# Supplementary material for: Host-directed antiviral strategy targeting prohibitins: Mel56 suppresses influenza A virus and severe acute respiratory syndrome coronavirus 2 via modulation of antioxidant pathways and mitochondrial function
Source: Microbiol Spectr. 2026 May 15;14(7):e03093-25. doi: 10.1128/spectrum.03093-25 (PMC13339898; doi:10.1128/spectrum.03093-25)
Supplement: Table S3 — List of downregulated DEGs in influenza A virus-infected MDCK cells treated with Mel56, identified by RNA-seq. [file spectrum.03093-25-s0002.xlsx]

## Sheet: data3_fc2_&_raw.p_DOWN
Table S3. List of downregulated DEGs in IAV-infected MDCK cells treated with Mel56, identified by RNA-seq.
Gene_ID	Transcript_ID	Gene_Symbol	Description	gene_biotype	Protein_ID	Mel56/DMSO.fc	Mel56/DMSO.baseMean	Mel56/DMSO.lfcSE	Mel56/DMSO.stat	Mel56/DMSO.raw.pval	Mel56/DMSO.bh.pval	DMSO.mean	Mel56.mean	N_PR8_DMSO_1	N_PR8_DMSO_2	N_PR8_DMSO_3	N_PR8_Mel56_1	N_PR8_Mel56_2	N_PR8_Mel56_3	PR8_DMSO_1_Read_Count	PR8_DMSO_2_Read_Count	PR8_DMSO_3_Read_Count	PR8_Mel56_1_Read_Count	PR8_Mel56_2_Read_Count	PR8_Mel56_3_Read_Count	PR8_DMSO_1_FPKM	PR8_DMSO_2_FPKM	PR8_DMSO_3_FPKM	PR8_Mel56_1_FPKM	PR8_Mel56_2_FPKM	PR8_Mel56_3_FPKM	PR8_DMSO_1_TPM	PR8_DMSO_2_TPM	PR8_DMSO_3_TPM	PR8_Mel56_1_TPM	PR8_Mel56_2_TPM	PR8_Mel56_3_TPM
403649	NM_001003089,XM_014111313,XM_022415488,XM_022415489	CLDN2	claudin 2	protein_coding	NP_001003089.1;XP_013966788.1;XP_022271196.1;XP_022271197.1	-198.079	538.499	0.369257	-20.6629	7.46838e-95	1.64361e-93	10.0655	2.43403	9.18082	9.19125	9.30013	6.46844	6.40353	6.43022	1046	1102	1133	8	4	4	10.8141	11.3074	12.4098	0.070343	0.053091	0.087878	25.8542	27.123	29.5741	0.179045	0.133927	0.220672
477822	XM_005637737,XM_014108950	HABP2	hyaluronan binding protein 2, transcript variant X1	protein_coding	XP_005637794.1;XP_013964425.1	-62.9081	172.625	0.387334	-15.4264	1.08777e-53	1.29679e-52	8.40902	2.41602	7.75762	7.55832	7.49989	5.68463	5.63964	5.59208	407	341	295	8	6	2	5.53311	4.50773	4.20086	0.102443	0.080202	0.022963	13.2285	10.8127	10.0112	0.260751	0.202314	0.057663
611237	XM_022404612,XM_848875	LBH	limb bud and heart development, transcript variant X1	protein_coding	XP_022260320.1;XP_853968.1	-60.7608	534.222	0.432763	-13.6913	1.14491e-42	1.10341e-41	10.0377	4.1152	9.40017	9.17996	9.14906	6.80259	6.56636	6.68324	1249	1043	932	28	8	15	11.5374	9.36157	9.05576	0.257352	0.064524	0.137473	27.5836	22.4557	21.581	0.655045	0.162765	0.345213
474520	XM_005625917,XM_005625918,XM_014117382,XM_014117383,XM_022424492,XM_531749	APOL5	apolipoprotein L5, transcript variant X1	protein_coding	XP_005625974.1;XP_005625975.1;XP_013972857.1;XP_013972858.1;XP_022280200.1;XP_531749.3	-47.5482	172.536	0.340853	-16.3452	4.70612e-60	6.34974e-59	8.40048	2.84144	7.67355	7.52151	7.65753	5.72996	5.63384	5.7325	366	322	346	9	4	8	4.48434	3.75373	4.36785	0.106637	0.045137	0.083522	10.7211	9.0041	10.4091	0.271427	0.113861	0.209737
611051	NM_001048134,XM_005636026	OAS2	2'-5'-oligoadenylate synthetase 2	protein_coding	NP_001041599.1;XP_005636083.1	-41.493	3193.08	0.246621	-21.7938	2.65798e-105	6.50395e-104	12.6064	7.22975	11.9145	11.6937	11.9126	9.03294	9.14589	8.93427	6814	5716	6537	146	199	103	65.5457	54.1127	67.5496	1.55408	2.13638	1.20574	156.706	129.801	160.979	3.95566	5.38917	3.02777
606863	NM_001313846,XM_005626277,XM_005626278,XM_022424926,XM_022424927	LOC606863	immunity-related GTPase family M protein-like	protein_coding	NP_001300775.1;XP_005626334.1;XP_005626335.1;XP_022280634.1;XP_022280635.1	-40.4288	1179.89	0.308213	-17.3169	3.5053e-67	5.29352e-66	11.1693	5.82811	10.5201	10.2371	10.4598	7.71856	7.89587	7.66354	2616	2056	2369	49	84	37	15.2592	11.6793	14.4815	0.316842	0.500142	0.234241	36.4815	28.0151	34.5112	0.806468	1.26164	0.588211
488947	XM_843271	LOC488947	interferon-induced protein with tetratricopeptide repeats 1	protein_coding	XP_848364.1	-39.0606	5451.14	0.240914	-21.9483	8.99379e-107	2.25814e-105	13.3759	8.0876	12.7043	12.4894	12.6577	9.71443	9.93175	9.78175	11773	9940	10811	210	365	234	119.003	97.7031	114.337	2.12543	3.64084	2.50897	284.51	234.361	272.478	5.40992	9.18427	6.30034
100685232	NM_001253787	OASL	2'-5'-oligoadenylate synthetase like	protein_coding	NP_001240716.1	-35.7241	372.359	0.219425	-23.5107	3.17287e-122	9.44467e-121	9.50085	4.33735	8.88773	8.54655	8.79638	6.50693	6.52781	6.49365	850	620	744	20	23	17	13.2975	9.4198	12.1633	0.305672	0.349815	0.272186	31.7914	22.5954	28.9866	0.778038	0.882433	0.683495
606817	XM_014112706	LOC606817	interferon-induced protein with tetratricopeptide repeats 1B	protein_coding	XP_013968181.1	-35.447	907.657	0.272559	-18.8862	1.48186e-79	2.69781e-78	10.7859	5.6354	10.1196	9.94986	10.0574	7.40076	7.64155	7.49957	1943	1708	1755	33	72	43	36.3638	31.0731	34.3493	0.613683	1.31847	0.851155	86.938	74.5353	81.8586	1.56203	3.32593	2.13736
609817	XM_014107095	LOC609817	interferon regulatory factor 4-like	protein_coding	XP_013962570.1	-31.9773	330.395	0.414105	-12.0717	1.48936e-33	1.16985e-32	9.3239	4.31578	8.61962	8.58427	8.5516	6.46733	6.53022	6.27949	678	681	607	23	30	7	5.03955	4.92099	4.71551	0.169436	0.219984	0.052211	12.0485	11.804	11.2377	0.43127	0.554926	0.131109
478432	NM_001010949	CXCL10	chemokine (C-X-C motif) ligand 10	protein_coding	NP_001010949.1	-31.7714	376.684	0.19731	-25.2884	4.28943e-141	1.60431e-139	9.51254	4.52162	8.83294	8.70825	8.79055	6.50684	6.61626	6.60108	789	722	726	17	28	23	69.626	61.9492	67.0446	1.46593	2.42529	2.12042	166.461	148.598	159.776	3.73129	6.11795	5.32466
478474	XM_022413431	HERC5	HECT and RLD domain containing E3 ubiquitin protein ligase 5	protein_coding	XP_022269139.1	-27.0822	1746.78	0.0912824	-52.1379	0	0	11.7182	6.95846	11.0587	10.9552	11.0198	8.55997	8.49223	8.50209	3603	3388	3331	136	121	111	24.1142	22.0514	23.3295	0.913731	0.794967	0.785686	57.6518	52.895	55.5972	2.32575	2.00536	1.97296
481470	NM_001313802,XM_014117599,XM_022424913	IFGGB2	interferon-inducible GTPase 1-like	protein_coding	NP_001300731.1;XP_013973074.1;XP_022280621.1	-25.7532	2071.01	0.0813936	-57.5805	0	0	11.9611	7.27473	11.2636	11.2574	11.2645	8.68739	8.82824	8.8161	4077	4226	3922	124	178	156	25.1783	25.3644	25.0606	0.831211	1.0743	0.956821	60.1959	60.8417	59.7225	2.11571	2.71	2.4027
610385	NM_001048034,XR_002633200,XR_002633201,XR_002633202,XR_002633203,XR_002633204	CYP4A11	cytochrome P450, family 4, subfamily A, polypeptide 11	protein_coding	NP_001041499.1	-24.5701	492.656	0.156408	-29.5307	1.16209e-191	6.76496e-190	9.88698	5.2658	9.20494	9.13304	9.2141	6.94855	7.03575	7.00234	987	955	958	33	45	36	10.5455	9.94066	10.7329	0.35142	0.48788	0.40343	25.212	23.8447	25.5778	0.89448	1.23071	1.01307
100683817	XM_005639876,XM_005639877,XM_014110469,XM_022414228	SPTSSB	serine palmitoyltransferase small subunit B, transcript variant X1	protein_coding	XP_005639933.1;XP_005639934.1;XP_013965944.1;XP_022269936.1	-23.1355	228.302	0.224679	-20.1712	1.75386e-90	3.66432e-89	8.77406	4.23474	8.03286	8.01189	8.12996	6.08666	6.26627	6.17893	434	442	464	12	27	17	5.16918	5.12934	5.80243	0.132236	0.309316	0.203377	12.3584	12.3038	13.8279	0.336584	0.780271	0.510706
485869	XM_542993	LBP	lipopolysaccharide binding protein	protein_coding	XP_542993.3	-23.0287	52.7468	0.456499	-9.91317	3.6487e-23	2.09199e-22	6.66005	2.12592	5.86082	5.86629	5.88006	4.80541	4.79808	4.77687	102	107	101	5	5	3	1.40085	1.43775	1.46187	0.061613	0.060173	0.037497	3.34914	3.44875	3.48383	0.156826	0.151791	0.09416
606875	XM_005626275	IFGGB1	T-cell-specific guanine nucleotide triphosphate-binding protein 1	protein_coding	XP_005626332.1	-22.8761	609.288	0.140401	-32.1633	5.75969e-227	4.6454e-225	10.1893	5.67195	9.56202	9.43203	9.49544	7.19502	7.34572	7.30779	1273	1161	1143	39	62	50	11.244	9.96687	10.5581	0.337568	0.537709	0.46191	26.8821	23.9076	25.1613	0.859223	1.35641	1.15992
608218	XM_845175	CLDN16	claudin 16	protein_coding	XP_850268.2	-22.5073	492.605	0.152248	-29.5065	2.37358e-191	1.3762e-189	9.88167	5.38703	9.13574	9.18226	9.24877	7.01977	7.06942	7.03842	910	996	984	39	47	38	7.40862	7.88701	8.37639	0.315765	0.371341	0.328143	17.7124	18.9186	19.962	0.803727	0.936733	0.824009
475574	XM_532793	IDO1	indoleamine 2,3-dioxygenase 1	protein_coding	XP_532793.1	-21.4961	110.37	0.32055	-13.8075	2.29643e-43	2.24162e-42	7.7206	3.29461	7.09019	6.77303	7.04315	5.50535	5.4613	5.49011	246	174	224	11	9	9	3.96669	2.73702	3.7783	0.177768	0.13998	0.146116	9.48351	6.5653	9.00416	0.452478	0.353108	0.366916
479576	XM_005620343,XM_005620344,XM_005620345,XM_005620346,XM_014113787,XM_014113788,XM_014113790,XM_536715	SAMD11	sterile alpha motif domain containing 11, transcript variant X4	protein_coding	XP_005620400.1;XP_005620401.2;XP_005620402.1;XP_005620403.1;XP_013969262.1;XP_013969263.1;XP_013969265.1;XP_536715.2	-20.3431	915.232	0.108926	-39.9028	0	0	10.7691	6.41623	10.124	10.0914	10.0766	7.87142	7.92048	7.7884	1830	1846	1676	87	101	66	7.89034	7.80788	7.62939	0.403471	0.427891	0.297774	18.8641	18.7288	18.1818	1.02697	1.07939	0.747751
483772	XM_014121355	RARRES3	retinoic acid receptor responder 3	protein_coding	XP_013976830.1	-19.5672	389.994	0.175118	-24.4999	1.48195e-132	5.06988e-131	9.53522	5.2486	8.86392	8.68246	8.99428	6.81616	6.81017	6.8997	765	657	843	35	36	41	24.4797	20.4368	28.2212	1.11475	1.12747	1.39036	58.5256	49.0219	67.2547	2.8374	2.84411	3.49138
100684769	XM_022425069	LOC100684769	immunity-related GTPase family M protein 1	protein_coding	XP_022280777.1	-17.7702	2156.5	0.171483	-24.2088	1.79739e-129	5.81816e-128	11.9956	7.84309	11.3782	11.3369	11.331	8.98924	9.21381	9.07332	4293	4295	3934	183	295	204	14.7104	14.3115	14.1061	0.629032	0.994594	0.741299	35.1695	34.3292	33.6165	1.6011	2.50893	1.8615
475198	XM_005628407,XM_022427246,XM_022427247,XM_532430	TSPAN33	tetraspanin 33, transcript variant X3	protein_coding	XP_005628464.1;XP_022282954.1;XP_022282955.1;XP_532430.2	-17.3693	1997.37	0.0720931	-57.1271	0	0	11.883	7.76674	11.2522	11.2275	11.2434	8.97513	9.00376	9.05738	3899	3966	3714	201	221	221	50.9426	50.1779	50.6288	2.61387	2.83367	3.03894	121.793	120.362	120.655	6.65316	7.14813	7.63118
100856345	XM_005618072	ERAP2	endoplasmic reticulum aminopeptidase 2	protein_coding	XP_005618129.1	-16.3048	383.396	0.156203	-25.782	1.41062e-146	5.73664e-145	9.49669	5.4717	8.90417	8.77499	8.84146	6.82559	6.95669	6.98757	788	716	709	33	50	48	4.26225	3.76197	4.01244	0.175368	0.263452	0.271161	10.1901	9.02386	9.56214	0.446369	0.664576	0.680921
474865	NM_001048085	PSMB8	proteasome subunit beta 8	protein_coding	NP_001041550.1	-16.0465	66.3208	0.359287	-11.1448	7.59045e-29	5.25076e-28	6.96381	2.96583	6.24437	6.23137	6.19563	5.05125	5.07917	5.1227	131	134	118	6	8	9	3.14496	3.14251	2.96813	0.138293	0.172248	0.207736	7.51894	7.53796	7.07342	0.352001	0.434507	0.521653
481471	NM_001313803	IFGGC1	interferon-inducible GTPase 1-like	protein_coding	NP_001300732.1	-15.1753	2259.14	0.21891	-17.9235	7.72567e-72	1.25462e-70	12.0495	8.12575	11.446	11.4227	11.4121	9.10159	9.38452	9.32341	4411	4493	4096	195	349	283	52.9083	52.4007	51.3998	2.34925	4.1248	3.59759	126.492	125.694	122.492	5.97961	10.4051	9.03401
610426	XM_005638043	SBSPON	somatomedin B and thrombospondin type 1 domain containing	protein_coding	XP_005638100.1	-14.2475	128.652	0.251042	-15.2669	1.27002e-52	1.47747e-51	7.90978	4.0723	7.24922	7.28231	7.14528	5.79874	5.79984	5.74586	252	273	214	18	19	13	2.51422	2.65464	2.2341	0.179288	0.185433	0.134656	6.01096	6.3677	5.32414	0.456348	0.467767	0.338138
476931	XM_022408341,XM_022408342,XM_022408343,XM_022408344,XM_022408345,XM_022408346,XM_022408347,XR_002617941	EPSTI1	epithelial stromal interaction 1, transcript variant X8	protein_coding	XP_022264049.1;XP_022264050.1;XP_022264051.1;XP_022264052.1;XP_022264053.1;XP_022264054.1;XP_022264055.1	-14.1678	194.336	0.211977	-18.0423	9.07672e-73	1.50276e-71	8.50475	4.66892	7.96232	7.75528	7.79742	6.20157	6.31095	6.13512	424	350	339	24	35	17	7.44888	5.96866	6.25316	0.400026	0.594232	0.303812	17.8087	14.3171	14.9021	1.0182	1.49899	0.762911
100686957	NM_001346065	KRT25	keratin 25	protein_coding	NP_001332994.1	-13.654	46.9774	0.408199	-9.23875	2.49401e-20	1.29286e-19	6.45273	2.66967	5.77076	5.61409	5.71705	4.78623	4.79663	4.74027	99	81	88	7	8	4	1.47849	1.17482	1.37785	0.101577	0.109534	0.060748	3.53476	2.81805	3.28359	0.258547	0.276306	0.152545
403744	NM_001003133	MX2	MX dynamin like GTPase 2	protein_coding	NP_001003133.1	-12.8547	7729.55	0.143021	-25.7601	2.48637e-146	1.00268e-144	13.8081	10.1235	13.2815	13.1231	13.2434	11.1306	11.2337	11.0564	15611	13862	14437	1086	1335	895	135.488	117	131.109	9.46252	11.4349	8.25046	323.924	280.65	312.448	24.0852	28.8453	20.718
111098163	XR_002631707	LOC111098163	uncharacterized LOC111098163	lncRNA	.	-12.7885	51.153	0.386854	-9.5043	2.01403e-21	1.08819e-20	6.56926	2.87678	5.84646	5.72025	5.91943	4.88432	4.91114	4.82068	99	85	106	8	10	4	4.38766	3.6866	4.94348	0.334874	0.430497	0.186984	10.49	8.84307	11.7809	0.852365	1.08596	0.469541
403745	NM_001003134,XM_005638735,XM_022413059	MX1	MX dynamin like GTPase 1	protein_coding	NP_001003134.1;XP_005638792.1;XP_022268767.1	-12.3285	64915.3	0.03188	-113.674	0	0	16.8738	13.2498	16.3096	16.2628	16.3085	14.2125	14.2476	14.2467	124548	123895	119564	9320	10234	9259	1205.67	1165.78	1212.86	89.319	99.5249	96.7205	2882.5	2796.36	2890.39	227.347	251.058	242.878
106558270	XR_001315293	LOC106558270	uncharacterized LOC106558270	lncRNA	.	-12.1532	70.9991	0.320044	-11.2587	2.09869e-29	1.46654e-28	7.03618	3.42597	6.30653	6.38328	6.31129	5.17768	5.28329	5.21201	129	149	125	8	15	9	2.00787	2.26717	2.03759	0.114481	0.228848	0.137495	4.80039	5.43828	4.85583	0.291392	0.577285	0.345268
490796	XM_849026	TGFB3	transforming growth factor beta 3	protein_coding	XP_854119.2	-12.1047	33.159	0.46437	-7.74705	9.40493e-15	3.85845e-14	5.93745	2.3316	5.14521	5.20311	5.18486	4.42119	4.47229	4.43147	59	68	61	4	7	4	0.277295	0.315284	0.300899	0.016617	0.031872	0.019387	0.662953	0.756275	0.717079	0.042296	0.0804	0.048684
474604	XM_005626119,XM_531834	EFEMP1	EGF containing fibulin like extracellular matrix protein 1, transcript variant X1	protein_coding	XP_005626176.1;XP_531834.1	-11.7432	176.476	0.203713	-17.4449	3.76268e-68	5.77277e-67	8.34551	4.79073	7.73632	7.74498	7.63955	6.1263	6.26263	6.22556	343	361	295	21	34	27	2.93749	3.00585	2.64103	0.177057	0.282718	0.241187	7.02291	7.21015	6.2939	0.450668	0.713176	0.605653
481881	XM_005627534,XM_005627536,XM_539002	COL12A1	collagen type XII alpha 1 chain, transcript variant X3	protein_coding	XP_005627591.1;XP_005627593.1;XP_539002.2	-11.237	330.353	0.163987	-21.2834	1.61815e-100	3.78627e-99	9.24507	5.75252	8.75386	8.695	8.44437	6.92097	7.01804	6.93433	701	686	480	49	64	47	1.62775	1.53436	1.1828	0.110187	0.144609	0.110761	3.8916	3.68049	2.81876	0.280461	0.364788	0.278135
611314	XM_005631293	CHRM4	cholinergic receptor muscarinic 4	protein_coding	XP_005631350.1	-11.1741	378.306	0.145337	-23.9588	7.48236e-127	2.36892e-125	9.44005	5.95432	8.91005	8.757	8.84905	7.25242	7.08555	7.03952	764	675	688	80	58	46	9.59091	8.24225	9.03861	1.008	0.7108	0.610115	22.9298	19.7707	21.5401	2.56569	1.79304	1.53208
403424	NM_001002956	EDN1	endothelin 1	protein_coding	NP_001002956.1	-11.1632	939.327	0.0891383	-39.0481	0	0	10.7517	7.27085	10.1752	10.1868	10.1616	8.26098	8.3476	8.32907	1761	1859	1669	139	170	148	23.7797	24.4124	23.5835	1.8811	2.26626	2.11133	56.8522	58.5581	56.2023	4.78802	5.71679	5.30182
489604	XM_546724	HES4	hes family bHLH transcription factor 4	protein_coding	XP_546724.1	-10.9525	738.611	0.104323	-33.1009	2.8825e-240	2.5221e-238	10.4023	6.95298	9.84917	9.75288	9.86716	7.9497	7.97375	8.09167	1418	1336	1389	110	120	135	15.0131	13.7588	15.3899	1.16711	1.25429	1.50964	35.8932	33.0033	36.676	2.97068	3.16404	3.7909
487268	XM_014109333,XM_014109337,XM_544394	NLRC5	NLR family CARD domain containing 5, transcript variant X1	protein_coding	XP_013964808.1;XP_013964812.1;XP_544394.5	-10.8152	277.328	0.163339	-21.0298	3.49982e-98	8.03289e-97	8.98816	5.54967	8.36831	8.36552	8.41433	6.62467	6.88448	6.78649	510	530	516	31	63	45	1.86777	1.8987	1.97214	0.110194	0.22389	0.169172	4.46544	4.55443	4.69985	0.28048	0.564778	0.424815
102156332	XM_022424481	LOC102156332	apolipoprotein L2-like	protein_coding	XP_022280189.1	-10.2884	22.8869	0.545907	-6.16028	7.26177e-10	2.31329e-09	5.38351	2.01063	4.62219	4.45408	4.7242	4.05096	4.06536	4.03878	44	31	52	4	5	3	0.492453	0.329659	0.6053	0.044409	0.047073	0.03081	1.17735	0.790757	1.44251	0.113036	0.118744	0.077368
100686903	XR_134413	LOC100686903	uncharacterized LOC100686903	lncRNA	.	-10.2535	2040.1	0.0633479	-53.0095	0	0	11.86	8.50386	11.3202	11.326	11.2711	9.42939	9.4179	9.4794	3850	4040	3517	353	359	360	89.9583	91.8009	85.9836	8.26865	8.27756	8.92406	215.071	220.204	204.91	21.0465	20.8807	22.4095
487214	XM_022409539,XM_022409543,XM_022409548,XM_022409551	ANKRD55	ankyrin repeat domain 55, transcript variant X3	protein_coding	XP_022265247.1;XP_022265251.1;XP_022265256.1;XP_022265259.1	-10.0215	148.482	0.223024	-14.9088	2.88795e-50	3.23204e-49	8.07778	4.74329	7.54565	7.46203	7.33628	6.19703	6.09265	5.93478	308	291	231	37	29	14	2.00924	1.49219	1.32384	0.190302	0.152899	0.071255	4.80366	3.57932	3.15489	0.484382	0.385699	0.17893
481651	XM_014117893,XM_014117894,XM_022425668,XM_022425669,XM_022425670	ABCA1	ATP binding cassette subfamily A member 1, transcript variant X3	protein_coding	XP_013973368.1;XP_013973369.1;XP_022281376.1;XP_022281377.1;XP_022281378.1	-9.96437	288.973	0.152479	-21.7524	6.55625e-105	1.59886e-103	9.03686	5.71963	8.50491	8.45107	8.38882	6.85298	6.89128	6.87523	570	560	482	50	57	49	1.47092	1.65189	1.29803	0.124625	0.142425	0.132571	3.51667	3.9624	3.09336	0.317212	0.359277	0.332904
490172	XM_022420529	GBP1	guanylate binding protein 1	protein_coding	XP_022276237.1	-9.86177	68.217	0.311015	-10.6164	2.50116e-26	1.59705e-25	6.95145	3.66337	6.30359	6.22932	6.29714	5.27127	5.14509	5.32287	131	123	125	14	7	16	1.48619	1.36165	1.48001	0.15907	0.075095	0.187107	3.55317	3.2662	3.52706	0.404886	0.189432	0.469849
609654	XM_860510	BST2	bone marrow stromal cell antigen 2	protein_coding	XP_865603.1	-9.77163	8679.9	0.0867519	-37.9081	0	0	13.9429	10.6539	13.4412	13.3199	13.4418	11.5191	11.5845	11.4893	16726	15399	16084	1570	1804	1404	379.359	339.662	381.713	35.7638	40.3729	33.8111	906.966	814.749	909.67	91.0309	101.843	84.9041
486244	XM_022410192,XM_022410193,XM_022410194,XM_022410195,XM_022410196,XM_022410197,XM_022410198,XM_022410199	DNAH10	dynein axonemal heavy chain 10, transcript variant X1	protein_coding	XP_022265900.1;XP_022265901.1;XP_022265902.1;XP_022265903.1;XP_022265904.1;XP_022265905.1;XP_022265906.1;XP_022265907.1	-9.73397	159.762	0.207552	-15.8179	2.34202e-56	2.96334e-55	8.1785	4.89762	7.61241	7.52691	7.55042	6.02615	6.24708	6.25932	313	295	280	17	37	34	0.627448	0.553081	0.595971	0.032178	0.070337	0.066831	1.50009	1.32668	1.42027	0.081905	0.177431	0.167822
479149	XM_843544	PCSK1	proprotein convertase subtilisin/kexin type 1	protein_coding	XP_848637.1	-9.48252	616.799	0.116674	-27.8148	2.87141e-170	1.43441e-168	10.1244	6.87488	9.64309	9.60032	9.4452	7.91826	7.91013	7.75867	1236	1232	962	129	132	88	6.04565	5.85699	4.9215	0.629241	0.635049	0.454126	14.4539	14.0492	11.7286	1.60163	1.60195	1.14037
482307	NM_001172543,NM_001172544	PEG10	paternally expressed 10	protein_coding	NP_001166014.2;NP_001166015.2	-9.23739	1429.54	0.0780357	-41.1028	0	0	11.3328	8.12772	10.8502	10.7371	10.792	9.0728	8.94083	9.06386	2791	2587	2525	300	248	277	10.8515	9.78154	10.2727	1.16938	0.949275	1.14242	25.9437	23.4631	24.4811	2.97647	2.39461	2.86876
475366	NM_001048017,XM_005628834,XM_005628835	CYP4A38	cytochrome P450 4A38	protein_coding	NP_001041482.1;XP_005628891.1;XP_005628892.1	-9.12272	44.3745	0.37318	-8.54672	1.26636e-17	5.91474e-17	6.32267	3.12231	5.60442	5.59509	5.67442	4.8501	4.82423	4.75394	79	81	85	11	10	5	0.886781	0.868643	0.986422	0.120765	0.101074	0.05428	2.12011	2.08362	2.35077	0.307389	0.254965	0.136304
481764	XM_005627273,XM_022425979,XM_022425980,XM_022425981	ETV7	ETS variant 7, transcript variant X4	protein_coding	XP_005627330.1;XP_022281687.1;XP_022281688.1;XP_022281689.1	-8.77968	395.822	0.137638	-22.771	8.8815e-115	2.43306e-113	9.47275	6.34186	9.01719	8.78689	8.93518	7.28969	7.31467	7.42263	808	655	711	72	79	88	7.28343	5.67154	6.70601	0.640896	0.682451	0.822617	17.4131	13.6044	15.9813	1.63129	1.72153	2.0657
475416	XM_022427679	SLC6A15	solute carrier family 6 member 15	protein_coding	XP_022283387.1	-8.74431	159.179	0.206977	-15.1144	1.30069e-51	1.48914e-50	8.15896	5.02407	7.56484	7.67937	7.42431	6.23575	6.30275	6.14436	293	349	238	33	41	23	2.11324	2.44805	1.79757	0.239664	0.289871	0.169865	5.05232	5.87215	4.28383	0.610024	0.73122	0.426553
100855667	XM_003639053	ISG15	ISG15 ubiquitin-like modifier	protein_coding	XP_003639101.1	-8.65555	25265.3	0.0411224	-75.716	0	0	15.4672	12.3533	14.9967	14.8983	14.9551	13.1431	13.203	13.1498	48470	45687	44632	5024	5708	4766	1454.11	1332.91	1401.01	151.386	168.985	151.884	3476.46	3197.27	3338.77	385.328	426.275	381.402
481519	XM_014117731	TGFBI	transforming growth factor beta induced	protein_coding	XP_013973206.2	-8.5551	2696.51	0.117583	-26.337	7.22339e-153	3.18912e-151	12.2374	9.14045	11.8395	11.704	11.5935	9.98515	9.98192	9.95243	5592	5072	4163	572	590	509	49.4329	43.6013	38.5053	5.07641	5.14004	4.77291	118.184	104.587	91.7629	12.9211	12.9661	11.9854
474357	NM_001287152	PIGR	polymeric immunoglobulin receptor	protein_coding	NP_001274081.1	-8.54186	138.315	0.215101	-14.3865	6.28853e-47	6.58357e-46	7.95316	4.84844	7.38063	7.25768	7.40978	6.05897	6.17658	5.99459	262	235	261	27	39	20	1.99621	1.73857	2.07833	0.207052	0.291541	0.154912	4.77252	4.17033	4.95292	0.527017	0.735431	0.389005
480877	XM_014111925,XM_014111926,XM_014111932,XM_022415612,XM_022415613,XM_022415614	SYTL5	synaptotagmin like 5, transcript variant X1	protein_coding	XP_013967400.1;XP_013967401.1;XP_013967407.1;XP_022271320.1;XP_022271321.1;XP_022271322.1	-8.53009	35.4272	0.409825	-7.54605	4.48664e-14	1.78883e-13	5.98661	2.8964	5.22141	5.36895	5.25148	4.59162	4.56628	4.586	58	78	59	8	7	7	0.149503	0.197846	0.160812	0.019749	0.016873	0.017278	0.35743	0.474576	0.383236	0.050267	0.042563	0.043388
479183	XM_005618758	IFIT2	interferon induced protein with tetratricopeptide repeats 2	protein_coding	XP_005618815.1	-8.51373	2173.85	0.108843	-28.3875	2.88417e-177	1.51414e-175	11.9258	8.83628	11.4281	11.3671	11.4207	9.57665	9.71541	9.72509	4065	3979	3877	386	503	462	30.4547	28.9914	30.3946	2.90462	3.71663	3.67687	72.8107	69.5418	72.4341	7.39323	9.37545	9.23311
403987	NM_001003303,XM_022410845,XM_022410846,XM_022410847,XM_022410848,XM_022410849	PTHLH	parathyroid hormone like hormone	protein_coding	NP_001003303.1;XP_022266553.1;XP_022266554.1;XP_022266555.1;XP_022266556.1;XP_022266557.1	-8.37458	66.5667	0.296778	-10.331	5.10203e-25	3.10662e-24	6.89376	3.82993	6.29467	6.24893	6.19052	5.27502	5.26441	5.29416	130	127	108	14	14	14	2.06677	1.96989	1.92256	0.222382	0.210011	0.235287	4.94121	4.72518	4.58171	0.566036	0.529767	0.590836
474867	NM_001048086,XM_022425722	PSMB9	proteasome subunit beta 9	protein_coding	NP_001041551.1;XP_022281430.1	-8.32598	394.151	0.138822	-22.0255	1.64009e-107	4.16865e-106	9.45898	6.40126	9.02754	8.80152	8.89522	7.25065	7.43504	7.41716	814	663	678	65	99	86	23.0458	18.1903	16.2197	2.04381	2.72522	2.6069	55.0977	43.6333	38.6535	5.20219	6.87456	6.54627
607827	NM_001271070	DLA-DMB	major histocompatibility complex, class II, DM beta	protein_coding	NP_001257999.1	-8.21639	29.8427	0.470085	-6.46373	1.02151e-10	3.42566e-10	5.73067	2.71898	4.99853	5.14712	4.86668	4.31606	4.33066	4.49848	53	72	39	3	4	12	1.38427	1.82392	1.06163	0.067913	0.093793	0.327176	3.3095	4.37506	2.53	0.17286	0.2366	0.821582
479580	NM_001284454,XM_005620424,XM_005620425,XM_005620426,XM_022418017	TNFRSF14	TNF receptor superfamily member 14	protein_coding	NP_001271383.1;XP_005620481.1;XP_005620482.1;XP_005620483.1;XP_022273725.1	-8.07632	42.9159	0.402755	-7.48271	7.28081e-14	2.87351e-13	6.25566	3.23626	5.75822	5.29618	5.56478	4.85734	4.74602	4.72966	106	51	76	14	8	6	2.04156	0.80965	1.78587	0.089085	0.096575	0.037269	4.88095	1.94212	4.25596	0.226751	0.243617	0.093586
478170	XM_535344	IFI6	interferon alpha inducible protein 6	protein_coding	XP_535344.1	-8.06705	70.884	0.299234	-10.0658	7.82296e-24	4.6098e-23	6.97749	3.97723	6.42397	6.18613	6.38268	5.32734	5.26949	5.45382	145	108	132	14	11	21	5.42342	3.91625	5.16849	0.514188	0.371078	0.805773	12.9662	9.39393	12.3172	1.30878	0.93607	2.0234
403617	NM_001003071,XM_005624324,XM_005624325,XM_005624326,XM_014116461,XM_014116462,XM_022422524	GNGT2	G protein subunit gamma transducin 2	protein_coding	NP_001003071.1;XP_005624381.1;XP_005624382.1;XP_005624383.1;XP_013971936.1;XP_013971937.1;XP_022278232.1	-8.01206	28.9339	0.449549	-6.67819	2.41907e-11	8.35507e-11	5.6857	2.67725	4.95741	4.8761	5.07386	4.37522	4.36861	4.34775	51	45	61	7	7	5	0.635994	0.516926	0.773324	0.084815	0.072615	0.049062	1.52052	1.23995	1.84293	0.215882	0.183176	0.1232
100683070	XM_005625058	NRARP	NOTCH regulated ankyrin repeat protein	protein_coding	XP_005625115.1	-7.97688	72.8468	0.279055	-10.7356	6.92773e-27	4.51742e-26	7.01628	4.02154	6.39985	6.38107	6.37179	5.37677	5.3953	5.41227	135	137	125	15	17	16	1.5447	1.52856	1.49103	0.167782	0.184222	0.194247	3.69304	3.66656	3.55331	0.427061	0.464713	0.487779
480572	XM_005624736,XM_022423209,XM_022423210,XM_022423211,XM_022423212,XM_022423213,XM_022423214,XM_022423215,XM_022423216,XM_022423217,XM_022423218,XM_022423220,XM_022423221,XR_002630040,XR_002630041	TEX14	testis expressed 14, intercellular bridge forming factor, transcript variant X4	protein_coding	XP_005624793.1;XP_022278917.1;XP_022278918.1;XP_022278919.1;XP_022278920.1;XP_022278921.1;XP_022278922.1;XP_022278923.1;XP_022278924.1;XP_022278925.1;XP_022278926.1;XP_022278928.1;XP_022278929.1	-7.79792	472.953	0.11341	-26.1272	1.79105e-150	7.62756e-149	9.71153	6.74798	9.22007	9.12842	9.20408	7.67083	7.64571	7.65097	889	839	840	110	109	99	4.63169	4.3613	4.58216	0.584418	0.595681	0.55468	11.0734	10.4615	10.9199	1.48754	1.50265	1.39287
482906	XM_014120118,XM_014120119,XM_014120127,XM_014120128,XM_014120129,XM_014120130,XM_022404184,XM_022404185,XM_022404186,XM_022404187,XM_022404188,XM_022404189,XM_022404190,XM_022404192,XM_022404193,XM_022404194,XM_022404195,XM_022404196,XM_022404197,XM_022404198,XM_022404199,XM_022404200,XM_022404201,XM_022404203,XM_022404204,XM_022404205,XM_022404206,XM_022404207,XM_022404208,XM_022404209,XM_022404…	SORBS2	sorbin and SH3 domain containing 2, transcript variant X26	protein_coding	XP_013975593.1;XP_013975594.1;XP_013975602.1;XP_013975603.1;XP_013975604.1;XP_013975605.1;XP_022259892.1;XP_022259893.1;XP_022259894.1;XP_022259895.1;XP_022259896.1;XP_022259897.1;XP_022259898.1;XP_022259900.1;XP_022259901.1;XP_022259902.1;XP_022259903.1;XP_022259904.1;XP_022259905.1;XP_022259906.1;XP_022259907.1;XP_022259908.1;XP_022259909.1;XP_022259911.1;XP_022259912.1;XP_022259913.1;XP_022259…	-7.72845	1988.69	0.0586117	-50.3343	0	0	11.782	8.83197	11.3016	11.2709	11.2685	9.61377	9.63201	9.63392	3675	3712	3412	444	474	430	18.8824	18.8772	18.6174	2.24005	2.35026	2.33009	45.1438	45.2808	44.3675	5.70166	5.92869	5.85115
403657	NM_001003094,XM_014109884,XM_022413384	EGF	epidermal growth factor	protein_coding	NP_001003094.1;XP_013965359.1;XP_022269092.1	-7.65453	73.6469	0.294168	-9.98174	1.83218e-23	1.06273e-22	7.02366	4.10246	6.49902	6.27016	6.40096	5.36735	5.30981	5.54925	153	116	129	14	11	25	0.834453	0.616266	0.755694	0.074798	0.054376	0.141781	1.995	1.47824	1.80092	0.190386	0.137167	0.356031
490006	XM_005622079	SOCS1	suppressor of cytokine signaling 1	protein_coding	XP_005622136.1	-7.59562	34.5895	0.414102	-7.06389	1.61905e-12	5.96434e-12	5.93622	2.99039	5.30255	5.24549	5.18645	4.5582	4.66996	4.49109	69	65	54	7	14	3	1.81497	1.66454	1.48189	0.166527	0.363125	0.072263	4.33921	3.99276	3.53152	0.423867	0.916008	0.181462
111089968	XM_022420879	FAM71A	family with sequence similarity 71 member A	protein_coding	XP_022276587.1	-7.58285	37.7526	0.385752	-7.57673	3.54373e-14	1.42074e-13	6.0598	3.13695	5.32766	5.34873	5.46098	4.70068	4.65783	4.67891	62	67	75	10	8	8	0.744252	0.787559	0.947413	0.113989	0.092705	0.102529	1.77935	1.88912	2.2578	0.29014	0.233854	0.257463
486114	XM_022409963	NKX3-1	NK3 homeobox 1	protein_coding	XP_022265671.1	-7.52952	897.869	0.0928693	-31.3619	6.69688e-216	4.73935e-214	10.6307	7.71579	10.1761	10.1625	10.0257	8.50695	8.61492	8.49009	1711	1759	1401	198	246	180	21.1282	21.1256	18.0982	2.45248	2.99071	2.36095	50.5131	50.6742	43.1304	6.24238	7.54428	5.92866
606849	XM_022417351,XM_022417352,XM_022417353,XR_002625528	LOC606849	interferon-induced protein with tetratricopeptide repeats 5-like, transcript variant X4	protein_coding	XP_022273059.1;XP_022273060.1;XP_022273061.1	-7.44861	141.507	0.198989	-14.5584	5.16257e-48	5.52908e-47	7.96261	5.06878	7.40804	7.38667	7.37749	6.1192	6.18173	6.23645	260	264	241	28	35	36	3.44757	3.48266	3.43512	0.384114	0.483772	0.513474	8.24241	8.35389	8.18631	0.977697	1.22035	1.2894
106557939	XR_002620620	LOC106557939	uncharacterized LOC106557939	lncRNA	.	-7.41151	35.6377	0.416671	-6.93537	4.05154e-12	1.46267e-11	5.9712	3.09426	5.2725	5.44909	5.09328	4.63259	4.53474	4.64734	63	88	43	10	5	10	1.09895	1.50784	0.794959	0.174432	0.078974	0.182347	2.62736	3.61687	1.89449	0.443987	0.199217	0.457897
111096239	XR_002627432	LOC111096239	uncharacterized LOC111096239	lncRNA	.	-7.37018	15.6023	0.59196	-4.86807	1.12695e-06	2.8842e-06	4.77952	1.90287	4.08068	3.98906	4.05592	3.66656	3.64303	3.67404	31	25	28	4	3	4	0.344301	0.27115	0.328968	0.042125	0.031576	0.039387	0.82315	0.650411	0.783972	0.107222	0.079652	0.098905
483996	XM_005615443,XM_005615444,XM_022417325,XM_541113	PDE7B	phosphodiesterase 7B, transcript variant X2	protein_coding	XP_005615500.1;XP_005615501.1;XP_022273033.1;XP_541113.3	-7.23623	41.6477	0.364124	-7.84138	4.45623e-15	1.85259e-14	6.1941	3.33328	5.46736	5.60763	5.51502	4.78255	4.84086	4.77876	67	88	70	9	13	8	0.284134	0.317093	0.273982	0.031758	0.051362	0.029903	0.679303	0.760615	0.652932	0.080834	0.129565	0.075089
611265	XM_848909	ICAM4	intercellular adhesion molecule 4 (Landsteiner-Wiener blood group)	protein_coding	XP_854002.1	-7.08287	46.8386	0.3542	-7.97384	1.53817e-15	6.54287e-15	6.35662	3.55213	5.73181	5.66966	5.71824	4.87402	4.84853	5.07273	87	82	82	8	7	19	2.09975	1.9041	2.06274	0.174914	0.161587	0.483691	5.02005	4.56738	4.91576	0.445215	0.407614	1.21461
485545	NM_001161710,XM_022408006	TNFSF13B	TNF superfamily member 13b	protein_coding	NP_001155182.1;XP_022263714.1	-7.0778	51.7244	0.347683	-8.12033	4.64933e-16	2.02909e-15	6.5026	3.67538	5.80941	5.95702	5.79561	4.88823	5.15585	5.0639	86	112	81	4	21	13	0.823682	1.09283	0.906743	0.035111	0.261323	0.137931	1.96925	2.62138	2.16088	0.089369	0.659207	0.346362
102153608	XR_002629372,XR_293004	LOC102153608	uncharacterized LOC102153608, transcript variant X1	lncRNA	.	-7.07279	8.1917	0.802884	-3.51518	0.000439461	0.000891457	3.84316	1.02258	3.08975	3.08068	3.08219	2.86082	2.85853	2.86498	15	15	14	2	2	2	0.343093	0.341861	0.358776	0.032332	0.037802	0.039664	0.820261	0.820025	0.855007	0.082296	0.095358	0.099602
610554	XM_005619089	DYDC2	DPY30 domain containing 2	protein_coding	XP_005619146.1	-7.01173	23.0853	0.487186	-5.76734	8.05317e-09	2.40214e-08	5.33543	2.5347	4.57359	4.68663	4.63663	4.17445	4.07455	4.14772	36	48	40	8	3	6	0.752205	0.984133	0.878198	0.157853	0.059725	0.135015	1.79836	2.36065	2.09286	0.401789	0.150661	0.339041
488308	XM_014110519	LOC488308	histone H2A type 1-E	protein_coding	XP_013965994.2	-6.97528	5.36358	0.997547	-2.80914	0.00496739	0.00887882	3.2308	0.421468	2.47712	2.48605	2.39544	2.29735	2.31558	2.29975	11	12	6	1	2	1	0.344526	0.361586	0.182851	0.004403	0.040253	0.00958	0.823689	0.867339	0.435757	0.011207	0.101541	0.024056
611081	XM_022410799	IQCD	IQ motif containing D	protein_coding	XP_022266507.1	-6.83278	26.3999	0.452383	-6.12859	8.86605e-10	2.81255e-09	5.52675	2.74375	4.90654	4.75347	4.84392	4.31609	4.30931	4.24994	54	41	46	8	8	4	0.759728	0.564075	0.685057	0.103479	0.108557	0.048392	1.81635	1.35305	1.63258	0.263389	0.273843	0.121519
403850	NM_001003200	CXCL8	C-X-C motif chemokine ligand 8	protein_coding	NP_001003200.1	-6.78069	23.7363	0.502775	-5.49238	3.96552e-08	1.12299e-07	5.37038	2.61031	4.82626	4.42984	4.67097	4.16304	4.11942	4.15464	59	25	42	7	5	6	1.06485	0.42723	0.798061	0.116126	0.079365	0.111116	2.54582	1.0248	1.90188	0.295579	0.200203	0.279027
111092560	XM_022410406,XM_022410408,XM_022410417,XM_022410418,XR_002619614,XR_002619615	LOC111092560	histone-lysine N-methyltransferase 2D-like, transcript variant X1	protein_coding	XP_022266114.1;XP_022266116.1;XP_022266125.1;XP_022266126.1	-6.76119	13.132	0.655652	-4.2054	2.60626e-05	5.99244e-05	4.516	1.7588	3.70061	3.78774	3.84076	3.52201	3.40113	3.42954	18	25	27	7	1	2	0.436047	0.647108	0.757847	0.182869	0.014045	0.051014	1.0425	1.55222	1.80604	0.465463	0.035428	0.128103
484483	NM_001313834	CD79A	CD79a molecule	protein_coding	NP_001300763.1	-6.75484	20.8364	0.515147	-5.34978	8.80603e-08	2.43643e-07	5.18338	2.41558	4.37433	4.59423	4.43996	4.00429	4.05429	3.97239	29	50	33	5	8	3	0.718823	1.19026	0.838746	0.12308	0.176751	0.073401	1.71855	2.8551	1.99884	0.313279	0.445866	0.184319
607803	XM_014116565,XM_014116566,XR_001316861	DHX58	DExH-box helicase 58, transcript variant X3	protein_coding	XP_013972040.1;XP_013972041.1	-6.70523	3242.3	0.0540242	-50.8159	0	0	12.4625	9.71521	12.0233	11.9656	11.9837	10.4366	10.4801	10.3634	5958	5850	5494	847	937	710	61.2602	58.3912	59.1693	8.83881	9.44443	7.68664	146.46	140.063	141.008	22.4977	23.8242	19.3022
486698	XM_014108662,XM_022411505,XM_022411506,XM_022411507,XM_022411508,XM_022411509,XM_543825	RIMKLB	ribosomal modification protein rimK like family member B, transcript variant X3	protein_coding	XP_013964137.1;XP_022267213.1;XP_022267214.1;XP_022267215.1;XP_022267216.1;XP_022267217.1;XP_543825.3	-6.70154	22.2326	0.503988	-5.44555	5.1645e-08	1.45364e-07	5.27197	2.54261	4.69058	4.57782	4.41472	4.07036	4.04602	4.13852	51	42	26	5	4	8	0.184799	0.146235	0.094926	0.017267	0.014118	0.027058	0.441814	0.350777	0.226221	0.04395	0.035613	0.067945
486317	XM_022410543,XM_543443	DAO	D-amino acid oxidase, transcript variant X1	protein_coding	XP_022266251.1;XP_543443.2	-6.6661	1215.21	0.0747629	-36.607	2.21629e-293	2.73474e-291	11.0456	8.30684	10.5306	10.6022	10.5679	9.11283	9.05195	8.97871	2075	2335	2075	348	328	263	21.9719	24.0516	22.995	3.69414	3.4203	2.9519	52.5301	57.6927	54.8001	9.40281	8.62793	7.4126
474409	XM_005625527,XM_005625528,XM_005625529,XM_005625530,XM_014117166,XM_014117167,XM_022424079,XR_002630388	RDH16	retinol dehydrogenase 16 (all-trans), transcript variant X4	protein_coding	XP_005625584.1;XP_005625585.1;XP_005625586.1;XP_005625587.1;XP_013972641.1;XP_013972642.1;XP_022279787.1	-6.60059	55.2006	0.308037	-8.83854	9.69749e-19	4.72184e-18	6.58334	3.8589	5.97114	5.95768	5.96202	5.09265	5.19064	5.15941	99	101	94	11	18	14	1.48992	1.59143	1.51088	0.158557	0.204923	0.177931	3.56209	3.81737	3.60061	0.40358	0.516931	0.446808
100855560	XM_005626701	DDX58	DExD/H-box helicase 58	protein_coding	XP_005626758.1	-6.50363	10380.9	0.0428597	-63.0253	0	0	14.1353	11.4338	13.6919	13.6309	13.6973	12.0736	12.1575	12.1222	18718	18319	18091	2573	3019	2597	148.68	141.504	150.351	20.5268	23.6664	21.9098	355.463	339.426	358.306	52.2475	59.7001	55.0184
609779	XM_847117	ID1	inhibitor of DNA binding 1, HLH protein	protein_coding	XP_852210.2	-6.50031	3102.8	0.104133	-25.9334	2.80127e-148	1.16213e-146	12.3928	9.6931	11.9517	11.9503	11.8786	10.4161	10.2969	10.4526	5631	5865	5011	855	738	847	85.9311	87.0485	80.0116	13.1035	11.1145	13.7247	205.443	208.804	190.678	33.3528	28.037	34.4644
608208	XM_022414826,XM_022414827,XM_022414828,XM_022414829,XM_845156	GCA	grancalcin, transcript variant X2	protein_coding	XP_022270534.1;XP_022270535.1;XP_022270536.1;XP_022270537.1;XP_850249.2	-6.47758	111.325	0.227507	-11.8478	2.2092e-32	1.67864e-31	7.59126	4.8977	6.91011	7.06454	7.09773	5.83979	6.00537	6.02605	169	215	207	20	35	33	1.88103	2.30284	2.42644	0.208729	0.367046	0.395802	4.49715	5.52384	5.78251	0.531286	0.925899	0.99391
100688056	XM_003431676	CFB	complement factor B	protein_coding	XP_003431724.1	-6.46311	437.849	0.119997	-22.4357	1.76408e-111	4.71631e-110	9.56751	6.86952	9.08777	9.01234	9.11672	7.63733	7.79469	7.58934	787	755	781	108	148	92	8.23733	7.68179	8.5599	1.13573	1.52127	1.0169	19.6937	18.4264	20.3993	2.8908	3.83751	2.55357
612093	XM_022421245	CRABP2	cellular retinoic acid binding protein 2	protein_coding	XP_022276953.1	-6.34837	8.73729	0.785659	-3.39382	0.000689245	0.00137118	3.91514	1.25615	3.27335	3.04682	3.14631	2.92263	2.92024	2.94836	23	9	14	2	2	3	0.568633	0.206176	0.354146	0.051494	0.033505	0.080783	1.35948	0.494555	0.843975	0.13107	0.084519	0.202856
106559018	XR_001316552	LOC106559018	uncharacterized LOC106559018	lncRNA	.	-6.32923	42.2267	0.357085	-7.45489	8.99447e-14	3.53727e-13	6.18787	3.53011	5.66817	5.43152	5.53624	4.82455	4.83276	4.89162	90	63	70	10	11	13	1.89883	1.29428	1.55748	0.207308	0.213126	0.279672	4.53969	3.10461	3.71167	0.527669	0.537624	0.702292
607700	XM_844481	NCF1	neutrophil cytosolic factor 1	protein_coding	XP_849574.2	-6.26629	24.5383	0.46511	-5.69244	1.25233e-08	3.68828e-08	5.40452	2.74843	4.69694	4.61144	4.8406	4.22468	4.2363	4.19691	41	35	53	7	8	5	0.472242	0.388146	0.634556	0.078679	0.083045	0.052704	1.12903	0.93105	1.51223	0.200264	0.209487	0.132348
489196	XM_022417826,XM_022417827	AFAP1L1	actin filament associated protein 1 like 1, transcript variant X1	protein_coding	XP_022273534.1;XP_022273535.1	-6.19932	24.3325	0.458446	-5.74138	9.39093e-09	2.79194e-08	5.38968	2.75311	4.70541	4.6432	4.78756	4.20322	4.23348	4.21371	42	38	48	6	8	6	0.335145	0.294773	0.39457	0.042835	0.057371	0.049807	0.801261	0.707075	0.94031	0.10903	0.144722	0.125072
482907	XM_003432137,XM_540022,XM_843647	PDLIM3	PDZ and LIM domain 3, transcript variant X1	protein_coding	XP_003432185.1;XP_540022.2;XP_848740.1	-6.14833	50.368	0.343511	-7.6277	2.38987e-14	9.64299e-14	6.43904	3.80439	5.86991	5.78823	5.79309	4.93833	5.21658	4.98861	96	88	82	7	26	9	1.27643	1.148	1.13939	0.071004	0.319327	0.12219	3.05167	2.75372	2.7153	0.180728	0.805524	0.306834
490954	XM_548077	IFI35	interferon induced protein 35	protein_coding	XP_548077.2	-6.13461	1736.82	0.114446	-22.8665	1.0025e-115	2.77795e-114	11.5445	8.92638	11.1498	11.0486	11.0579	9.65905	9.66023	9.51177	3260	3055	2843	519	539	387	69.9308	63.7396	63.8266	11.1673	11.4007	8.80446	167.19	152.893	152.107	28.4245	28.759	22.1092
102155945	XR_292168	LOC102155945	uncharacterized LOC102155945	lncRNA	.	-6.12209	21.6597	0.485858	-5.38022	7.43951e-08	2.07144e-07	5.21904	2.60237	4.62368	4.46121	4.51688	4.09802	4.0739	4.0698	46	33	35	7	6	5	1.09485	0.761857	0.881494	0.15096	0.139789	0.12394	2.61754	1.82747	2.10071	0.384244	0.352628	0.311231
612941	XM_005619299,XM_005619301	CAMK2A	calcium/calmodulin dependent protein kinase II alpha, transcript variant X1	protein_coding	XP_005619356.1;XP_005619358.1	-6.04536	25.0145	0.482829	-5.37629	7.60358e-08	2.11549e-07	5.42427	2.8255	4.49196	4.7492	4.91666	4.24458	4.21979	4.21795	24	47	60	8	7	6	0.128391	0.242241	0.332572	0.03945	0.032329	0.030183	0.306957	0.581065	0.792562	0.100414	0.081553	0.075794
100174780	NM_001130836	TNFSF10	TNF superfamily member 10	protein_coding	NP_001124308.1	-6.0414	1249.87	0.144616	-17.9432	5.42173e-72	8.83448e-71	11.0665	8.47205	10.6193	10.6111	10.5931	9.02199	9.21528	9.23682	2216	2291	2071	281	397	371	68.6752	69.0256	67.1536	8.74175	12.1184	12.1838	164.188	165.572	160.035	22.2507	30.5696	30.5951
608744	XM_005624609,XM_845857	PRR15L	proline rich 15 like, transcript variant X2	protein_coding	XP_005624666.1;XP_850950.2	-6.04019	39.4627	0.380595	-6.81721	9.28242e-12	3.27253e-11	6.08023	3.49385	5.29727	5.45938	5.55371	4.85698	4.66257	4.8089	53	74	80	16	5	12	0.916624	1.26283	1.44333	0.266934	0.071475	0.210977	2.19145	3.02917	3.43963	0.679435	0.180301	0.529792
608662	XM_005639565,XM_005639568,XM_014110294,XM_022413832,XM_022413833,XM_022413834	PARP15	poly(ADP-ribose) polymerase family member 15, transcript variant X3	protein_coding	XP_005639622.1;XP_005639625.1;XP_013965769.1;XP_022269540.1;XP_022269541.1;XP_022269542.1	-6.02704	507.163	0.103404	-25.0615	1.30745e-138	4.74262e-137	9.76471	7.17417	9.30651	9.31556	9.25028	7.88355	7.94229	7.95489	903	951	816	133	153	141	5.67515	6.20015	5.84318	0.813516	1.07919	1.04437	13.5681	14.8723	13.925	2.07067	2.72234	2.62255
476438	XM_005616460,XM_022425020,XM_533644,XM_860950	APOE	apolipoprotein E, transcript variant X4	protein_coding	XP_005616517.2;XP_022280728.1;XP_533644.1;XP_866043.1	-6.01377	28.2459	0.429985	-6.01945	1.7501e-09	5.4448e-09	5.60025	2.99647	4.89406	4.99263	4.93346	4.38	4.47556	4.33283	45	57	47	7	13	4	0.927615	1.11854	0.98868	0.141435	0.269539	0.070237	2.21773	2.68305	2.35615	0.36	0.67993	0.176375
489954	XM_005622066	SBK1	SH3 domain binding kinase 1	protein_coding	XP_005622123.1	-6.00415	72.048	0.272315	-9.4962	2.17691e-21	1.17488e-20	6.94968	4.35636	6.45765	6.24518	6.38803	5.49152	5.5317	5.42492	143	110	125	21	25	15	1.80979	1.35095	1.65473	0.257386	0.303211	0.191784	4.32683	3.24055	3.94344	0.655134	0.76487	0.481594
102152471	XR_002630308,XR_002630309,XR_002630310,XR_002630311,XR_293256	LOC102152471	uncharacterized LOC102152471, transcript variant X3	lncRNA	.	-5.94681	8.20432	0.820712	-3.13401	0.00172436	0.0032769	3.81286	1.23577	3.22017	2.93317	2.96347	2.82524	2.84306	2.82946	26	8	9	2	3	2	0.964339	0.201743	0.239959	0.049685	0.061458	0.041769	2.30553	0.483924	0.571852	0.126464	0.155032	0.104888
612040	XM_849768	FAM83E	family with sequence similarity 83 member E	protein_coding	XP_854861.1	-5.91599	26.931	0.431173	-5.948	2.71431e-09	8.34821e-09	5.52547	2.96367	4.89003	4.82971	4.88787	4.29753	4.36371	4.38384	49	45	47	5	9	9	0.34767	0.311993	0.346966	0.02912	0.062465	0.062698	0.831206	0.74838	0.826863	0.074119	0.157572	0.157443
478275	XM_022413014,XM_854764	MAP1A	microtubule associated protein 1A, transcript variant X2	protein_coding	XP_022268722.1;XP_859857.2	-5.91327	158.674	0.18704	-13.7081	9.08237e-43	8.76485e-42	8.08504	5.51739	7.67057	7.48402	7.52722	6.50946	6.43011	6.35808	315	262	255	54	47	35	0.78217	0.631862	0.682552	0.134683	0.113343	0.090019	1.87	1.51565	1.62661	0.342812	0.285915	0.226049
106559035	XM_014115229	LOC106559035	zinc finger protein 420-like	protein_coding	XP_013970704.2	-5.90803	485.787	0.111299	-23.0252	2.60497e-117	7.40315e-116	9.69808	7.13889	9.22481	9.15988	9.29157	7.87389	7.80205	7.96578	846	821	875	138	126	151	6.70735	6.32826	7.25664	1.09717	0.981794	1.27012	16.0359	15.1796	17.2935	2.79267	2.47664	3.18945
102151818	XM_005616234	LOC102151818	zinc finger protein 85-like	protein_coding	XP_005616291.2	-5.878	276.136	0.139092	-18.3715	2.21997e-75	3.8109e-74	8.8818	6.33174	8.4238	8.389	8.36377	7.11572	7.07031	7.23375	499	500	448	76	72	89	5.17178	5.04029	4.85624	0.781901	0.734227	0.979624	12.3646	12.0902	11.573	1.9902	1.85214	2.45996
106558202	XR_001315159	LOC106558202	uncharacterized LOC106558202	lncRNA	.	-5.81065	13.9198	0.607628	-4.17805	2.94023e-05	6.72924e-05	4.56678	2.0497	3.87994	3.91831	3.80578	3.50545	3.5222	3.61213	25	29	19	2	3	7	0.118374	0.131428	0.092134	0.006536	0.010723	0.032142	0.283008	0.315258	0.219567	0.016635	0.027049	0.080713
612681	XM_022420618,XM_022420619,XM_022420620,XM_022420621,XR_002627951,XR_002627952	MSH4	mutS homolog 4, transcript variant X3	protein_coding	XP_022276326.1;XP_022276327.1;XP_022276328.1;XP_022276329.1	-5.78766	14.9634	0.584712	-4.33201	1.47751e-05	3.47408e-05	4.67271	2.14462	3.90736	3.97601	4.04256	3.68574	3.58556	3.636	21	27	30	7	2	4	0.140751	0.191641	0.217536	0.047977	0.009464	0.023234	0.336506	0.459692	0.518415	0.122117	0.023873	0.058344
612539	XM_014117025	LOC612539	interferon lambda-1	protein_coding	XP_013972500.2	-5.76918	19.6159	0.515272	-4.90685	9.25487e-07	2.38041e-06	5.06099	2.5484	4.43061	4.30654	4.41111	3.99122	3.89051	4.0208	38	29	35	7	2	8	1.06435	0.777309	1.01959	0.190803	0.040673	0.215906	2.54464	1.86454	2.4298	0.485656	0.1026	0.542169
489160	XM_005619256,XM_022417765,XM_022417767	TIMD4	T-cell immunoglobulin and mucin domain containing 4, transcript variant X2	protein_coding	XP_005619313.1;XP_022273473.1;XP_022273475.1	-5.76654	44.7136	0.349015	-7.2424	4.40805e-13	1.67251e-12	6.25195	3.72412	5.64327	5.4535	5.77763	4.90179	4.9409	4.96844	79	59	94	11	14	14	0.597125	0.437594	0.748225	0.08152	0.104645	0.109454	1.4276	1.04966	1.78311	0.207496	0.263974	0.274854
477149	XM_005634768,XM_852855	FLRT3	fibronectin leucine rich transmembrane protein 3, transcript variant X1	protein_coding	XP_005634825.1;XP_857948.1	-5.72092	913.224	0.0780657	-32.2324	6.20121e-228	5.11582e-226	10.6021	8.08812	10.155	10.1492	10.1513	8.7468	8.73352	8.82567	1592	1650	1524	261	265	277	9.47225	9.4936	9.59831	1.51351	1.52175	1.77057	22.6461	22.7724	22.874	3.85239	3.83871	4.44613
490741	XM_005623536,XM_005623546,XM_005623547,XM_005623548,XM_005623549,XM_005623551,XM_005623552,XM_014115987,XM_014115990,XM_022422133,XM_022422134,XM_022422135,XM_022422136,XM_022422137,XM_022422138,XM_022422139,XM_022422140,XM_022422141,XM_022422142,XM_022422143,XM_022422144,XM_022422145,XM_022422146,XM_022422147,XM_022422148,XM_022422149	TMEM229B	transmembrane protein 229B, transcript variant X26	protein_coding	XP_005623593.1;XP_005623603.1;XP_005623604.1;XP_005623605.1;XP_005623606.1;XP_005623608.1;XP_005623609.1;XP_013971462.1;XP_013971465.1;XP_022277841.1;XP_022277842.1;XP_022277843.1;XP_022277844.1;XP_022277845.1;XP_022277846.1;XP_022277847.1;XP_022277848.1;XP_022277849.1;XP_022277850.1;XP_022277851.1;XP_022277852.1;XP_022277853.1;XP_022277854.1;XP_022277855.1;XP_022277856.1;XP_022277857.1	-5.71658	66.83	0.277465	-9.06475	1.24893e-19	6.2913e-19	6.83062	4.31029	6.20447	6.27678	6.27964	5.51325	5.39387	5.33478	108	125	116	27	19	13	1.75399	1.88854	1.87793	0.339145	0.179367	0.145311	4.19342	4.53004	4.47535	0.863239	0.452466	0.364895
102151412	XM_005616229	LOC102151412	zinc finger protein 85-like	protein_coding	XP_005616286.2	-5.69584	191.853	0.165541	-15.1618	6.32836e-52	7.29733e-51	8.34965	5.84541	7.86421	7.80174	7.87958	6.67832	6.61054	6.79134	339	328	332	55	49	65	3.51365	3.30791	3.60155	0.571162	0.498187	0.711913	8.40038	7.93471	8.58295	1.4538	1.25671	1.78771
102155437	XM_022420881,XM_022420882	LOC102155437	uncharacterized LOC102155437, transcript variant X1	protein_coding	XP_022276589.1;XP_022276590.1	-5.62697	25.7881	0.462367	-5.39043	7.02891e-08	1.96052e-07	5.45248	2.9612	4.78032	4.77248	4.84103	4.17015	4.36673	4.35426	43	44	47	1	12	10	1.9232	1.88118	2.24703	0.039221	0.490996	0.403281	4.59797	4.51239	5.35496	0.099831	1.23857	1.01269
111091152	gene-LOC111091152	LOC111091152	.	pseudogene	.	-5.57584	26.6432	0.440894	-5.62309	1.87572e-08	5.45304e-08	5.4987	3.01302	4.75775	4.8054	4.96392	4.40919	4.31561	4.2947	38	44	56	12	7	5	0.458108	0.510216	0.70862	0.14008	0.079999	0.060318	1.09524	1.22386	1.68873	0.356551	0.201802	0.151466
482506	NM_001048025	CYP4A37	cytochrome P450 4A37	protein_coding	NP_001041490.1	-5.53392	1006.06	0.0857997	-28.7682	5.36387e-182	2.9222e-180	10.7347	8.26766	10.2271	10.3214	10.3235	9.01911	8.82227	8.92788	1622	1873	1730	353	269	288	18.0223	20.2417	20.1164	3.9391	2.94705	3.39006	43.0875	48.554	47.9398	10.0263	7.43412	8.51287
479980	XM_005622028,XM_537104	IFI44L	interferon induced protein 44 like, transcript variant X2	protein_coding	XP_005622085.1;XP_537104.3	-5.50606	6039.82	0.042746	-57.5731	0	0	13.3196	10.8582	12.9073	12.8736	12.8923	11.427	11.5141	11.4771	10614	10685	10041	1725	2028	1742	118.866	115.799	117.716	18.8362	21.6098	20.1138	284.183	277.769	280.531	47.9443	54.5123	50.5083
474945	XM_005627495,XM_005627496,XM_022426171,XM_022426172	COL21A1	collagen type XXI alpha 1 chain, transcript variant X4	protein_coding	XP_005627552.1;XP_005627553.1;XP_022281879.1;XP_022281880.1	-5.49317	119.005	0.227716	-10.7926	3.7325e-27	2.45718e-26	7.65232	5.20291	6.94875	7.28739	7.11048	6.04346	6.05116	6.24228	163	262	194	30	32	46	0.979373	1.50892	1.19356	0.175871	0.189374	0.28149	2.34147	3.61944	2.84441	0.447651	0.47771	0.706858
111097478	XR_002630221	LOC111097478	uncharacterized LOC111097478	lncRNA	.	-5.45803	9.8109	0.717543	-3.41217	0.000644481	0.00128584	4.05177	1.60276	3.44192	3.31554	3.25149	3.1398	3.07764	3.08468	24	16	11	5	2	2	0.187972	0.126285	0.087718	0.033815	0.012173	0.011014	0.449401	0.302922	0.209042	0.086071	0.030708	0.027658
102154317	gene-LOC102154317	LOC102154317	.	pseudogene	.	-5.37198	7.49767	0.809195	-2.99737	0.00272324	0.00505339	3.66129	1.22857	2.87985	3.01512	2.93826	2.72983	2.78736	2.75451	9	18	12	1	4	2	0.294906	0.546329	0.386465	0.015139	0.107427	0.053599	0.705057	1.31048	0.920995	0.038535	0.270992	0.134595
102156419	XM_022419159	MAF	MAF bZIP transcription factor	protein_coding	XP_022274867.1	-5.20384	18.743	0.518374	-4.59046	4.42264e-06	1.08146e-05	4.97637	2.58636	4.1931	4.43084	4.30044	3.9435	3.95564	3.87384	23	44	30	7	8	3	0.201098	0.382743	0.28409	0.060003	0.069255	0.025702	0.480783	0.918089	0.677021	0.152727	0.1747	0.064541
490951	XM_005624428,XM_014116537,XM_014116538,XM_022422953,XM_022422954,XM_022422955,XM_022422956	TMEM106A	transmembrane protein 106A, transcript variant X4	protein_coding	XP_005624485.2;XP_013972012.1;XP_013972013.1;XP_022278661.1;XP_022278662.1;XP_022278663.1;XP_022278664.1	-5.16579	746.852	0.087793	-26.9838	2.28868e-160	1.06931e-158	10.289	7.92216	9.87407	9.87822	9.81554	8.48223	8.57187	8.63442	1302	1364	1174	211	253	252	12.5518	12.9915	11.8535	2.00102	2.35944	2.5379	30.0087	31.1628	28.2483	5.09325	5.95184	6.37299
102155259	XM_005615683	LOC102155259	pantetheinase-like	protein_coding	XP_005615740.1	-5.07016	44.9606	0.328164	-7.13676	9.55534e-13	3.56553e-12	6.23261	3.88007	5.62781	5.6041	5.71311	5.01191	5.04538	4.91366	74	74	82	16	19	9	0.640195	0.625451	0.743627	0.135437	0.158638	0.077413	1.53057	1.50028	1.77216	0.344733	0.400174	0.194394
477707	XM_534901	C1R	complement C1r	protein_coding	XP_534901.2	-5.0434	1219.25	0.0742585	-31.4361	6.50364e-217	4.69466e-215	10.9908	8.65666	10.6435	10.4945	10.5686	9.26606	9.2487	9.27992	2246	1995	1992	402	406	385	24.3145	20.9935	22.56	4.37115	4.33332	4.4169	58.1309	50.3573	53.7632	11.126	10.9311	11.0914
442973	NM_001003372	VNN1	vanin 1	protein_coding	NP_001003372.1	-5.0398	72.4674	0.25323	-9.21442	3.12954e-20	1.61534e-19	6.91811	4.58485	6.35388	6.4029	6.38044	5.54176	5.58038	5.57804	119	133	119	22	26	23	1.56377	1.70065	1.63412	0.288049	0.325682	0.314434	3.73863	4.07935	3.89432	0.733181	0.821555	0.789586
481902	XM_005627584,XM_022426307,XM_022426308	PRSS35	protease, serine 35, transcript variant X3	protein_coding	XP_005627641.1;XP_022282015.1;XP_022282016.1	-5.03662	21.4784	0.507372	-4.59714	4.28337e-06	1.04919e-05	5.16275	2.83501	4.68287	4.43652	4.37465	4.17206	4.00234	4.07503	53	32	25	12	3	6	0.316311	0.184652	0.219923	0.10056	0.015307	0.037199	0.756233	0.442927	0.524103	0.25596	0.038614	0.093411
611673	NM_001242719,XM_005636028	SELPLG	selectin P ligand	protein_coding	NP_001229648.1;XP_005636085.1	-5.02769	8.15799	0.813131	-2.86534	0.00416562	0.00754096	3.76826	1.42776	2.90607	2.91841	3.21887	2.83079	2.82794	2.81426	7	8	26	3	3	2	0.101884	0.087812	0.30695	0.038935	0.036427	0.020642	0.243584	0.210635	0.731499	0.099102	0.09189	0.051835
475235	XM_022427375,XM_022427376,XM_532467	PON3	paraoxonase 3, transcript variant X2	protein_coding	XP_022283083.1;XP_022283084.1;XP_532467.1	-5.01552	9.21773	0.717225	-3.24361	0.00118026	0.00228624	3.93965	1.62804	3.246	3.25201	3.27073	2.99749	3.03533	3.08436	15	16	16	1	3	5	0.234048	0.235873	0.24641	0.011136	0.030983	0.081667	0.55956	0.56579	0.587226	0.028345	0.078158	0.205076
486714	XM_005637210,XM_848227	C1S	complement C1s, transcript variant X2	protein_coding	XP_005637267.1;XP_853320.1	-5.00505	1135.82	0.135841	-17.1037	1.39363e-65	2.06146e-64	10.8868	8.56279	10.5964	10.3393	10.4465	9.16159	9.21362	9.12931	2222	1756	1819	372	417	332	20.8502	15.9926	17.8371	3.49803	3.8435	3.2947	49.8484	38.3616	42.508	8.90365	9.6955	8.27342
100684628	XM_022425649	NR4A3	nuclear receptor subfamily 4 group A member 3	protein_coding	XP_022281357.1	-4.97973	47.8225	0.323278	-7.16432	7.81743e-13	2.9322e-12	6.31337	4.01062	5.6853	5.77975	5.75522	5.05622	4.96748	5.18021	74	90	80	15	10	22	0.333275	0.395028	0.374538	0.06745	0.043274	0.103496	0.796789	0.947558	0.89257	0.171683	0.109161	0.259891
474866	NM_001284496	TAP1	transporter 1, ATP binding cassette subfamily B member	protein_coding	NP_001271425.1	-4.97438	2306.16	0.0580142	-39.8957	0	0	11.9072	9.59143	11.5421	11.486	11.4573	10.1522	10.2328	10.1401	4119	4047	3616	741	863	683	37.6179	35.9384	34.5468	6.7902	7.77076	6.62165	89.9365	86.2058	82.3292	17.2833	19.6023	16.6278
608107	NM_001346072,XM_005624525	KRT28	keratin 28	protein_coding	NP_001333001.1;XP_005624582.1	-4.96255	20.1676	0.492152	-4.69588	2.65466e-06	6.61124e-06	5.06874	2.75991	4.51485	4.39577	4.36279	3.95809	4.06351	4.06361	42	33	28	3	9	8	0.630177	0.470053	0.450413	0.041993	0.12189	0.112392	1.50662	1.12752	1.07339	0.106886	0.307476	0.282229
482564	XM_005629142,XM_539681	SLC39A2	solute carrier family 39 member 2, transcript variant X2	protein_coding	XP_005629199.1;XP_539681.3	-4.93796	29.9969	0.397285	-5.79915	6.66528e-09	2.0018e-08	5.64207	3.32992	5.02394	5.02351	5.05294	4.46415	4.58977	4.49465	50	52	51	7	15	8	0.810927	0.873133	0.927107	0.100447	0.245737	0.107606	1.93875	2.09439	2.20941	0.255672	0.619888	0.270214
611377	NM_001114853	IL29L	interleukin 29-like	protein_coding	NP_001108325.1	-4.93071	53.3617	0.316064	-7.28268	3.27243e-13	1.24951e-12	6.47082	4.17199	5.84754	5.74711	6.07891	5.15495	5.174	5.26338	83	73	114	15	17	21	3.7608	3.22502	5.43646	0.677332	0.729187	0.981886	8.99128	7.73588	12.9558	1.72403	1.83942	2.46564
102156540	XR_295060	LOC102156540	uncharacterized LOC102156540	lncRNA	.	-4.9116	12.968	0.594883	-3.85991	0.000113431	0.000245333	4.43035	2.12925	3.75387	3.75596	3.79384	3.45713	3.51027	3.48374	21	22	23	3	6	4	0.356102	0.369045	0.412185	0.041425	0.102669	0.061031	0.851365	0.88523	0.982289	0.105439	0.258991	0.153257
607019	XM_005625711	MAPK11	mitogen-activated protein kinase 11	protein_coding	XP_005625768.2	-4.89829	73.1922	0.280564	-8.17026	3.07731e-16	1.35614e-15	6.92399	4.64116	6.44604	6.40114	6.30484	5.69267	5.3744	5.64607	135	132	106	34	11	28	1.38433	1.31147	1.13199	0.340941	0.104721	0.301258	3.30965	3.14582	2.69768	0.867809	0.264166	0.756497
403508	NM_001003002,XM_005628824	EDN2	endothelin 2	protein_coding	NP_001003002.1;XP_005628881.1	-4.88221	144.611	0.190082	-12.0345	2.34153e-33	1.82629e-32	7.90793	5.61615	7.43486	7.514	7.30817	6.4503	6.4832	6.32649	249	286	204	52	58	36	5.57361	6.22188	4.79111	1.12766	1.25896	0.840188	13.3253	14.9245	11.4178	2.87028	3.17581	2.10982
102152581	XR_294380	LOC102152581	uncharacterized LOC102152581	lncRNA	.	-4.87492	126.4	0.195553	-11.6867	1.48994e-31	1.10593e-30	7.71206	5.43018	7.24946	7.16263	7.24741	6.18934	6.24344	6.3385	222	207	213	36	43	48	4.24169	3.84761	4.25521	0.680402	0.796935	0.972858	10.141	9.22928	10.1407	1.73185	2.01032	2.44297
106559289	XR_001316864,XR_001316865,XR_002629895	LOC106559289	uncharacterized LOC106559289, transcript variant X2	lncRNA	.	-4.84965	11.8933	0.637522	-3.57302	0.000352886	0.000723976	4.30184	2.02258	3.70633	3.49016	3.66292	3.35817	3.35445	3.36493	26	12	22	4	4	4	1.21955	0.503462	1.06351	0.145821	0.163276	0.133214	2.91567	1.20766	2.53447	0.371164	0.411875	0.334518
479170	XM_536312	CMYA5	cardiomyopathy associated 5	protein_coding	XP_536312.3	-4.83773	39.444	0.342328	-6.64371	3.05889e-11	1.05071e-10	6.03128	3.75328	5.42691	5.40463	5.51628	4.87707	4.8519	4.82825	64	64	72	15	14	11	0.133072	0.127601	0.156048	0.030908	0.027808	0.02243	0.318146	0.306077	0.371883	0.07867	0.070147	0.056325
481753	XM_005627251,XM_005627252,XM_022425961,XM_538874	SCUBE3	signal peptide, CUB domain and EGF like domain containing 3, transcript variant X1	protein_coding	XP_005627308.1;XP_005627309.1;XP_022281669.1;XP_538874.3	-4.82446	82.3343	0.244902	-9.27051	1.85254e-20	9.6518e-20	7.09294	4.81515	6.65267	6.55455	6.49788	5.74491	5.81024	5.63815	156	142	121	29	36	19	0.807023	0.733092	0.665468	0.140767	0.177959	0.095708	1.92942	1.75847	1.58589	0.358299	0.448915	0.240336
102152875	XR_001314365,XR_001314366,XR_001314368	LOC102152875	uncharacterized LOC102152875, transcript variant X1	lncRNA	.	-4.79864	5.91052	0.876036	-2.5828	0.00980028	0.0168176	3.28802	1.03798	2.60114	2.61099	2.5898	2.43467	2.45324	2.47987	10	11	9	1	2	3	0.255538	0.275578	0.278911	0.023861	0.026841	0.071176	0.610936	0.661031	0.66468	0.060734	0.067709	0.178732
476415	XM_533621	SLC17A7	solute carrier family 17 member 7	protein_coding	XP_533621.4	-4.77654	9.72063	0.702251	-3.21248	0.00131595	0.00253616	4.00934	1.73869	3.23654	3.29252	3.43172	3.09302	3.12836	3.07727	11	15	23	3	5	2	0.090843	0.124102	0.207116	0.026516	0.04319	0.018694	0.217187	0.297684	0.493582	0.067492	0.10895	0.046943
606808	XM_005618759	IFIT3	interferon induced protein with tetratricopeptide repeats 3	protein_coding	XP_005618816.1	-4.75768	3422.81	0.0484938	-46.403	0	0	12.4659	10.2148	12.1071	12.0275	12.0631	10.7813	10.7951	10.7433	6030	5778	5530	1195	1263	1062	75.8283	70.6519	72.7556	15.0852	15.6668	14.1851	181.289	169.473	173.386	38.3969	39.5206	35.6206
403547	NM_001003025	ID3	inhibitor of DNA binding 3, HLH protein	protein_coding	NP_001003025.1	-4.68978	748.505	0.102533	-21.7444	7.79879e-105	1.89867e-103	10.2695	8.03737	9.94389	9.88369	9.72751	8.63709	8.72173	8.53069	1387	1355	1051	263	310	208	74.9434	71.1955	59.4405	14.2813	16.4991	11.9452	179.174	170.777	141.654	36.3507	41.6201	29.996
482488	XM_005628977,XM_005628978,XM_005628979	GJB5	gap junction protein beta 5, transcript variant X3	protein_coding	XP_005629034.1;XP_005629035.1;XP_005629036.1	-4.68308	18.2721	0.504301	-4.41692	1.00119e-05	2.38047e-05	4.91246	2.68442	4.21796	4.25478	4.35788	3.87313	3.94169	3.93987	26	30	36	4	8	7	0.478387	0.621477	0.682745	0.070679	0.135034	0.152613	1.14372	1.49074	1.62707	0.179902	0.340632	0.383232
485862	XM_005635021,XM_542986	SAMHD1	SAM and HD domain containing deoxynucleoside triphosphate triphosphohydrolase 1, transcript variant X2	protein_coding	XP_005635078.1;XP_542986.3	-4.67269	2786.12	0.0540565	-41.1468	0	0	12.1644	9.93949	11.8093	11.7104	11.7809	10.5301	10.4849	10.4636	4898	4596	4567	1029	1000	878	30.9675	28.2882	30.2336	6.54113	6.2381	5.89158	74.0366	67.8551	72.0505	16.6494	15.736	14.7945
476323	NM_001286977	ALDH1A1	aldehyde dehydrogenase 1 family member A1	protein_coding	NP_001273906.1	-4.67064	12808.7	0.0365893	-60.7723	0	0	14.365	12.1412	13.986	13.9364	13.9955	12.7121	12.6692	12.6643	21838	21610	21198	4683	4571	4113	273.709	263.401	277.993	58.9544	56.5331	54.7629	654.38	631.823	662.492	150.058	142.609	137.517
100855918	gene-LOC100855918	LOC100855918	.	pseudogene	.	-4.65854	688.203	0.0948951	-23.393	5.03919e-121	1.47269e-119	10.1456	7.92885	9.78676	9.72275	9.68777	8.43291	8.50114	8.63123	1226	1192	1057	209	242	267	2.92841	2.76797	2.64112	0.501172	0.568384	0.67741	7.00119	6.63955	6.29412	1.27565	1.43379	1.70107
611078	XM_022405737,XM_848030	PYGM	glycogen phosphorylase, muscle associated, transcript variant X2	protein_coding	XP_022261445.1;XP_853123.1	-4.58888	287.788	0.134119	-16.3894	2.27577e-60	3.10542e-59	8.88401	6.68827	8.38449	8.42035	8.53779	7.31539	7.31159	7.42399	447	486	513	96	99	109	4.26923	4.50796	5.12957	0.901604	0.940504	1.09597	10.2068	10.8133	12.2244	2.29488	2.37249	2.75211
609005	XM_846183	RSAD2	radical S-adenosyl methionine domain containing 2	protein_coding	XP_851276.1	-4.5849	38580.6	0.17652	-12.4455	1.47915e-35	1.22305e-34	15.9509	13.7541	15.5469	15.5474	15.5894	14.118	14.2788	14.4235	63667	66451	64006	10873	14183	15637	395.772	401.718	416.316	67.8955	87.0098	103.257	946.207	963.603	992.133	172.816	219.488	259.291
104795000	NR_128818,rna-MIR8865	MIR8865	microRNA 8865	miRNA	.	-4.58307	34.0887	0.372202	-5.90086	3.61621e-09	1.10235e-08	5.8048	3.61782	5.2426	5.28199	5.14532	4.61885	4.67828	4.76827	59	66	47	8	12	16	10.6713	11.563	8.90931	1.21046	1.97517	2.78359	25.5127	27.7363	21.232	3.08102	4.98249	6.98997
612141	XM_849870	WNT2	Wnt family member 2	protein_coding	XP_854963.1	-4.57157	1278.38	0.0686099	-31.9588	4.0784e-224	3.11533e-222	11.035	8.84052	10.6042	10.6237	10.6803	9.443	9.42114	9.34388	2068	2203	2158	483	485	391	8.07725	8.37038	8.82055	1.89486	1.86691	1.61901	19.311	20.0781	21.0205	4.82305	4.70941	4.06555
403963	NM_001003280	HTR1D	5-hydroxytryptamine receptor 1D	protein_coding	NP_001003280.1	-4.55606	142.78	0.177704	-12.3114	7.86095e-35	6.38293e-34	7.87126	5.68409	7.38075	7.41672	7.41506	6.44726	6.43845	6.46043	232	253	233	51	52	49	3.64614	3.87709	3.83834	0.792758	0.800116	0.808743	8.71713	9.3	9.14726	2.01783	2.01835	2.03086
480511	XM_005624440,XM_014116539,XM_022422962,XM_537632,XR_002629882	AOC3	amine oxidase, copper containing 3, transcript variant X2	protein_coding	XP_005624497.1;XP_013972014.2;XP_022278670.1;XP_537632.1	-4.52312	39.9527	0.362692	-6.00322	1.93444e-09	5.99819e-09	6.03395	3.84616	5.46281	5.36207	5.55092	5.00407	4.86177	4.7481	67	58	75	23	14	6	0.448982	0.355298	0.49335	0.140359	0.08407	0.034471	1.07342	0.852257	1.17571	0.357262	0.212072	0.086562
488012	XM_014110233,XM_014110234,XM_014110235,XM_014110236,XM_014110237,XM_022413886,XM_022413887	MYLK	myosin light chain kinase, transcript variant X7	protein_coding	XP_013965708.1;XP_013965709.1;XP_013965710.1;XP_013965711.1;XP_013965712.1;XP_022269594.1;XP_022269595.1	-4.52028	32.7224	0.37853	-5.74964	8.94322e-09	2.66158e-08	5.74337	3.56976	5.22978	5.09732	5.15619	4.56066	4.66976	4.69552	62	50	52	7	14	14	0.201927	0.159305	0.178627	0.022153	0.043314	0.046854	0.482765	0.382127	0.425689	0.056386	0.109263	0.117655
611232	XM_014115180,XM_022421046,XM_022421048,XM_022421049,XM_022421050,XM_022421051,XM_848871	ANKRD45	ankyrin repeat domain 45, transcript variant X7	protein_coding	XP_013970655.1;XP_022276754.1;XP_022276756.1;XP_022276757.1;XP_022276758.1;XP_022276759.1;XP_853964.3	-4.51724	13.9265	0.588603	-3.69594	0.000219074	0.000459438	4.51272	2.32917	3.95472	3.82224	3.81576	3.64956	3.55273	3.5222	30	21	19	9	4	2	0.151554	0.113098	0.097894	0.044963	0.015775	0.008003	0.362333	0.271288	0.233293	0.114446	0.039793	0.020097
485868	XM_005635044	KIAA1755	KIAA1755 ortholog	protein_coding	XP_005635101.1	-4.50105	323.806	0.134967	-16.0799	3.52893e-58	4.64e-57	9.04972	6.87847	8.6701	8.71302	8.46953	7.48831	7.58041	7.48373	571	625	435	111	135	103	3.45366	3.6752	2.75141	0.672861	0.805189	0.658758	8.25697	8.81572	6.55696	1.71266	2.03114	1.65423
483435	XM_005631138,XM_540553	DEPDC7	DEP domain containing 7, transcript variant X1	protein_coding	XP_005631195.1;XP_540553.3	-4.48657	378.732	0.132333	-16.3649	3.40738e-60	4.61467e-59	9.27538	7.10626	8.84528	8.91964	8.79016	7.60373	7.8924	7.66514	627	711	566	110	185	115	9.53056	10.5033	9.00001	1.67906	2.77618	1.85258	22.7856	25.1943	21.4481	4.27377	7.00309	4.65206
484830	XM_014122370,XM_022406883,XM_541946,XR_002616863,XR_002616864	SLC5A5	solute carrier family 5 member 5, transcript variant X1	protein_coding	XP_013977845.1;XP_022262591.1;XP_541946.3	-4.48542	13.964	0.577954	-3.74639	0.000179398	0.00037976	4.51185	2.35445	3.92432	3.85801	3.83902	3.64047	3.52297	3.59285	27	23	20	8	2	5	0.227448	0.186818	0.161253	0.060376	0.009123	0.042963	0.543779	0.448123	0.384286	0.153677	0.023013	0.107885
480373	XM_005623584,XM_005623585,XM_005623586,XM_014116013,XM_022422169	SMOC1	SPARC related modular calcium binding 1, transcript variant X3	protein_coding	XP_005623641.2;XP_005623642.1;XP_005623643.1;XP_013971488.1;XP_022277877.1	-4.48418	12.9649	0.581275	-3.7243	0.000195854	0.000412841	4.40653	2.23935	3.7737	3.76166	3.7708	3.50257	3.4983	3.49027	22	22	21	5	5	4	0.153562	0.153758	0.157565	0.030025	0.033553	0.027522	0.367136	0.368821	0.375496	0.076423	0.08464	0.06911
488023	XM_022413897,XM_022413898,XM_022413899,XM_022413900	MUC20	mucin 20, cell surface associated, transcript variant X2	protein_coding	XP_022269605.1;XP_022269606.1;XP_022269607.1;XP_022269608.1	-4.46782	87.8269	0.224744	-9.60902	7.32426e-22	4.01596e-21	7.16509	5.00612	6.65732	6.67145	6.68014	5.84096	5.84897	5.86704	144	153	143	31	33	31	1.87528	2.0225	1.96017	0.401891	0.417139	0.44785	4.4834	4.85137	4.67134	1.02295	1.05226	1.12461
403400	NM_001002938,XM_005630608	CTSS	cathepsin S	protein_coding	NP_001002938.2;XP_005630665.1	-4.41345	81.6745	0.266389	-8.04052	8.94608e-16	3.84847e-15	7.05719	4.91519	6.58749	6.28037	6.72026	5.77702	5.70433	5.77929	144	95	166	32	27	30	2.51341	1.61171	3.05178	0.554132	0.458235	0.552287	6.00903	3.86602	7.27276	1.41045	1.15593	1.38687
486994	XM_544123	TRPA1	transient receptor potential cation channel subfamily A member 1	protein_coding	XP_544123.2	-4.41214	9741.27	0.0396849	-53.962	0	0	13.9552	11.8136	13.5979	13.6049	13.5205	12.34	12.3422	12.3136	16610	17456	14696	3619	3762	3275	116.103	118.661	107.484	25.4098	25.9512	24.313	277.577	284.633	256.148	64.6763	65.4637	61.0531
483754	XM_005631497,XM_022405681,XM_540875	BATF2	basic leucine zipper ATF-like transcription factor 2, transcript variant X2	protein_coding	XP_005631554.1;XP_022261389.1;XP_540875.3	-4.40322	231.869	0.148863	-14.3659	8.46787e-47	8.83952e-46	8.56203	6.42278	8.04065	8.16769	8.16717	7.19472	7.03022	7.03712	348	422	389	103	79	72	2.26128	2.69919	2.69832	0.895529	0.508136	0.726233	5.40624	6.47458	6.43044	2.27942	1.28181	1.82367
481558	NM_001135787	IFNB1	interferon beta 1	protein_coding	NP_001129259.1	-4.40127	83.787	0.269591	-7.93022	2.18751e-15	9.24505e-15	7.09174	4.96211	6.52601	6.46466	6.74364	5.63473	5.72455	5.96811	128	122	166	19	27	45	5.98163	5.50225	8.08703	0.858168	1.20394	2.21885	14.3008	13.1983	19.2724	2.18432	3.03701	5.57182
608996	XM_022404722	CMPK2	cytidine/uridine monophosphate kinase 2	protein_coding	XP_022260430.1	-4.39112	24535.6	0.0359551	-59.3682	0	0	15.2866	13.1522	14.9177	14.8925	14.9153	13.6303	13.6577	13.7082	41196	41833	39487	8614	9274	9006	449.69	444.085	451.008	94.4506	99.9048	104.427	1075.11	1065.23	1074.81	240.408	252.017	262.23
488143	NM_001313861,XM_014110346	BCHE	butyrylcholinesterase	protein_coding	NP_001300790.1;XP_013965821.1	-4.39103	293.622	0.132846	-16.068	4.27973e-58	5.5966e-57	8.90262	6.76373	8.45354	8.45656	8.52148	7.49718	7.42201	7.27811	475	497	494	127	116	80	5.60801	5.70821	6.09894	1.50288	1.33614	1.00209	13.4076	13.6923	14.5345	3.82534	3.37052	2.51637
111096259	XR_002627489	LOC111096259	uncharacterized LOC111096259	lncRNA	.	-4.38202	14.6942	0.575717	-3.70251	0.00021348	0.000448358	4.57806	2.4602	3.80197	3.96049	4.03963	3.63339	3.59075	3.69966	15	27	31	5	3	8	0.209194	0.37528	0.461208	0.070845	0.03104	0.117341	0.500139	0.900187	1.09912	0.180324	0.078301	0.294659
488230	XM_545352	MYLIP	myosin regulatory light chain interacting protein	protein_coding	XP_545352.3	-4.36112	458.218	0.110891	-19.1603	7.94147e-82	1.50857e-80	9.5422	7.41674	9.19887	9.0994	9.10145	7.89503	8.09276	8.03201	818	763	705	140	201	165	7.79328	7.06085	7.01854	1.33974	1.88487	1.66428	18.6321	16.9369	16.7261	3.41009	4.75471	4.17922
606901	XM_022404868,XM_843443	AMPD1	adenosine monophosphate deaminase 1, transcript variant X2	protein_coding	XP_022260576.1;XP_848536.3	-4.35272	29.9832	0.396548	-5.35097	8.74838e-08	2.42094e-07	5.60666	3.49043	5.13175	4.9166	5.01644	4.48937	4.53287	4.60606	61	41	47	8	11	14	0.680669	0.43568	0.537799	0.078506	0.114278	0.157816	1.62734	1.04507	1.28164	0.199823	0.288275	0.396296
481538	XM_005626620,XM_014117752,XM_014117753,XM_014117756,XM_014117757,XM_022425377,XM_022425378,XM_022425379,XM_022425380,XM_022425381,XM_022425382,XM_022425383,XM_022425384,XM_022425385,XM_022425386,XM_022425387,XM_022425388,XM_022425389,XM_022425390,XM_022425391,XM_022425392,XM_022425393,XM_022425394,XM_022425395,XM_022425396,XM_022425397,XM_022425398,XM_022425399,XM_022425400,XM_022425401,XM_022425…	PTPRD	protein tyrosine phosphatase, receptor type D, transcript variant X42	protein_coding	XP_005626677.1;XP_013973227.1;XP_013973228.1;XP_013973231.1;XP_013973232.1;XP_022281085.1;XP_022281086.1;XP_022281087.1;XP_022281088.1;XP_022281089.1;XP_022281090.1;XP_022281091.1;XP_022281092.1;XP_022281093.1;XP_022281094.1;XP_022281095.1;XP_022281096.1;XP_022281097.1;XP_022281098.1;XP_022281099.1;XP_022281100.1;XP_022281101.1;XP_022281102.1;XP_022281103.1;XP_022281104.1;XP_022281105.1;XP_022281…	-4.31077	12.6436	0.595412	-3.54032	0.000399648	0.000814358	4.35673	2.26272	3.756	3.74366	3.67907	3.43179	3.44764	3.51732	23	23	17	3	4	7	0.05679	0.054063	0.041774	0.006751	0.0077	0.016964	0.135772	0.129681	0.099552	0.017183	0.019423	0.042599
610028	XM_847417	BICD1	BICD cargo adaptor 1	protein_coding	XP_852510.2	-4.27342	12.4812	0.590512	-3.54843	0.000387531	0.000790671	4.33834	2.24292	3.74323	3.68954	3.69684	3.47709	3.43527	3.44586	23	20	19	6	4	4	0.065461	0.057278	0.057395	0.015679	0.011645	0.01214	0.156504	0.137392	0.136781	0.039908	0.029376	0.030485
100856258	XM_005626804,XM_022425600	GLIPR2	GLI pathogenesis related 2, transcript variant X2	protein_coding	XP_005626861.1;XP_022281308.1	-4.21727	619.149	0.0938867	-22.1151	2.26421e-108	5.81645e-107	9.9673	7.89025	9.58491	9.50826	9.62854	8.51685	8.40569	8.41803	1033	989	1042	262	229	211	14.7485	13.7278	15.5583	3.73307	3.20432	3.16871	35.2604	32.9289	37.0774	9.50192	8.08312	7.95706
477238	XM_014107263	PABPC1L	poly(A) binding protein cytoplasmic 1 like	protein_coding	XP_013962738.1	-4.21662	27.9781	0.455564	-4.55718	5.18445e-06	1.2607e-05	5.50177	3.41219	5.04709	4.69025	4.94083	4.34149	4.58042	4.39041	61	29	48	5	20	7	0.810449	0.377584	0.658746	0.061381	0.25672	0.08837	1.93761	0.905714	1.56987	0.156235	0.647593	0.221909
403652	NM_001003091,XM_005640173,XM_005640174,XM_005640176,XM_005640177,XM_005640179,XM_005640182,XM_022414645,XM_022414646	PDE1A	phosphodiesterase 1A	protein_coding	NP_001003091.1;XP_005640230.2;XP_005640231.2;XP_005640233.1;XP_005640234.1;XP_005640236.1;XP_005640239.1;XP_022270353.1;XP_022270354.1	-4.13825	26.0747	0.410525	-4.99122	5.99983e-07	1.56353e-06	5.39168	3.34594	4.75357	4.88198	4.81528	4.35273	4.39657	4.4183	37	51	41	8	11	11	0.226859	0.343061	0.24243	0.045821	0.058645	0.064971	0.54237	0.822901	0.57774	0.11663	0.147935	0.16315
403613	NM_001003068	GNAT1	G protein subunit alpha transducin 1	protein_coding	NP_001003068.1	-4.13306	19.2513	0.492865	-4.15369	3.27154e-05	7.46385e-05	4.95122	2.9196	4.41834	4.34368	4.29601	3.93938	3.97193	4.09648	37	32	26	4	6	12	0.389249	0.321799	0.277484	0.038911	0.053301	0.130517	0.930611	0.771901	0.661278	0.099042	0.134456	0.327746
607289	XM_022414216,XM_022414217,XM_022414218,XM_844683,XR_002622599,XR_002622600,XR_002622601,XR_002622602	CHRD	chordin, transcript variant X7	protein_coding	XP_022269924.1;XP_022269925.1;XP_022269926.1;XP_849776.1	-4.1279	49.8661	0.32759	-6.2438	4.27071e-10	1.38088e-09	6.32947	4.27151	5.65236	5.80762	5.91316	5.23913	5.25252	5.01201	64	87	95	24	26	8	0.525416	0.711015	0.786079	0.167335	0.214047	0.071466	1.25616	1.70552	1.87332	0.425926	0.539948	0.179462
607076	XM_843653	CD14	CD14 molecule	protein_coding	XP_848746.2	-4.12579	93.8905	0.228427	-8.9511	3.51966e-19	1.74796e-18	7.23911	5.19797	6.72488	6.70997	6.85211	6.05379	5.83316	5.99978	146	149	167	45	26	37	1.60713	1.59401	1.92421	0.493171	0.281975	0.427208	3.84232	3.82358	4.58563	1.25528	0.711302	1.07278
485935	XM_543059	CYP24A1	cytochrome P450, family 24, subfamily A, polypeptide 1	protein_coding	XP_543059.2	-4.12166	68.1296	0.268053	-7.62247	2.48871e-14	1.00334e-13	6.77777	4.72969	6.11398	6.3824	6.3146	5.55984	5.62983	5.50239	87	136	114	26	33	20	0.664391	1.009	0.904427	0.193412	0.243272	0.162511	1.58842	2.42031	2.15536	0.492298	0.613669	0.408085
488122	XM_005639817,XR_296477	RTP4	receptor transporter protein 4, transcript variant X1	protein_coding	XP_005639874.1	-4.11574	2070.01	0.0646207	-31.5867	5.62609e-219	4.10222e-217	11.7016	9.66059	11.3318	11.3394	11.3205	10.0566	10.2245	10.2047	3404	3580	3232	688	907	799	49.7297	50.8458	49.3773	10.089	13.0689	12.4334	118.893	121.964	117.672	25.6799	32.9672	31.222
100685875	XM_014108130	LOC100685875	small integral membrane protein 15-like	protein_coding	XP_013963605.1	-4.10733	11.2428	0.647674	-3.14696	0.00164979	0.00314263	4.17435	2.14737	3.51743	3.65814	3.42876	3.25804	3.31334	3.34474	17	28	11	2	5	6	0.199043	0.330321	0.138985	0.023393	0.051825	0.075079	0.47587	0.792344	0.331219	0.059544	0.130732	0.188534
490169	XM_547290	LOC490169	guanylate-binding protein 6	protein_coding	XP_547290.2	-4.08851	267.453	0.130915	-15.5182	2.6113e-54	3.14948e-53	8.74749	6.71584	8.27204	8.36982	8.36777	7.32434	7.32977	7.32821	406	475	437	104	109	98	4.10349	4.66655	4.62544	1.05279	1.08847	1.04507	9.81056	11.1937	11.023	2.67969	2.74574	2.6243
100686618	XM_022407353	HAPLN4	hyaluronan and proteoglycan link protein 4	protein_coding	XP_022263061.1	-4.07972	36.9729	0.364757	-5.56115	2.68002e-08	7.69671e-08	5.89101	3.86818	5.21081	5.49862	5.28974	4.88125	4.73199	4.82226	47	83	53	19	10	14	0.31847	0.542146	0.371957	0.124871	0.060479	0.100197	0.761393	1.30045	0.886419	0.317839	0.152563	0.251608
111097418	XR_002630070	LOC111097418	uncharacterized LOC111097418	lncRNA	.	-4.06839	32.1242	0.409118	-4.94835	7.48454e-07	1.93646e-06	5.68474	3.67933	5.14782	5.14554	5.07705	4.52446	4.55336	4.81566	55	57	46	6	8	23	0.240696	0.240947	0.206973	0.023688	0.033547	0.104372	0.575453	0.577961	0.493243	0.060293	0.084625	0.262092
480535	XM_537656	C9H17orf98	chromosome 9 C17orf98 homolog	protein_coding	XP_537656.1	-4.06305	23.9917	0.443739	-4.55801	5.16409e-06	1.25617e-05	5.26539	3.25108	4.62088	4.84207	4.56058	4.25171	4.26249	4.31769	34	57	28	8	9	11	0.950447	1.57801	0.819387	0.210797	0.250922	0.31299	2.27232	3.78519	1.9527	0.536548	0.632969	0.785959
480698	NM_001122854	PTGES	prostaglandin E synthase	protein_coding	NP_001116326.1	-4.05382	88.1372	0.434087	-4.65179	3.29061e-06	8.12759e-06	7.14285	5.12731	6.71251	6.54738	6.71182	5.67894	5.83913	6.09147	155	128	149	18	32	52	4.90253	3.93461	4.93686	0.564152	0.999162	1.72399	11.7209	9.43799	11.7651	1.43595	2.52045	4.32917
102152714	XM_022427155	LOC102152714	sterile alpha motif domain-containing protein 9	protein_coding	XP_022282863.1	-4.04994	25.5976	0.421675	-4.78544	1.70613e-06	4.29791e-06	5.35958	3.34164	4.88954	4.74767	4.71212	4.43078	4.32343	4.34196	52	40	34	14	8	8	0.560549	0.415269	0.378832	0.144766	0.084849	0.090875	1.34015	0.99611	0.902805	0.368477	0.214038	0.2282
612986	XM_849173	ZIC5	Zic family member 5	protein_coding	XP_854266.2	-4.04257	84.3248	0.462868	-4.35389	1.33745e-05	3.1563e-05	7.07836	5.06631	6.47189	6.73644	6.54971	5.95338	5.5851	5.90916	116	175	125	45	15	38	0.680671	0.995003	0.762785	0.26358	0.083984	0.236639	1.62734	2.38672	1.81781	0.670899	0.211854	0.594233
111095958	XR_002626812	LOC111095958	uncharacterized LOC111095958	lncRNA	.	-4.03884	19.6065	0.486158	-4.14256	3.43448e-05	7.81583e-05	4.97432	2.95933	4.34386	4.34156	4.45629	3.94255	4.08102	4.06574	29	30	37	3	11	9	0.194127	0.193815	0.258784	0.018777	0.072942	0.058606	0.464116	0.464905	0.616714	0.047794	0.184001	0.147167
483766	XM_003639655	FERMT3	fermitin family member 3	protein_coding	XP_003639703.1	-4.03457	18.7154	0.480629	-4.18704	2.82616e-05	6.47844e-05	4.90674	2.89412	4.39223	4.28125	4.27015	3.97048	3.98241	3.98075	37	29	26	7	8	7	0.365168	0.277579	0.267162	0.068051	0.077732	0.064303	0.87304	0.665831	0.636681	0.173213	0.196085	0.161473
106557596	gene-LOC106557596	LOC106557596	.	pseudogene	.	-4.0255	157.466	0.169159	-11.8774	1.55087e-32	1.18465e-31	7.97811	5.97239	7.59641	7.51495	7.52476	6.61378	6.5956	6.71017	274	258	241	59	59	67	2.70745	2.48049	2.49124	0.585344	0.573098	0.695278	6.47294	5.94996	5.93694	1.48989	1.44568	1.74593
477269	XM_014107322	CASS4	Cas scaffolding protein family member 4	protein_coding	XP_013962797.1	-4.01538	17.6678	0.500345	-4.00831	6.1155e-05	0.000135809	4.82463	2.80698	4.26826	4.22879	4.19161	3.88697	3.96834	3.85691	32	30	25	6	11	4	0.187903	0.168448	0.154452	0.034736	0.059316	0.023137	0.449235	0.404058	0.368078	0.088415	0.149629	0.058099
111096636	XR_002628244	LOC111096636	uncharacterized LOC111096636	lncRNA	.	-4.00875	23.7533	0.430488	-4.65321	3.26808e-06	8.07484e-06	5.24733	3.25133	4.67786	4.74448	4.59876	4.30527	4.22962	4.3014	39	47	31	11	7	10	0.460767	0.546575	0.383254	0.131145	0.07679	0.117665	1.1016	1.31107	0.913343	0.333807	0.193709	0.295472
111092236	XR_002618900	LOC111092236	uncharacterized LOC111092236	lncRNA	.	-4.00111	45.1469	0.329223	-6.07613	1.23119e-09	3.86658e-09	6.17244	4.18335	5.64257	5.63471	5.66491	4.94573	5.03024	5.21699	73	75	73	10	16	27	1.23936	1.23141	1.29531	0.155678	0.264063	0.478129	2.96305	2.9538	3.08689	0.396253	0.666116	1.20065
100855741	NM_001284479,XM_003640047	B2M	beta-2-microglobulin	protein_coding	NP_001271408.1;XP_003640095.1	-3.99733	17771.1	0.0438397	-45.5987	0	0	14.7951	12.796	14.4583	14.381	14.4706	13.2215	13.3109	13.2823	29675	28493	28896	6594	7722	6731	739.367	685.907	745.731	168.149	191.446	177.987	1767.67	1645.29	1777.17	427.995	482.937	446.948
111098316	XR_002632005	LOC111098316	uncharacterized LOC111098316	lncRNA	.	-3.96607	80.1291	0.253969	-7.8266	5.01248e-15	2.07826e-14	6.99881	5.01632	6.47869	6.46161	6.61245	5.61849	5.78867	5.91904	123	125	143	19	34	42	3.2487	3.20374	3.94925	0.504248	0.877694	1.16051	7.76694	7.68483	9.41156	1.28348	2.21404	2.9142
487549	XM_005638400,XM_014109572,XM_014109573,XM_022412627,XM_022412628,XM_022412629	ATP8B4	ATPase phospholipid transporting 8B4 (putative), transcript variant X6	protein_coding	XP_005638457.1;XP_013965047.1;XP_013965048.1;XP_022268335.1;XP_022268336.1;XP_022268337.1	-3.94876	1377.56	0.0630604	-31.4206	1.0577e-216	7.59702e-215	11.102	9.12166	10.7613	10.7454	10.7056	9.64549	9.57438	9.63306	2302	2360	2082	576	539	531	10.5328	10.4856	9.96151	2.64595	2.42633	2.57695	25.1817	25.1519	23.7395	6.73482	6.12059	6.47105
403656	NM_001005754,XM_005627803,XM_022426493	ANGPT1	angiopoietin 1	protein_coding	NP_001005754.1;XP_005627860.1;XP_022282201.1	-3.94859	16.8051	0.531394	-3.72857	0.000192571	0.000406454	4.74407	2.76807	4.15747	4.1177	4.17105	3.93072	3.74417	3.83424	28	26	28	12	2	6	0.245344	0.158476	0.17089	0.091278	0.011925	0.036893	0.586564	0.380136	0.407252	0.232333	0.030083	0.092644
111089953	XM_022404682	NEURL3	neuralized E3 ubiquitin protein ligase 3	protein_coding	XP_022260390.1	-3.92839	474.979	0.105314	-18.7434	2.19136e-78	3.93002e-77	9.5644	7.59115	9.2369	9.1599	9.14701	8.02362	8.17794	8.18313	822	786	714	161	214	195	11.5253	10.7236	10.4789	2.2693	2.96254	2.9002	27.5546	25.7227	24.9726	5.77611	7.47321	7.28278
100684457	XM_005616030	RNF225	ring finger protein 225	protein_coding	XP_005616087.1	-3.92423	38.334	0.344186	-5.73065	1.00045e-08	2.96946e-08	5.93293	3.96117	5.44951	5.34106	5.41	4.97184	4.79738	4.85457	68	58	61	22	11	13	0.549707	0.451249	0.517103	0.178476	0.080843	0.111649	1.31423	1.08241	1.23232	0.454281	0.203931	0.280365
403935	NM_001003255,XM_005627805,XM_005627806	ANXA13	annexin A13	protein_coding	NP_001003255.1;XP_005627862.1;XP_005627863.1	-3.92297	1810.12	0.0614787	-32.0753	9.7403e-226	7.72642e-224	11.4942	9.52279	11.1663	11.0643	11.1665	10.0134	9.97563	10.0399	3051	2848	2933	735	722	716	46.3098	42.086	46.6099	11.2131	10.7925	11.5271	110.717	100.952	111.077	28.5411	27.2249	28.946
102157173	XM_022424785,XM_022424786,XM_022424787	LOC102157173	basic proline-rich protein-like, transcript variant X2	protein_coding	XP_022280493.1;XP_022280494.1;XP_022280495.1	-3.91463	35.8354	0.359709	-5.47353	4.41149e-08	1.24611e-07	5.83392	3.87085	5.3139	5.30117	5.27822	4.66898	4.82172	4.88086	60	61	54	7	17	19	0.883175	0.883781	0.793889	0.090981	0.244579	0.282705	2.11148	2.11993	1.89194	0.231577	0.616968	0.70991
486727	XM_005637251,XM_543854	TAPBPL	TAP binding protein like, transcript variant X2	protein_coding	XP_005637308.1;XP_543854.4	-3.87905	173.041	0.169849	-11.5144	1.1167e-30	8.10141e-30	8.10459	6.14634	7.76438	7.56763	7.71005	6.87294	6.75006	6.70941	310	253	279	84	69	57	3.49371	2.75958	3.27118	0.93993	0.762552	0.672777	8.35272	6.61942	7.79562	2.39243	1.92359	1.68943
486400	XM_005636554,XR_002619561	GGT1	gamma-glutamyltransferase 1, transcript variant X2	protein_coding	XP_005636611.1	-3.83551	117.528	0.200856	-9.65579	4.64581e-22	2.57078e-21	7.54353	5.59968	7.1438	6.97451	7.17763	6.33692	6.30169	6.2142	201	167	202	54	52	38	2.35783	1.8869	2.47693	0.624412	0.596027	0.457279	5.63708	4.52612	5.90283	1.58934	1.50352	1.14829
477402	XM_005635827,XM_022409651,XM_022409652,XM_022409653,XM_022409654,XM_022409655,XM_022409656,XM_022409657,XM_022409658	SP100	SP100 nuclear antigen, transcript variant X8	protein_coding	XP_005635884.1;XP_022265359.1;XP_022265360.1;XP_022265361.1;XP_022265362.1;XP_022265363.1;XP_022265364.1;XP_022265365.1;XP_022265366.1	-3.8302	1414.27	0.0653011	-29.669	1.92944e-193	1.14161e-191	11.1314	9.1928	10.7998	10.7463	10.7742	9.74127	9.66751	9.615	2356	2318	2202	638	596	500	21.671	20.161	20.4633	6.15938	5.7263	5.23848	51.8107	48.3603	48.7666	15.6777	14.445	13.1545
483018	XM_014120349,XM_022404601,XM_022404602,XM_022404603,XM_022404604,XM_022404605,XM_022404606,XR_002615156,XR_002615157	TOGARAM2	TOG array regulator of axonemal microtubules 2, transcript variant X8	protein_coding	XP_013975824.1;XP_022260309.1;XP_022260310.1;XP_022260311.1;XP_022260312.1;XP_022260313.1;XP_022260314.1	-3.78397	68.2187	0.267106	-7.18778	6.58515e-13	2.47836e-12	6.75232	4.83942	6.117	6.37063	6.31802	5.54685	5.54664	5.70641	86	132	113	24	25	35	0.553161	0.84048	0.867624	0.150002	0.163274	0.222856	1.32249	2.01607	2.06766	0.381806	0.411871	0.559619
475966	XM_022405112	SERPING1	serpin family G member 1	protein_coding	XP_022260820.1	-3.77608	13.6854	0.570469	-3.3602	0.000778871	0.00153908	4.43751	2.51159	3.85213	3.75505	3.90546	3.52845	3.63443	3.57515	23	17	26	3	9	5	0.388707	0.273836	0.463851	0.044276	0.145804	0.077424	0.929315	0.656853	1.10541	0.112698	0.367801	0.194422
482176	XM_022427036	LOC482176	transmembrane protease serine 11E	protein_coding	XP_022282744.1	-3.76291	7864.2	0.0352827	-54.1866	0	0	13.601	11.6894	13.2591	13.2449	13.2644	12.1183	12.1461	12.1695	12723	13071	12297	3167	3409	3188	71.709	71.6437	72.5195	17.9285	18.9632	19.0868	171.441	171.852	172.823	45.634	47.836	47.9295
488215	XM_014110624,XM_545337	LOC488215	N-acetyllactosaminide beta-1,6-N-acetylglucosaminyl-transferase, transcript variant X2	protein_coding	XP_013966099.1;XP_545337.3	-3.75106	46.7379	0.307767	-6.19721	5.74722e-10	1.84179e-09	6.20445	4.30248	5.63564	5.72174	5.74624	5.05608	5.13298	5.22135	67	81	78	14	20	24	0.550217	0.652413	0.683639	0.166922	0.182781	0.239401	1.31545	1.56495	1.6292	0.424871	0.461078	0.601166
492144	XM_014111827,XM_549265	GPC4	glypican 4, transcript variant X1	protein_coding	XP_013967302.1;XP_549265.2	-3.73409	166.371	0.195025	-9.74624	1.91425e-22	1.07283e-21	8.03712	6.13073	7.78121	7.47207	7.57766	6.65227	6.90811	6.64268	327	232	245	58	98	53	2.03678	1.40599	1.59429	0.362971	0.601175	0.348396	4.86951	3.37255	3.79939	0.923882	1.5165	0.874868
102152456	XM_022425779	DPCR1	diffuse panbronchiolitis critical region 1	protein_coding	XP_022281487.1	-3.71968	22.9966	0.439796	-4.30922	1.63832e-05	3.83889e-05	5.18075	3.28125	4.5845	4.72941	4.52667	4.24882	4.3046	4.22572	34	50	28	9	13	7	0.358431	0.511261	0.3054	0.094758	0.129561	0.070401	0.856933	1.22637	0.727805	0.241192	0.326827	0.176786
489756	XM_005620817,XM_022419316,XM_546876	PARD6A	par-6 family cell polarity regulator alpha, transcript variant X2	protein_coding	XP_005620874.1;XP_022275024.1;XP_546876.5	-3.70669	44.3953	0.33559	-5.63227	1.77854e-08	5.182e-08	6.12909	4.23267	5.78971	5.45178	5.57461	5.1393	5.07281	4.9798	95	55	64	24	20	12	1.38186	0.766736	0.962768	0.340394	0.282635	0.177375	3.30373	1.83918	2.2944	0.866415	0.712966	0.445411
607942	XM_005636858,XM_845287	GPD1	glycerol-3-phosphate dehydrogenase 1, transcript variant X1	protein_coding	XP_005636915.1;XP_850380.1	-3.70343	10.4042	0.647866	-2.91552	0.00355102	0.00648363	4.03252	2.15171	3.4933	3.36361	3.42864	3.25485	3.17447	3.24324	21	13	16	6	2	5	0.177017	0.104985	0.138686	0.051389	0.016524	0.040883	0.423211	0.251828	0.330507	0.130803	0.041683	0.102662
611795	XM_005621807,XM_005621808,XM_005621809,XM_014114755,XM_014114757,XM_022420345,XM_022420346,XR_002627699,XR_002627700	CSF1	colony stimulating factor 1, transcript variant X2	protein_coding	XP_005621864.1;XP_005621865.1;XP_005621866.1;XP_013970230.1;XP_013970232.1;XP_022276053.1;XP_022276054.1	-3.70246	614.084	0.0882159	-21.4076	1.13612e-101	2.67136e-100	9.91714	8.02971	9.60077	9.52543	9.53883	8.49482	8.51956	8.56876	1038	995	931	247	266	259	7.12463	6.53905	6.55318	1.82291	1.9485	2.2986	17.0335	15.6853	15.617	4.63991	4.91522	5.77207
608158	XM_845091	IGFBP4	insulin like growth factor binding protein 4	protein_coding	XP_850184.2	-3.69476	758.407	0.0804708	-23.4306	2.08351e-121	6.1262e-120	10.2215	8.33476	9.87082	9.88636	9.83408	8.86629	8.83555	8.7653	1228	1303	1133	342	339	276	8.62934	8.90679	8.33255	2.41399	2.34928	2.05549	20.6309	21.3648	19.8575	6.1444	5.92623	5.16161
488521	XM_005640641	GPBAR1	G protein-coupled bile acid receptor 1	protein_coding	XP_005640698.2	-3.68698	40.3652	0.347165	-5.42232	5.88304e-08	1.64983e-07	5.98825	4.10849	5.39329	5.63486	5.3651	5.04925	4.87945	4.92149	56	89	51	24	13	14	0.367982	0.570921	0.35475	0.154667	0.085429	0.095935	0.879766	1.36947	0.845413	0.393678	0.2155	0.240906
106558637	XR_001315897,XR_002626010	LOC106558637	uncharacterized LOC106558637, transcript variant X2	lncRNA	.	-3.67923	43.3794	0.314091	-5.98364	2.18208e-09	6.74431e-09	6.09329	4.20816	5.62513	5.53745	5.60663	5.01756	5.11834	5.02027	74	66	69	16	24	15	2.06763	1.78261	2.00775	0.430438	0.646529	0.429891	4.94325	4.27597	4.78473	1.09561	1.63091	1.07951
490198	XM_005622026,XM_005622027	IFI44	interferon induced protein 44, transcript variant X1	protein_coding	XP_005622083.1;XP_005622084.1	-3.66055	15077.6	0.0369546	-50.6584	0	0	14.5317	12.6594	14.2189	14.1877	14.1743	13.081	13.144	13.0789	24838	25054	22751	6254	7055	5855	152.308	149.407	145.979	38.5185	42.6945	38.14	364.136	358.384	347.885	98.0425	107.7	95.7745
483265	XM_022405857	COG5	component of oligomeric golgi complex 5	protein_coding	XP_022261565.1	-3.6395	4098.7	0.048426	-38.4864	0	0	12.6508	10.7868	12.3704	12.3011	12.2599	11.2527	11.2359	11.2095	6994	6771	5965	1805	1828	1597	49.5631	46.6585	44.2237	12.8458	12.7836	12.0161	118.495	111.92	105.391	32.6968	32.2474	30.174
403412	NM_001031630,XM_022414062,XM_022414063,XM_022414064,XM_022414065,XR_002622470	TERT	telomerase reverse transcriptase	protein_coding	NP_001026800.1;XP_022269770.1;XP_022269771.1;XP_022269772.1;XP_022269773.1	-3.63768	96.7345	0.235698	-7.90426	2.69541e-15	1.13517e-14	7.24525	5.38372	6.62739	6.7472	6.98891	6.11173	5.96514	6.09212	121	150	192	47	34	42	0.708642	1.1111	1.28772	0.269925	0.189553	0.254201	1.69421	2.6652	3.06881	0.687048	0.478159	0.638333
485166	XM_022407591,XM_022407592,XM_022407593,XM_022407594,XM_022407595,XM_022407596,XM_022407597,XM_022407598,XM_022407599,XM_022407600,XM_022407601,XM_022407602,XM_022407603,XM_022407604	TENM4	teneurin transmembrane protein 4, transcript variant X1	protein_coding	XP_022263299.1;XP_022263300.1;XP_022263301.1;XP_022263302.1;XP_022263303.1;XP_022263304.1;XP_022263305.1;XP_022263306.1;XP_022263307.1;XP_022263308.1;XP_022263309.1;XP_022263310.1;XP_022263311.1;XP_022263312.1	-3.63637	227.659	0.142876	-13.0358	7.65687e-39	6.80679e-38	8.48039	6.61715	8.0782	8.17277	8.01598	7.22934	7.18614	7.13012	359	419	320	106	102	83	0.685389	0.761867	0.635028	0.201984	0.188438	0.16339	1.63862	1.8275	1.51335	0.514117	0.475349	0.410293
491859	XM_548978	CFP	complement factor properdin	protein_coding	XP_548978.2	-3.62213	11.7864	0.621693	-2.98674	0.00281967	0.00521825	4.20714	2.35114	3.62286	3.47475	3.70504	3.41657	3.33679	3.3866	20	11	25	7	3	5	0.243379	0.12043	0.30779	0.080138	0.03613	0.06255	0.581867	0.288876	0.733502	0.203978	0.091142	0.157071
488998	XM_005618903,XM_005618905,XM_005618906,XM_005618907,XM_005618910,XM_022417451,XM_022417452,XM_022417453,XM_022417454,XM_022417455,XM_844405	RHOBTB1	Rho related BTB domain containing 1, transcript variant X11	protein_coding	XP_005618960.1;XP_005618962.1;XP_005618963.1;XP_005618964.1;XP_005618967.1;XP_022273159.1;XP_022273160.1;XP_022273161.1;XP_022273162.1;XP_022273163.1;XP_849498.1	-3.61427	739.112	0.081501	-22.7446	1.62379e-114	4.42314e-113	10.1776	8.32235	9.84559	9.83052	9.79723	8.84923	8.81635	8.73779	1210	1241	1102	341	337	271	7.19885	7.14471	6.80292	1.98996	1.94003	1.72031	17.2109	17.1381	16.2122	5.06511	4.89387	4.31992
475493	XM_014119746,XM_532716	DDX60	DExD/H-box helicase 60, transcript variant X2	protein_coding	XP_013975221.1;XP_532716.4	-3.6043	8323.51	0.0417848	-44.2677	0	0	13.6698	11.8196	13.3815	13.3014	13.3189	12.2568	12.2909	12.2242	13992	13389	12570	3590	3895	3224	57.0017	52.98	53.6457	14.6652	15.6245	13.9105	136.279	127.083	127.844	37.3279	39.4138	34.9311
488371	XM_545493	IFIH1	interferon induced with helicase C domain 1	protein_coding	XP_545493.2	-3.60095	7217.48	0.0364423	-50.7206	0	0	13.4637	11.6154	13.1608	13.1222	13.1021	12.0575	12.0527	12.0514	11938	11945	10769	3135	3228	2919	53.6961	52.2503	50.6831	14.163	14.3303	13.9472	128.376	125.333	120.784	36.0496	36.1492	35.0232
100885916	NR_049305,rna-MIR155	MIR155	cfa-miR-155	.	.	-3.59082	11.6716	0.59338	-3.10815	0.00188263	0.00356407	4.18924	2.35069	3.58433	3.63121	3.60935	3.36763	3.38265	3.41383	17	21	18	4	5	6	6.88781	8.28023	7.29051	2.2938	2.08441	2.83301	16.4673	19.8618	17.3742	5.83847	5.25807	7.11407
442861	NM_001003345,XM_005624328,XM_005624329,XM_005624330,XM_022422540	LGALS9	galectin 9	protein_coding	NP_001003345.1;XP_005624385.1;XP_005624386.1;XP_005624387.1;XP_022278248.1	-3.58866	8147.65	0.0458186	-40.2335	0	0	13.6377	11.7937	13.3224	13.2668	13.3193	12.2817	12.236	12.169	13282	13048	12721	3784	3688	3049	207.998	198.233	213.832	59.4468	58.4335	51.1295	497.279	475.503	509.588	151.312	147.402	128.393
483190	XM_540308	BNIPL	BCL2 interacting protein like	protein_coding	XP_540308.3	-3.5867	16.8931	0.516263	-3.56922	0.000358043	0.000733699	4.72709	2.86819	4.11762	4.14361	4.20978	3.91089	3.9042	3.76832	24	27	30	10	10	2	0.292974	0.329368	0.393197	0.116512	0.120576	0.022459	0.700439	0.790058	0.937039	0.296561	0.304162	0.056399
479355	XM_022417903	FYB1	FYN binding protein 1	protein_coding	XP_022273611.1	-3.58315	74.3074	0.241922	-7.61084	2.72321e-14	1.09634e-13	6.86022	5.01946	6.45385	6.43637	6.326	5.6631	5.78586	5.7607	127	129	101	26	38	32	0.683751	0.674139	0.567868	0.139783	0.201084	0.182947	1.6347	1.61706	1.3533	0.355793	0.507248	0.459403
475365	XM_005629023,XM_005629024,XM_014119709,XM_022427966	PDZK1IP1	PDZK1 interacting protein 1, transcript variant X3	protein_coding	XP_005629080.1;XP_005629081.1;XP_013975184.1;XP_022283674.1	-3.57127	3058.31	0.0550634	-33.3514	6.95923e-244	6.16383e-242	12.2222	10.3866	11.8648	11.8796	11.913	10.8774	10.7455	10.854	4766	5052	4826	1425	1231	1296	127.816	131.858	135.791	38.0249	32.0554	36.4157	305.582	316.288	323.606	96.786	80.8621	91.4447
100856291	XM_003638950	NREP	neuronal regeneration related protein	protein_coding	XP_003638998.1	-3.57013	311.451	0.12172	-15.0836	2.07745e-51	2.36344e-50	8.92623	7.09195	8.55682	8.59994	8.50415	7.67907	7.54717	7.62165	498	546	450	150	125	128	6.43654	6.86869	6.08692	1.94123	1.59201	1.75247	15.3884	16.476	14.5059	4.94109	4.01596	4.40068
106557734	XR_002618633	LOC106557734	uncharacterized LOC106557734	lncRNA	.	-3.56719	67.2552	0.249993	-7.33936	2.14623e-13	8.28037e-13	6.71454	4.88212	6.30898	6.22833	6.22953	5.57476	5.60955	5.66091	116	107	99	26	30	31	0.873811	0.788921	0.779878	0.196211	0.21765	0.242445	2.08909	1.89239	1.85855	0.499421	0.549038	0.608812
111095625	XR_002626091,XR_002626092,XR_002626093	LOC111095625	uncharacterized LOC111095625, transcript variant X3	lncRNA	.	-3.56554	13.0423	0.594327	-3.08604	0.00202839	0.00382346	4.3516	2.50308	3.73322	3.66298	3.87032	3.46569	3.58917	3.4923	19	15	28	3	10	4	0.493111	0.27202	0.579773	0.043229	0.163209	0.064199	1.17892	0.652498	1.38167	0.110033	0.411707	0.161213
611041	XM_848667	UCN	urocortin	protein_coding	XP_853760.1	-3.55478	20.7581	0.459784	-3.9796	6.90307e-05	0.000152499	5.01916	3.18401	4.38999	4.43735	4.56202	4.19447	4.10333	4.0832	27	32	40	13	8	6	0.419332	0.495087	0.669364	0.202628	0.120082	0.100793	1.00253	1.18757	1.59518	0.515757	0.302915	0.253104
608911	XM_005636886,XM_005636887,XM_022410928,XM_022410929,XM_022410930,XM_846062,XR_002619955	DDN	dendrin, transcript variant X6	protein_coding	XP_005636943.1;XP_005636944.1;XP_022266636.1;XP_022266637.1;XP_022266638.1;XP_851155.1	-3.53728	46.9336	0.313785	-5.80856	6.30106e-09	1.89439e-08	6.19244	4.37397	5.74556	5.6603	5.70574	5.01709	5.19462	5.25627	80	72	72	11	24	26	0.41252	0.315574	0.395753	0.046453	0.103035	0.117586	0.986247	0.75697	0.943129	0.118238	0.259912	0.295274
102155352	XM_005637871	MARVELD1	MARVEL domain containing 1	protein_coding	XP_005637928.2	-3.51692	10.7909	0.657394	-2.75985	0.00578272	0.0102473	4.06603	2.27276	3.43905	3.59779	3.36396	3.23108	3.22797	3.33581	15	27	10	3	3	8	0.474674	0.852926	0.313175	0.081056	0.082611	0.24344	1.13484	2.04592	0.746335	0.206314	0.208391	0.61131
484626	XM_541740	GATA2	GATA binding protein 2	protein_coding	XP_541740.3	-3.51109	210.409	0.141909	-12.7681	2.47031e-37	2.1178e-36	8.35561	6.54319	7.93399	7.97808	8.00383	7.0829	7.11508	7.10069	319	351	334	90	99	87	1.4497	1.55188	1.58583	0.407835	0.440751	0.415879	3.46593	3.72251	3.77922	1.03807	1.11182	1.04433
488922	XM_003434417,XM_022416747,XM_022416748,XR_002624935	VCAN	versican, transcript variant X4	protein_coding	XP_003434465.1;XP_022272455.1;XP_022272456.1	-3.50864	343.931	0.116661	-15.5228	2.43112e-54	2.93708e-53	9.06415	7.25343	8.73915	8.63296	8.72342	7.6923	7.78834	7.80432	572	527	540	135	164	152	1.70022	1.56086	1.72112	0.331141	0.359653	0.397233	4.06487	3.74405	4.10165	0.842863	0.90725	0.997505
476621	XM_005632524,XM_014122304,XM_022406719,XM_022406720,XM_022406721,XM_022406722,XM_022406723,XM_022406724	CDHR4	cadherin related family member 4, transcript variant X7	protein_coding	XP_005632581.1;XP_013977779.1;XP_022262427.1;XP_022262428.1;XP_022262429.1;XP_022262430.1;XP_022262431.1;XP_022262432.1	-3.50737	12.9422	0.564212	-3.20871	0.00133333	0.00256623	4.33163	2.52339	3.78192	3.7968	3.70378	3.54932	3.50794	3.51992	22	24	16	7	5	5	0.183463	0.192513	0.143228	0.060555	0.034099	0.039915	0.438621	0.461781	0.34133	0.154133	0.086017	0.100232
482846	XM_005629824,XM_005629828,XM_014120064,XM_022404000,XM_022404001,XM_022404002,XM_022404003,XM_022404004,XR_002614622,XR_002614623	IDO2	indoleamine 2,3-dioxygenase 2, transcript variant X10	protein_coding	XP_005629881.1;XP_005629885.1;XP_013975539.1;XP_022259708.1;XP_022259709.1;XP_022259710.1;XP_022259711.1;XP_022259712.1	-3.50207	141.406	0.181478	-9.9638	2.19513e-23	1.26916e-22	7.78132	5.97312	7.42477	7.41168	7.28598	6.68152	6.51125	6.51837	239	245	192	77	57	52	4.02893	4.04345	3.38079	1.31781	0.789771	0.937055	9.63232	9.69906	8.05685	3.35427	1.99225	2.35307
479974	XM_005622008,XM_005622009,XM_005622010,XM_005622011,XM_005622012,XM_005622013,XM_014114872,XM_014114873,XM_022420580,XM_022420581,XM_022420583,XM_537098	SAMD13	sterile alpha motif domain containing 13, transcript variant X1	protein_coding	XP_005622065.1;XP_005622066.1;XP_005622067.1;XP_005622068.1;XP_005622069.1;XP_005622070.1;XP_013970347.1;XP_013970348.1;XP_022276288.1;XP_022276289.1;XP_022276291.1;XP_537098.4	-3.49442	14.5131	0.534019	-3.38013	0.000724526	0.0014376	4.49448	2.69715	3.97218	3.89209	3.92959	3.6673	3.64418	3.71398	26	21	22	6	5	8	0.476751	0.36819	0.425601	0.07086	0.064346	0.106005	1.13981	0.883181	1.01426	0.180363	0.162317	0.266193
403476	NM_001197095,XM_005620896,XM_014114124	SERPINE1	serpin family E member 1	protein_coding	NP_001184024.1;XP_005620953.1;XP_013969599.1	-3.48748	10636.5	0.0307857	-58.5396	0	0	14.013	12.2107	13.6896	13.6742	13.694	12.6429	12.6354	12.6275	16942	17380	16359	4762	4885	4379	147.938	150.165	150.343	41.7544	41.9953	41.6387	353.687	360.203	358.287	106.279	105.936	104.56
474523	XM_005625926,XM_005625927,XM_005625928,XM_022424502,XM_022424503,XM_022424504,XM_022424505,XM_531753,XR_002630628,XR_002630629,XR_002630630	BPIFC	BPI fold containing family C, transcript variant X2	protein_coding	XP_005625983.1;XP_005625984.1;XP_005625985.1;XP_022280210.1;XP_022280211.1;XP_022280212.1;XP_022280213.1;XP_531753.1	-3.47932	9.97623	0.669616	-2.68633	0.00722424	0.0126313	3.95097	2.1658	3.39148	3.26021	3.41572	3.16413	3.12339	3.2278	18	10	19	4	2	7	0.187482	0.137691	0.213353	0.054748	0.019402	0.0753	0.448231	0.330282	0.508447	0.139351	0.048944	0.189088
106557959	XM_014108944	LOC106557959	uncharacterized LOC106557959	protein_coding	XP_013964419.1	-3.46791	17.1321	0.522182	-3.43572	0.00059099	0.00118518	4.73684	2.92599	4.16022	4.22104	4.14591	3.8367	4.00065	3.80499	26	32	24	5	15	3	0.479396	0.573938	0.45723	0.085086	0.27012	0.042544	1.14613	1.37671	1.08963	0.216571	0.681397	0.106834
483126	XM_540242	OLFML3	olfactomedin like 3	protein_coding	XP_540242.1	-3.45914	41.7656	0.345676	-5.17944	2.22547e-07	5.98754e-07	6.01672	4.23152	5.5902	5.30184	5.62848	4.97154	4.94651	5.10737	75	45	77	16	15	24	0.982555	0.576942	1.05539	0.203916	0.195144	0.328603	2.34908	1.38392	2.51512	0.519034	0.492264	0.825165
610951	XM_848544	TMED6	transmembrane p24 trafficking protein 6	protein_coding	XP_853637.1	-3.45676	513.544	0.102251	-17.5003	1.425e-68	2.21211e-67	9.63825	7.84669	9.38147	9.23186	9.24287	8.33488	8.37351	8.25824	904	796	743	233	256	194	10.1017	8.64697	8.67839	2.60852	2.82382	2.30118	24.1511	20.7415	20.6817	6.63956	7.12329	5.77857
481374	XM_005626110,XM_005626111,XM_014117534,XM_022424753,XM_022424754	CLHC1	clathrin heavy chain linker domain containing 1, transcript variant X4	protein_coding	XP_005626167.1;XP_005626168.1;XP_013973009.1;XP_022280461.1;XP_022280462.1	-3.45619	43.8852	0.315796	-5.66562	1.46495e-08	4.29081e-08	6.08707	4.30664	5.65538	5.63171	5.51611	5.03367	5.03806	5.18211	76	76	57	16	17	25	1.0433	1.0426	0.722258	0.188237	0.198529	0.319414	2.49431	2.50089	1.72123	0.479128	0.500801	0.80209
106557450	XM_005639531,XM_005639532,XM_014110238,XM_014110239,XM_022413976,XR_002622370	MAATS1	MYCBP associated and testis expressed 1, transcript variant X5	protein_coding	XP_005639588.1;XP_005639589.1;XP_013965713.1;XP_013965714.1;XP_022269684.1	-3.45203	92.925	0.221969	-8.05266	8.10124e-16	3.49232e-15	7.17233	5.37886	6.81634	6.68779	6.71887	5.97894	6.15431	5.96137	163	142	137	36	56	32	0.680874	0.583882	0.604207	0.166918	0.226063	0.139767	1.62783	1.40056	1.4399	0.42486	0.57026	0.350974
111092340	gene-LOC111092340	LOC111092340	.	pseudogene	.	-3.42983	6.67795	0.791258	-2.24723	0.0246255	0.039821	3.37209	1.58597	2.78234	2.82179	2.7192	2.62309	2.67733	2.62676	11	14	7	2	5	2	0.160122	0.197935	0.094639	0.028744	0.061414	0.028732	0.382818	0.474789	0.225537	0.073163	0.154922	0.072149
483355	XM_014116240,XM_014116241,XM_022422636	RNF213	ring finger protein 213, transcript variant X1	protein_coding	XP_013971715.1;XP_013971716.1;XP_022278344.1	-3.42445	13913.1	0.0350399	-50.6814	0	0	14.3946	12.6186	14.11	14.0699	14.0344	13.0362	13.0459	13.0233	22904	22883	20287	6262	6574	5778	40.5645	39.4155	37.6023	11.1798	11.5214	10.948	96.9811	94.5462	89.6109	28.4564	29.0636	27.4918
490008	XM_005621546,XM_005621548,XM_005621549,XM_005621550,XM_014114623,XM_014114624,XM_022420071,XM_022420072,XM_022420073,XM_022420074,XM_547128	CIITA	class II major histocompatibility complex transactivator, transcript variant X6	protein_coding	XP_005621603.1;XP_005621605.1;XP_005621606.1;XP_005621607.1;XP_013970098.1;XP_013970099.1;XP_022275779.1;XP_022275780.1;XP_022275781.1;XP_022275782.1;XP_547128.2	-3.40592	143.757	0.172488	-10.2502	1.18038e-24	7.13317e-24	7.79584	6.02889	7.42807	7.41211	7.36002	6.53275	6.64559	6.65432	235	240	207	55	72	66	1.45864	1.46091	1.34548	0.283187	0.347466	0.340754	3.48729	3.50429	3.20644	0.720805	0.876504	0.855678
482305	XM_539422	SAMD9L	sterile alpha motif domain containing 9 like	protein_coding	XP_539422.3	-3.40302	13906.5	0.0322835	-54.7281	0	0	14.3918	12.625	14.1025	14.0543	14.0544	13.036	13.0339	13.0479	22707	22486	20720	6254	6462	5966	112.248	108.101	107.174	31.0528	31.5266	31.3263	268.362	259.304	255.408	79.0397	79.5281	78.6644
102151895	XR_002622326,XR_002622327,XR_002622328,XR_002622329,XR_002622330,XR_296384	LOC102151895	uncharacterized LOC102151895, transcript variant X4	lncRNA	.	-3.39871	11.1396	0.613779	-2.87561	0.00403248	0.00731184	4.10521	2.34164	3.59356	3.5416	3.45402	3.36618	3.30796	3.31771	22	19	12	7	4	4	0.14453	0.123196	0.078941	0.048136	0.021697	0.022919	0.345542	0.29551	0.188125	0.122523	0.054732	0.057554
608778	NM_001048131,XM_005636024	OAS1	2'-5'-oligoadenylate synthetase 1	protein_coding	NP_001041596.1;XP_005636081.1	-3.39397	14995.2	0.0348037	-50.6548	0	0	14.4997	12.7364	14.193	14.1539	14.1901	13.1516	13.1784	13.1174	24003	24002	22994	6805	7308	6102	381.043	370.257	382.11	108.652	114.309	102.743	910.993	888.139	910.615	276.554	288.352	258
111095877	XM_022418524	CD68	CD68 molecule	protein_coding	XP_022274232.1	-3.39302	169.036	0.175774	-10.0275	1.15389e-23	6.74442e-23	8.0283	6.2668	7.5438	7.54996	7.80204	6.85307	6.7433	6.86843	236	248	313	81	68	78	3.52471	3.60194	4.8954	1.2062	1.00149	1.23138	8.42684	8.63999	11.6663	3.07017	2.52633	3.09217
608688	XM_005639570,XM_022413773,XM_022413774,XM_022413775,XM_845787	PARP14	poly(ADP-ribose) polymerase family member 14, transcript variant X5	protein_coding	XP_005639627.1;XP_022269481.1;XP_022269482.1;XP_022269483.1;XP_850880.2	-3.39073	4267.64	0.0418808	-42.0622	0	0	12.6863	10.9248	12.3931	12.3489	12.3486	11.3149	11.3555	11.3575	6945	6906	6360	1861	2038	1851	32.37	31.3415	31.035	8.75389	9.38653	9.20686	77.3897	75.179	73.9603	22.2816	23.6782	23.1196
480209	XM_537333	APCDD1	APC down-regulated 1	protein_coding	XP_537333.2	-3.37812	449.441	0.0977563	-17.9653	3.64235e-72	5.95523e-71	9.43772	7.68227	9.10346	9.07772	9.09174	8.14611	8.14158	8.18152	718	727	681	201	207	199	5.39791	5.31764	5.36088	1.51907	1.5313	1.58961	12.9053	12.7555	12.7756	3.86654	3.86281	3.99173
481732	NM_001048099,XM_005627068,XM_014118041,XM_014118042	DLA-DMA	major histocompatibility complex, class II, DM alpha	protein_coding	NP_001041564.1;XP_005627125.1;XP_013973516.1;XP_013973517.1	-3.35998	55.928	0.294189	-5.9433	2.79333e-09	8.58392e-09	6.42976	4.68073	5.90937	6.0473	5.93998	5.55601	5.29839	5.31554	80	104	81	39	19	18	1.25042	1.70566	1.63013	0.828449	0.369569	0.358593	2.98949	4.09137	3.88481	2.10868	0.932263	0.900474
486865	XM_005637680	AS3MT	arsenite methyltransferase	protein_coding	XP_005637737.1	-3.3598	673.853	0.0850426	-20.5588	6.41753e-94	1.39533e-92	10.0203	8.27252	9.72115	9.66082	9.6666	8.65349	8.747	8.76615	1106	1078	1000	277	330	307	26.587	25.2057	25.1672	6.68299	7.83387	7.83725	63.5638	60.4611	59.9766	17.0104	19.7615	19.6804
488010	XM_014110284,XM_014110285,XM_014110286,XM_014110287,XM_022413777,XM_022413778,XM_022413779	PARP9	poly(ADP-ribose) polymerase family member 9, transcript variant X3	protein_coding	XP_013965759.1;XP_013965760.1;XP_013965761.1;XP_013965762.1;XP_022269485.1;XP_022269486.1;XP_022269487.1	-3.35056	3818.01	0.0488045	-35.7426	8.614e-280	9.64033e-278	12.5219	10.7771	12.2576	12.1885	12.1554	11.1779	11.2235	11.171	6380	6175	5487	1714	1889	1594	54.5145	51.2376	48.9845	14.5614	15.9331	14.455	130.332	122.904	116.736	37.0635	40.1923	36.2983
607187	XM_005620395,XM_843797	MMP23B	matrix metallopeptidase 23B, transcript variant X2	protein_coding	XP_005620452.1;XP_848890.1	-3.34766	8.08845	0.739635	-2.35677	0.0184345	0.0304054	3.63932	1.89381	3.15483	2.93927	3.02153	2.85121	2.90679	2.89711	20	7	11	2	5	4	0.204671	0.06678	0.123194	0.011888	0.050878	0.045434	0.489325	0.160187	0.293587	0.030259	0.128344	0.11409
488894	XM_005618066,XM_022416698,XM_022416699,XM_546011	LIX1	limb and CNS expressed 1, transcript variant X4	protein_coding	XP_005618123.1;XP_022272406.1;XP_022272407.1;XP_546011.2	-3.34438	19.7852	0.466413	-3.73433	0.000188217	0.000397904	4.93053	3.18189	4.2851	4.36186	4.51082	4.07535	4.10235	4.0502	23	30	40	9	11	7	0.248649	0.319504	0.470204	0.095864	0.106848	0.073166	0.594466	0.766396	1.12055	0.244007	0.26953	0.18373
489749	XM_546869	PSMB10	proteasome subunit beta 10	protein_coding	XP_546869.3	-3.34383	1096.22	0.0733549	-23.7408	1.36858e-124	4.1684e-123	10.7212	8.97833	10.4506	10.3477	10.3749	9.36856	9.477	9.38434	1838	1711	1625	472	570	453	36.7262	33.2423	33.9712	9.46599	11.235	9.61267	87.8046	79.7387	80.9577	24.0941	28.341	24.1387
478487	XM_535665	ADH4	alcohol dehydrogenase 4 (class II), pi polypeptide	protein_coding	XP_535665.2	-3.33834	778.231	0.0758999	-22.9135	3.41079e-116	9.56147e-115	10.2262	8.48625	9.90387	9.88767	9.88871	8.94021	8.94521	8.90374	1237	1267	1169	362	378	322	19.1564	19.0808	18.9327	5.62968	5.76653	5.29334	45.7988	45.7694	45.1191	14.3294	14.5465	13.2923
612123	XM_022425639,XM_849850	TRIM14	tripartite motif containing 14, transcript variant X2	protein_coding	XP_022281347.1;XP_854943.3	-3.33725	1155.75	0.0791726	-21.9604	6.89516e-107	1.73727e-105	10.797	9.05603	10.5333	10.4055	10.4616	9.51858	9.55032	9.3813	1951	1767	1733	554	600	427	12.6017	11.0949	11.7076	3.58939	3.818	2.92489	30.128	26.6135	27.9007	9.1362	9.63118	7.34478
611113	XM_005640112	LOC611113	late histone H2B.L4	protein_coding	XP_005640169.2	-3.33245	48.2572	0.299999	-5.78862	7.09681e-09	2.12389e-08	6.21431	4.47671	5.6848	5.80506	5.74734	5.11649	5.29342	5.23774	68	87	73	15	29	22	1.6266	2.01813	1.82486	0.343674	0.666325	0.553361	3.88885	4.8409	4.34888	0.874764	1.68085	1.38956
477923	XM_022412384,XM_022412385,XM_022412386	FABP5	fatty acid binding protein 5, transcript variant X1	protein_coding	XP_022268092.1;XP_022268093.1;XP_022268094.1	-3.32095	65.1773	0.273394	-6.3337	2.39346e-10	7.85864e-10	6.64878	4.90749	6.19776	6.22627	6.1768	5.53475	5.76367	5.46182	102	111	95	25	47	18	4.10732	4.35081	4.0296	0.99264	1.66313	0.683192	9.81973	10.4363	9.60303	2.5266	4.19535	1.71558
111091730	XR_002617719	LOC111091730	uncharacterized LOC111091730	lncRNA	.	-3.3171	144.487	0.17646	-9.80347	1.08781e-22	6.13707e-22	7.79436	6.0657	7.41665	7.45261	7.34304	6.73478	6.54598	6.60463	230	251	201	81	58	59	1.75849	1.86697	1.61057	0.618316	0.433862	0.479125	4.20418	4.47831	3.83819	1.57382	1.09445	1.20315
490137	XM_005621855,XM_022420417,XM_547258	OLFM3	olfactomedin 3, transcript variant X2	protein_coding	XP_005621912.1;XP_022276125.1;XP_547258.2	-3.29708	76.3032	0.236647	-7.27324	3.50963e-13	1.33796e-12	6.87184	5.1492	6.37508	6.39497	6.54844	5.83522	5.78771	5.79498	108	116	134	38	35	32	0.340253	0.356574	0.442776	0.119946	0.109139	0.106292	0.813474	0.855318	1.05519	0.305302	0.275311	0.266913
609743	XM_847454	WWTR1	WW domain containing transcription regulator 1	protein_coding	XP_852547.1	-3.28819	10252.1	0.0308018	-55.753	0	0	13.9406	12.2232	13.6337	13.6144	13.633	12.6201	12.6302	12.6252	16165	16512	15522	4722	4960	4464	95.0761	94.4455	95.5204	27.8956	28.7923	27.8881	227.307	226.547	227.637	71.0036	72.6306	70.0306
475810	XM_533019,XR_294579	CD101	CD101 molecule, transcript variant X1	protein_coding	XP_533019.3	-3.28566	100.923	0.225291	-7.61764	2.58348e-14	1.04125e-13	7.27503	5.55347	7.02131	6.77927	6.76023	6.22667	6.21754	6.02445	196	147	132	54	55	31	1.24604	0.840947	0.849048	0.316195	0.315742	0.192559	2.979	2.01719	2.02339	0.804821	0.796482	0.483542
106557738	XR_001314452,XR_002619272	LOC106557738	uncharacterized LOC106557738, transcript variant X1	lncRNA	.	-3.27247	17.4337	0.522119	-3.27584	0.00105348	0.00205279	4.73692	3.03592	4.3213	4.16091	4.07312	3.81164	3.9168	3.98799	38	26	18	3	9	12	0.664144	0.618812	0.424922	0.060694	0.144677	0.299471	1.58783	1.48435	1.01264	0.154485	0.364959	0.752011
100686820	XM_003432108,XM_005629812,XM_005629818,XM_014120061,XM_022403985,XM_022403986,XM_022403987,XM_022403988,XM_022403989,XM_022403990,XM_022403991,XM_022403992	ANK1	ankyrin 1, transcript variant X1	protein_coding	XP_003432156.1;XP_005629869.1;XP_005629875.1;XP_013975536.1;XP_022259693.1;XP_022259694.1;XP_022259695.1;XP_022259696.1;XP_022259697.1;XP_022259698.1;XP_022259699.1;XP_022259700.1	-3.27004	34.5961	0.366669	-4.66172	3.13571e-06	7.76106e-06	5.72857	4.01511	5.23477	5.16673	5.30117	4.93569	4.72361	4.71344	54	49	59	26	12	10	0.164358	0.149656	0.195415	0.081018	0.034358	0.032154	0.392945	0.358981	0.465701	0.206217	0.086671	0.080743
111097477	XM_022423644	LOC111097477	uncharacterized LOC111097477	protein_coding	XP_022279352.1	-3.26757	7.23877	0.747008	-2.28675	0.0222104	0.0362237	3.469	1.76738	2.83825	2.92833	2.91229	2.74923	2.74664	2.77405	8	14	12	3	3	4	0.040655	0.065305	0.059664	0.014189	0.01261	0.017798	0.097198	0.156648	0.142187	0.036115	0.031809	0.044694
483717	XM_005631444,XM_540838	GAL3ST3	galactose-3-O-sulfotransferase 3, transcript variant X1	protein_coding	XP_005631501.1;XP_540838.2	-3.25939	5.7585	0.831796	-2.0493	0.0404325	0.062942	3.13996	1.43403	2.5605	2.55452	2.56625	2.47315	2.43221	2.43761	9	9	9	4	2	2	0.056784	0.054141	0.067081	0.024569	0.011563	0.012537	0.135759	0.129869	0.159863	0.062537	0.029169	0.031482
100855736	XM_005619272,XM_014113053	SPARC	secreted protein acidic and cysteine rich, transcript variant X1	protein_coding	XP_005619329.1;XP_013968528.1	-3.25517	25.0343	0.418921	-4.06457	4.81211e-05	0.000108145	5.26199	3.54801	4.73385	4.65996	4.83772	4.34097	4.47515	4.33537	38	33	46	9	18	8	0.435465	0.370401	0.553838	0.097025	0.202013	0.085237	1.0411	0.888484	1.31987	0.246961	0.509593	0.214041
480463	XM_022423906	CACNG4	calcium voltage-gated channel auxiliary subunit gamma 4	protein_coding	XP_022279614.1	-3.23441	45.4624	0.334482	-5.06305	4.12592e-07	1.09035e-06	6.11489	4.43426	5.65385	5.77642	5.47953	5.07992	5.04037	5.29097	72	92	50	17	15	31	0.531925	0.668208	0.386896	0.126846	0.109482	0.24336	1.27172	1.60284	0.922022	0.322865	0.276176	0.611109
611089	XM_848724	LOC611089	histone H2B type 1-B	protein_coding	XP_853817.1	-3.22703	5.79133	0.84994	-1.98862	0.0467435	0.0718216	3.14	1.46853	2.59597	2.53887	2.54983	2.41304	2.43158	2.49875	11	8	8	1	2	5	0.59207	0.418049	0.46655	0.044012	0.087625	0.274153	1.41551	1.00278	1.11185	0.112025	0.221039	0.688433
492034	XM_005641606,XM_005641607,XM_014111999	TCEAL3	transcription elongation factor A like 3, transcript variant X1	protein_coding	XP_005641663.2;XP_005641664.1;XP_013967474.1	-3.22649	25.657	0.401819	-4.20579	2.60175e-05	5.98397e-05	5.29291	3.59819	4.69516	4.80137	4.85814	4.40708	4.46233	4.40355	32	43	45	11	15	10	0.708256	0.915943	1.0403	0.234841	0.314027	0.229293	1.69329	2.19708	2.47917	0.597748	0.792155	0.575786
485650	XM_022408397	SATB1	SATB homeobox 1	protein_coding	XP_022264105.1	-3.21823	444	0.106294	-15.8641	1.12318e-56	1.42866e-55	9.40454	7.71617	9.01116	9.10628	9.08329	8.25171	8.17464	8.07027	648	754	677	237	219	168	3.98716	4.50971	4.35461	1.45999	1.32893	1.09197	9.53245	10.8175	10.3776	3.71617	3.35231	2.74207
486154	XM_022409647,XM_543280	SLC16A14	solute carrier family 16 member 14, transcript variant X1	protein_coding	XP_022265355.1;XP_543280.2	-3.21686	25.1582	0.427248	-3.94537	7.96766e-05	0.000174949	5.25913	3.58736	4.65426	4.86271	4.71779	4.32576	4.33627	4.50532	31	52	35	8	9	18	0.155313	0.260097	0.203071	0.038747	0.040625	0.094115	0.371321	0.623897	0.483944	0.098625	0.10248	0.236335
403985	NM_001003301	IL6	interleukin 6	protein_coding	NP_001003301.1	-3.21262	6.4449	0.800156	-2.10428	0.0353541	0.0556302	3.29582	1.61782	2.64619	2.72666	2.77429	2.57124	2.58876	2.61653	6	11	13	2	3	4	0.142502	0.244432	0.310718	0.03792	0.057437	0.088056	0.340693	0.586322	0.74048	0.096519	0.144889	0.221119
475902	XM_533109	FGL2	fibrinogen like 2	protein_coding	XP_533109.2	-3.2059	9.86272	0.670295	-2.50745	0.0121605	0.0205889	3.91382	2.21822	3.41433	3.2671	3.34811	3.11252	3.2391	3.13799	20	11	15	2	9	3	0.11479	0.060337	0.086826	0.006985	0.048532	0.01759	0.274439	0.144732	0.206917	0.017779	0.122426	0.04417
606767	XM_843157	BCL2L15	BCL2 like 15	protein_coding	XP_848250.2	-3.20309	167.75	0.16402	-10.2394	1.32033e-24	7.96559e-24	7.99902	6.31605	7.64983	7.67117	7.55415	6.82439	6.94405	6.76341	269	288	229	76	98	63	2.62712	2.74146	2.33931	0.740798	0.939421	0.650212	6.2809	6.57596	5.57488	1.88558	2.36975	1.63277
111092634	XR_002619801	LOC111092634	uncharacterized LOC111092634	lncRNA	.	-3.20193	9.2445	0.666807	-2.51788	0.0118062	0.0200289	3.81683	2.13642	3.26579	3.21001	3.29036	3.03977	3.11299	3.10549	15	12	16	2	6	5	0.605817	0.458051	0.691064	0.079694	0.207791	0.186823	1.44838	1.09873	1.64689	0.202849	0.524168	0.469137
100685988	XM_003433263	ADIG	adipogenin	protein_coding	XP_003433311.2	-3.19897	10.6409	0.624414	-2.68669	0.00721633	0.012619	4.01818	2.34451	3.37261	3.55551	3.44602	3.26975	3.26573	3.27703	11	24	15	5	5	5	0.143797	0.305553	0.207594	0.065787	0.058224	0.063789	0.343789	0.732932	0.494723	0.167449	0.146874	0.160182
488843	XM_022417259	PCDH7	protocadherin 7	protein_coding	XP_022272967.1	-3.19614	58.2963	0.28038	-5.97878	2.24814e-09	6.94402e-09	6.47194	4.79839	6.19455	5.9205	5.94461	5.43588	5.44794	5.52287	117	79	76	25	27	30	0.458838	0.299868	0.311314	0.097875	0.103153	0.125383	1.09698	0.719295	0.7419	0.249125	0.26021	0.314854
403911	NM_001003235,XM_022422536	PDE6G	phosphodiesterase 6G	protein_coding	NP_001003235.1;XP_022278244.1	-3.19549	14.0399	0.547735	-3.05994	0.0022138	0.00415396	4.42136	2.73397	3.83836	3.94736	3.84898	3.64899	3.69555	3.57967	19	28	19	7	10	3	0.290794	0.419851	0.301659	0.103595	0.152212	0.041703	0.695226	1.0071	0.718892	0.263684	0.383966	0.104723
111096022	XR_002627019,XR_002627020	LOC111096022	uncharacterized LOC111096022, transcript variant X2	lncRNA	.	-3.19492	9.20513	0.677967	-2.47177	0.0134446	0.0226434	3.80996	2.13257	3.24552	3.2521	3.25388	3.01488	3.12645	3.10097	14	15	14	1	7	5	0.130056	0.157752	0.141376	0.017702	0.065492	0.042654	0.310936	0.3784	0.336916	0.045057	0.165208	0.107109
477650	XM_005636996,XM_005636997,XM_005636998,XM_005636999,XM_005637000	KIAA1551	KIAA1551 ortholog, transcript variant X5	protein_coding	XP_005637053.1;XP_005637054.1;XP_005637055.1;XP_005637056.1;XP_005637057.1	-3.19221	788.951	0.089747	-18.6586	1.07462e-77	1.91828e-76	10.231	8.55494	9.99175	9.89966	9.82495	8.93553	9.06381	8.92685	1347	1268	1074	352	438	326	5.86817	5.47062	4.88025	1.53381	1.85303	1.50087	14.0295	13.1224	11.6303	3.90406	4.67441	3.76888
111093642	XR_002622037	LOC111093642	uncharacterized LOC111093642	lncRNA	.	-3.18694	23.4421	0.41704	-4.00962	6.08153e-05	0.000135138	5.15652	3.48763	4.68032	4.58371	4.68535	4.27668	4.30304	4.35815	39	32	38	9	11	13	1.33143	1.06111	1.34998	0.302379	0.34909	0.468465	3.18317	2.5453	3.21717	0.769656	0.880604	1.17638
100686579	XM_005638163	GDF6	growth differentiation factor 6	protein_coding	XP_005638220.1	-3.18495	110.234	0.194261	-8.60321	7.75175e-18	3.64653e-17	7.39105	5.71743	7.01287	6.95276	7.02453	6.24068	6.36158	6.28972	175	168	171	46	62	48	3.54887	3.31217	3.62888	0.933286	1.23002	1.02266	8.48459	7.94494	8.64807	2.37552	3.10281	2.56803
606840	XM_005622170,XM_014114934,XM_022420774,XM_022420775,XM_022420776,XM_022420777,XM_022420778,XM_022420779,XM_022420780,XM_022420781,XM_022420782,XM_843291,XR_002628090,XR_002628091	PPFIA4	PTPRF interacting protein alpha 4, transcript variant X2	protein_coding	XP_005622227.1;XP_013970409.1;XP_022276482.1;XP_022276483.1;XP_022276484.1;XP_022276485.1;XP_022276486.1;XP_022276487.1;XP_022276488.1;XP_022276489.1;XP_022276490.1;XP_848384.4	-3.17138	80.2986	0.226636	-7.34706	2.02614e-13	7.82961e-13	6.93245	5.26499	6.56338	6.45971	6.53042	5.84372	5.94183	5.88164	133	119	122	34	45	35	0.578651	0.531112	0.570924	0.138475	0.19555	0.154011	1.38343	1.27399	1.36058	0.352464	0.493285	0.386741
102155122	XR_001317599,XR_002632662,XR_002632663,XR_002632664	LOC102155122	uncharacterized LOC102155122, transcript variant X1	lncRNA	.	-3.16533	225.263	0.138723	-11.9833	4.34795e-33	3.36395e-32	8.41973	6.75597	8.03766	8.01802	8.13568	7.2093	7.28866	7.25242	338	344	366	100	119	101	8.36008	8.40306	8.76745	2.07057	2.78548	2.12672	19.9872	20.1565	20.8939	5.2703	7.02657	5.34047
478471	XM_003434023,XM_003434024	SPP1	secreted phosphoprotein 1, transcript variant X2	protein_coding	XP_003434071.1;XP_003434072.1	-3.1544	156962	0.0327754	-50.5674	0	0	17.8628	16.2054	17.5876	17.5366	17.5554	16.5714	16.5705	16.6229	250645	247407	232634	73450	76017	73804	4506.22	4328.05	4375.08	1323.64	1345.49	1406.57	10773.4	10381.7	10426.4	3369.11	3394.09	3532.09
609321	XM_014118878,XM_846567	LOC609321	hyaluronidase-1-like, transcript variant X2	protein_coding	XP_013974353.1;XP_851660.1	-3.14465	6.99157	0.808964	-2.04323	0.0410297	0.0637755	3.41063	1.74375	2.72221	2.71741	2.96323	2.68649	2.68333	2.65	6	6	20	4	4	2	0.078263	0.074778	0.314105	0.045893	0.052042	0.028371	0.187109	0.179371	0.748552	0.116813	0.131278	0.071244
484805	XM_022406818,XM_541921	YJEFN3	YjeF N-terminal domain containing 3, transcript variant X2	protein_coding	XP_022262526.1;XP_541921.3	-3.14239	11.122	0.601193	-2.74764	0.00600257	0.0106187	4.07868	2.41875	3.54575	3.56375	3.49318	3.35245	3.36587	3.30081	18	20	14	6	7	3	0.380453	0.442854	0.329605	0.113207	0.136275	0.052067	0.909581	1.06228	0.785488	0.28815	0.343762	0.130747
487793	XM_014109855	ICOSLG	inducible T-cell costimulator ligand	protein_coding	XP_013965330.1	-3.14167	1055.76	0.0672071	-24.5738	2.40987e-133	8.34324e-132	10.6454	8.99389	10.3287	10.3233	10.342	9.35472	9.42693	9.42327	1630	1690	1590	474	544	490	14.8471	14.9746	15.1607	4.33155	4.89046	4.73917	35.4963	35.9198	36.1298	11.0252	12.3365	11.9007
486842	XM_005637616,XM_005637617,XM_005637618,XM_005637619,XM_014109064,XM_014109066,XM_022411706,XM_022411708,XM_022411709,XM_022411710,XM_022411711,XM_543971	SEC31B	SEC31 homolog B, COPII coat complex component, transcript variant X11	protein_coding	XP_005637673.1;XP_005637674.1;XP_005637675.1;XP_005637676.1;XP_013964539.1;XP_013964541.1;XP_022267414.1;XP_022267416.1;XP_022267417.1;XP_022267418.1;XP_022267419.1;XP_543971.2	-3.13335	8.9129	0.719478	-2.29014	0.022013	0.0359138	3.76037	2.09571	3.16147	3.28777	3.117	3.00245	3.10929	2.96518	12	21	9	3	9	1	0.063855	0.117548	0.052605	0.015132	0.047898	0.003942	0.152665	0.281965	0.125364	0.038517	0.120827	0.009898
102151840	XR_001318032,XR_002614954,XR_002614955	LOC102151840	uncharacterized LOC102151840, transcript variant X3	lncRNA	.	-3.12812	184.791	0.162834	-10.1041	5.29612e-24	3.14004e-23	8.12836	6.488	7.70114	7.85971	7.73208	6.89039	6.94928	7.11604	263	334	263	74	86	104	2.29061	2.80612	2.38118	0.705543	0.749773	1.00275	5.47637	6.73107	5.67466	1.79584	1.89135	2.51803
477704	NM_001048020,NM_001313793,XM_005636702	CD163	CD163 molecule	protein_coding	NP_001041485.1;NP_001300722.1;XP_005636759.1	-3.12247	24.3902	0.40544	-4.05162	5.08652e-05	0.00011394	5.20789	3.56322	4.75847	4.64101	4.73086	4.35688	4.38127	4.37058	42	33	38	11	13	11	0.287557	0.222502	0.269227	0.070889	0.083679	0.080378	0.687487	0.533718	0.641601	0.180436	0.211086	0.201839
611734	XM_022407154	PSPN	persephin	protein_coding	XP_022262862.1	-3.11642	27.2153	0.386393	-4.2441	2.19471e-05	5.08424e-05	5.36424	3.72685	4.89727	4.82614	4.90409	4.55531	4.45197	4.52376	44	39	43	16	10	13	0.397632	0.343457	0.399733	0.13658	0.088769	0.116709	0.950654	0.823853	0.952613	0.347642	0.223927	0.293072
612994	XM_022410513,XM_022410514,XM_022410515,XM_849500	ASPHD2	aspartate beta-hydroxylase domain containing 2, transcript variant X4	protein_coding	XP_022266221.1;XP_022266222.1;XP_022266223.1;XP_854593.2	-3.11534	11.2586	0.612429	-2.67686	0.00743153	0.0129686	4.08781	2.46284	3.58398	3.49982	3.54949	3.30342	3.31935	3.42558	20	15	17	3	4	9	0.139595	0.097598	0.123414	0.021318	0.025646	0.062273	0.333743	0.234108	0.29411	0.054262	0.064695	0.156377
100685681	gene-LOC100685681	LOC100685681	.	pseudogene	.	-3.11337	11.9445	0.602762	-2.71828	0.00656216	0.0115492	4.17399	2.54551	3.70626	3.51904	3.64619	3.42666	3.36581	3.47312	24	12	19	6	3	8	0.299582	0.14506	0.249946	0.072182	0.03155	0.105104	0.716237	0.347956	0.595652	0.183726	0.079586	0.263929
611466	XM_022422118,XM_022422119	RAB15	RAB15, member RAS oncogene family, transcript variant X1	protein_coding	XP_022277826.1;XP_022277827.1	-3.11068	323.823	0.112891	-14.5028	1.16357e-47	1.237e-46	8.93681	7.30001	8.58532	8.61463	8.60303	7.73387	7.76258	7.77436	491	530	482	151	164	151	5.2794	5.52577	5.42809	1.619	1.71893	1.72584	12.6219	13.2547	12.9358	4.12089	4.33611	4.33382
611519	XM_022414613	LOC611519	histone H3.1	protein_coding	XP_022270321.1	-3.1065	10.9757	0.641454	-2.54935	0.0107925	0.0184436	4.05741	2.40649	3.37001	3.54672	3.56928	3.30093	3.36849	3.24672	9	21	21	5	9	2	0.112716	0.247337	0.267713	0.056221	0.100191	0.026358	0.26948	0.593289	0.637995	0.143102	0.252739	0.06619
484436	XM_005616428,XM_005616429,XM_005616430,XM_005616431,XM_005616435,XM_005616436,XM_014119595,XM_014119602	DMPK	DM1 protein kinase, transcript variant X2	protein_coding	XP_005616485.1;XP_005616486.1;XP_005616487.1;XP_005616488.1;XP_005616492.1;XP_005616493.1;XP_013975070.1;XP_013975077.1	-3.09665	31.0833	0.36708	-4.44237	8.89726e-06	2.127e-05	5.55543	3.92023	5.12543	5.02732	5.0744	4.76799	4.65521	4.61326	53	45	46	21	14	10	0.388558	0.323188	0.35935	0.15997	0.107665	0.079651	0.928957	0.775234	0.856377	0.407177	0.271592	0.200014
100686153	XM_003433995	ADAMTS1	ADAM metallopeptidase with thrombospondin type 1 motif 1	protein_coding	XP_003434043.3	-3.08955	378.802	0.111193	-14.6358	1.65973e-48	1.79756e-47	9.16064	7.5337	8.91901	8.80608	8.76017	7.9926	7.95881	7.97715	647	592	517	189	186	173	3.614	3.21356	3.0182	1.06078	1.02163	1.02602	8.6403	7.70838	7.19274	2.70003	2.57713	2.57648
100684809	gene-LOC100684809	LOC100684809	.	pseudogene	.	-3.08888	6.94596	0.752746	-2.16153	0.0306544	0.0487936	3.39061	1.76738	2.83853	2.79894	2.86193	2.69871	2.69615	2.72352	11	9	12	3	3	4	0.143562	0.106001	0.168126	0.039786	0.034639	0.044249	0.343227	0.254266	0.400664	0.101268	0.08738	0.111115
111096955	XR_002628939	LOC111096955	uncharacterized LOC111096955	lncRNA	.	-3.07927	42.1866	0.615508	-2.63618	0.00838464	0.0145143	5.99411	4.36694	5.56329	5.33549	5.64155	5.20113	5.08727	4.83491	70	47	77	32	24	6	0.657807	0.432274	0.760712	0.298495	0.224212	0.0506	1.57268	1.0369	1.81287	0.759769	0.565591	0.127062
106558831	XR_001316250	LOC106558831	uncharacterized LOC106558831	lncRNA	.	-3.07534	200.298	0.146041	-11.0979	1.28414e-28	8.81555e-28	8.23899	6.62166	7.91478	7.86062	7.88595	7.08718	7.04281	7.19443	319	311	296	94	90	106	8.38454	7.95094	8.13519	2.48535	2.31682	2.95553	20.0457	19.072	19.3872	6.32604	5.84433	7.42172
482905	XM_005629968,XM_022404183	TLR3	toll like receptor 3, transcript variant X1	protein_coding	XP_005630025.1;XP_022259891.1	-3.07468	2211.67	0.0556799	-29.1028	3.31318e-186	1.84681e-184	11.7047	10.0841	11.4606	11.3852	11.3572	10.442	10.5001	10.467	3633	3489	3117	1039	1165	1009	19.8663	18.8102	18.1178	5.79791	6.32869	5.85843	47.496	45.1202	43.1769	14.7576	15.9645	14.7113
478061	XM_535240	MAP3K1	mitogen-activated protein kinase kinase kinase 1	protein_coding	XP_535240.4	-3.05178	2019.08	0.0512601	-31.4016	1.9231e-216	1.37444e-214	11.5704	9.96149	11.2642	11.2918	11.2513	10.3358	10.3324	10.3688	3087	3319	2925	978	1009	960	11.5521	12.0787	11.4508	3.67537	3.72444	3.81639	27.6186	28.9732	27.2888	9.35504	9.39516	9.58347
486291	XM_005636278,XM_014107866,XM_014107868,XM_022410520,XM_022410521,XR_002619732	KSR2	kinase suppressor of ras 2, transcript variant X5	protein_coding	XP_005636335.2;XP_013963341.1;XP_013963343.1;XP_022266228.1;XP_022266229.1	-3.04556	63.629	0.253469	-6.33886	2.31465e-10	7.60851e-10	6.58154	4.97663	6.20328	6.17069	6.11475	5.53091	5.63482	5.65302	104	103	87	25	35	33	0.432769	0.424792	0.52832	0.151443	0.150526	0.144924	1.03466	1.01895	1.25905	0.385472	0.379711	0.363923
415124	NM_001003335	CYP21A2	cytochrome P450c21	protein_coding	NP_001003335.1	-3.04237	22.4021	0.429127	-3.74061	0.000183576	0.00038832	5.07694	3.46613	4.53917	4.66817	4.52847	4.27899	4.30274	4.20415	31	44	29	12	14	7	0.388933	0.546139	0.385454	0.14387	0.170877	0.084324	0.929856	1.31003	0.918585	0.366197	0.431049	0.211748
100688446	XM_014109811	LOC100688446	carbonyl reductase [NADPH] 1-like	protein_coding	XP_013965286.1	-3.04114	23.1522	0.430138	-3.73046	0.000191132	0.000403654	5.12374	3.51582	4.56154	4.67142	4.64891	4.21017	4.38286	4.31079	30	41	36	6	17	11	0.567741	0.763835	0.7273	0.097378	0.310089	0.211945	1.35735	1.83222	1.73325	0.24786	0.782221	0.532222
111097581	XR_002630403,XR_002630404	LOC111097581	uncharacterized LOC111097581, transcript variant X1	lncRNA	.	-3.03294	15.0507	0.516341	-3.10012	0.00193445	0.00365689	4.50042	2.90061	3.9522	3.92647	4.05957	3.73468	3.72936	3.763	21	20	28	7	7	8	0.114445	0.106999	0.155924	0.034059	0.033072	0.043538	0.273615	0.256659	0.371587	0.086693	0.083425	0.10933
100688349	XM_003434613	SOX15	SRY-box 15	protein_coding	XP_003434661.1	-3.02938	10.2306	0.646693	-2.47261	0.0134129	0.022598	3.94336	2.34404	3.30697	3.40684	3.46977	3.16587	3.25443	3.24895	10	17	20	2	7	6	0.195483	0.308436	0.391434	0.030278	0.118585	0.10739	0.467357	0.739848	0.932836	0.077068	0.299139	0.26967
612998	XM_849544	MARCKSL1	MARCKS like 1	protein_coding	XP_854637.1	-3.02672	12830.3	0.0436063	-36.6404	6.49534e-294	8.29852e-292	14.2353	12.6379	13.9751	13.8961	13.9508	12.9881	12.9688	13.0621	20425	19551	19117	6180	6241	6394	345.291	321.428	338.153	104.94	104.118	114.818	825.518	771.011	805.86	267.106	262.644	288.322
102153435	XR_293764	LOC102153435	uncharacterized LOC102153435	lncRNA	.	-3.02353	11.4662	0.600606	-2.65771	0.00786744	0.0136945	4.10965	2.50308	3.58267	3.58652	3.56193	3.3321	3.45459	3.35817	18	19	16	3	10	4	0.885426	0.875225	0.816571	0.145194	0.465501	0.191142	2.11687	2.09941	1.94599	0.369567	1.17426	0.479982
488661	XM_005640940	OLFML2B	olfactomedin like 2B	protein_coding	XP_005640997.1	-3.01412	806.616	0.0764731	-20.8143	3.20998e-96	7.24102e-95	10.2424	8.65068	9.98711	9.91417	9.901	9.03232	9.0608	9.05513	1311	1260	1144	390	421	378	11.6412	10.8835	10.6315	3.47192	3.68595	3.56421	27.8317	26.1062	25.3363	8.83718	9.29805	8.9502
611329	XM_005630322,XM_005630323,XM_005630324,XM_005630325,XM_005630327,XM_014120503,XM_022404625,XM_848986	RASGRP3	RAS guanyl releasing protein 3, transcript variant X2	protein_coding	XP_005630379.1;XP_005630380.1;XP_005630381.1;XP_005630382.1;XP_005630384.1;XP_013975978.1;XP_022260333.1;XP_854079.2	-2.9984	25.7866	0.396598	-3.99446	6.48421e-05	0.000143555	5.2727	3.69098	4.75293	4.7363	4.87906	4.45123	4.41101	4.48279	36	36	46	13	11	14	0.193344	0.193036	0.261621	0.069312	0.059546	0.077786	0.462244	0.463037	0.623476	0.176422	0.15021	0.195331
100682747	XM_005628441	TMEM229A	transmembrane protein 229A	protein_coding	XP_005628498.1	-2.99474	30.2253	0.367074	-4.31093	1.6257e-05	3.81072e-05	5.50403	3.91352	5.08075	4.99193	5.02803	4.65501	4.71831	4.58863	51	44	44	15	20	10	0.251644	0.207022	0.22274	0.071028	0.097332	0.047585	0.601628	0.496586	0.530817	0.180791	0.245526	0.119492
607931	XM_005639173	NAP1L5	nucleosome assembly protein 1 like 5	protein_coding	XP_005639230.1	-2.99346	329.967	0.113434	-13.9448	3.38338e-44	3.36636e-43	8.95069	7.36753	8.63963	8.57082	8.66152	7.82368	7.81164	7.78078	514	494	507	169	172	148	6.86829	6.41548	7.09068	2.2694	2.2658	2.09293	16.4206	15.3889	16.898	5.77637	5.71563	5.25563
607055	XM_005625716	LOC607055	angiopoietin-related protein 5-like	protein_coding	XP_005625773.1	-2.98513	34.5092	0.349116	-4.51939	6.20192e-06	1.49878e-05	5.68975	4.1212	5.23412	5.31132	5.14125	4.82143	4.75155	4.899	53	64	42	17	13	21	1.67966	1.9748	1.3836	0.515647	0.402461	0.70351	4.01572	4.73698	3.29728	1.31249	1.01524	1.76661
403522	NM_001003010	CCL5	C-C motif chemokine ligand 5	protein_coding	NP_001003010.1	-2.97741	335.601	0.130544	-12.0577	1.76701e-33	1.38043e-32	8.97209	7.40099	8.70442	8.53269	8.69167	7.84854	7.69115	7.9349	549	467	520	173	139	185	18.8526	15.6057	18.6692	5.96224	4.69869	6.72671	45.0726	37.4335	44.491	15.1759	11.8528	16.8917
479229	XM_022417496	TET1	tet methylcytosine dioxygenase 1	protein_coding	XP_022273204.1	-2.9618	45.8329	0.318699	-4.91522	8.86851e-07	2.28348e-06	6.10055	4.52646	5.63426	5.72713	5.61275	5.08904	5.34381	5.10741	67	82	62	16	37	16	0.114046	0.13588	0.109683	0.025805	0.062109	0.028865	0.272659	0.325936	0.261388	0.065682	0.156673	0.072484
482984	XM_540097	OSR1	odd-skipped related transciption factor 1	protein_coding	XP_540097.1	-2.95198	104.467	0.20094	-7.77187	7.73359e-15	3.18453e-14	7.28488	5.72768	6.92181	6.94795	6.8555	6.31117	6.15955	6.31756	162	175	142	58	43	55	2.21856	2.32217	2.03372	0.785126	0.579952	0.797135	5.3041	5.57022	4.84662	1.99841	1.46297	2.00171
481270	XM_538391	CYTH4	cytohesin 4	protein_coding	XP_538391.3	-2.9513	17.3752	0.486325	-3.21051	0.00132499	0.0025512	4.69666	3.14052	4.26317	4.23604	4.07165	3.93812	3.91462	3.94958	32	31	17	9	8	9	0.248728	0.232599	0.138408	0.065087	0.061241	0.072363	0.594656	0.557938	0.329843	0.165669	0.154483	0.181712
111091444	XR_002617041	LOC111091444	uncharacterized LOC111091444	lncRNA	.	-2.94635	29.4735	0.370901	-4.20309	2.63296e-05	6.05192e-05	5.45796	3.9061	5.04569	4.99686	4.93684	4.64474	4.55806	4.67744	50	47	38	16	11	17	1.21749	1.11511	0.969877	0.387901	0.251972	0.424717	2.91075	2.67483	2.31134	0.987337	0.635617	1.06652
474864	NM_001284495,XM_005627192,XM_005627193	TAP2	transporter 2, ATP binding cassette subfamily B member	protein_coding	NP_001271424.1;XP_005627249.1;XP_005627250.1	-2.93812	1933.03	0.0516206	-30.1215	2.53161e-199	1.5822e-197	11.4942	9.93881	11.2211	11.1798	11.2037	10.3009	10.3256	10.3011	3008	2998	2836	965	1034	906	28.002	27.1685	27.84	9.1875	9.63589	8.94511	66.9468	65.1694	66.3463	23.3852	24.3072	22.4623
608626	XM_014112811,XM_014112812,XM_014112815,XM_022417432,XM_022417433,XM_845706	BICC1	BicC family RNA binding protein 1, transcript variant X4	protein_coding	XP_013968286.1;XP_013968287.1;XP_013968290.1;XP_022273140.1;XP_022273141.1;XP_850799.3	-2.9358	7285.68	0.0344377	-45.1178	0	0	13.4079	11.8544	13.1404	13.1146	13.1064	12.2048	12.2077	12.2303	11336	11497	10498	3636	3782	3530	55.9213	58.1583	54.4135	18.8977	18.4992	19.0418	133.696	139.505	129.674	48.101	46.6656	47.8163
100684198	gene-LOC100684198	LOC100684198	.	pseudogene	.	-2.93413	104.362	0.211841	-7.33064	2.29049e-13	8.82043e-13	7.28252	5.72887	6.80507	6.92788	6.97372	6.11166	6.35356	6.30473	138	171	168	37	66	54	1.83981	2.21863	2.33519	0.482974	0.857408	0.765258	4.39859	5.32184	5.56504	1.22933	2.16287	1.92166
100683573	XM_022407214	CEBPA	CCAAT/enhancer binding protein alpha	protein_coding	XP_022262922.1	-2.92814	122.901	0.205414	-7.54569	4.49901e-14	1.79277e-13	7.51777	5.96671	7.27888	6.9733	7.16913	6.59468	6.39048	6.43097	222	153	185	78	54	53	2.19984	1.47055	1.90906	0.769122	0.520617	0.553397	5.25934	3.52743	4.54953	1.95767	1.31329	1.38965
487650	XM_005638626,XM_005638627,XM_005638628,XM_014109646,XM_022412736,XM_022412737,XM_022412738,XM_022412739,XR_002621295,XR_002621296	LMAN1L	lectin, mannose binding 1 like, transcript variant X6	protein_coding	XP_005638683.1;XP_005638684.1;XP_005638685.1;XP_013965121.1;XP_022268444.1;XP_022268445.1;XP_022268446.1;XP_022268447.1	-2.92697	7.30699	0.757413	-2.04566	0.0407898	0.063427	3.4473	1.88989	2.92474	2.78119	2.96512	2.76883	2.76567	2.75399	13	5	15	4	4	3	0.146145	0.065818	0.18128	0.048709	0.054894	0.034437	0.349401	0.157878	0.432012	0.123981	0.138473	0.086475
102154658	XR_292281	LOC102154658	uncharacterized LOC102154658	lncRNA	.	-2.92574	59.6382	0.261956	-5.91245	3.37051e-09	1.03006e-08	6.47493	4.92247	6.09095	5.98358	6.10858	5.48684	5.60057	5.52302	95	83	94	26	37	27	1.24099	1.05071	1.27691	0.332413	0.468302	0.366906	2.96695	2.52036	3.04305	0.846102	1.18132	0.92135
492066	XM_005641677,XM_005641678,XM_005641679,XM_005641680,XM_022415816,XM_549186	CHRDL1	chordin like 1, transcript variant X3	protein_coding	XP_005641734.1;XP_005641735.1;XP_005641736.1;XP_005641737.1;XP_022271524.1;XP_549186.3	-2.90547	19.6456	0.465645	-3.3046	0.00095111	0.00185933	4.87165	3.32412	4.35645	4.42566	4.35702	4.18104	4.10914	3.99965	28	35	27	15	11	4	0.182229	0.225827	0.182538	0.094268	0.069466	0.026559	0.43567	0.541694	0.43501	0.239945	0.175232	0.066694
102156094	XR_292314	LOC102156094	uncharacterized LOC102156094	lncRNA	.	-2.90189	15.1045	0.521381	-2.94793	0.00319907	0.00588045	4.491	2.94903	3.94547	4.01427	3.99939	3.68667	3.82165	3.75215	20	26	23	4	12	7	0.656833	0.873048	0.803606	0.129847	0.407789	0.246683	1.57035	2.09419	1.91509	0.330505	1.02868	0.619454
100685906	XM_005635799,XM_022409580,XM_022409581,XM_022409582,XM_022409583	PID1	phosphotyrosine interaction domain containing 1, transcript variant X5	protein_coding	XP_005635856.1;XP_022265288.1;XP_022265289.1;XP_022265290.1;XP_022265291.1	-2.89198	1149.45	0.0705165	-21.7263	1.15833e-104	2.81056e-103	10.7386	9.20542	10.4407	10.4275	10.466	9.66069	9.55563	9.51142	1736	1784	1716	657	590	502	18.415	18.3897	19.0432	6.99592	6.17253	5.6398	44.0264	44.1116	45.3822	17.8069	15.5706	14.1623
490276	XM_547396	SERTAD4	SERTA domain containing 4	protein_coding	XP_547396.2	-2.88864	188.525	0.144889	-10.5625	4.44436e-26	2.80556e-25	8.12993	6.59879	7.78442	7.79768	7.79571	7.07882	7.06915	7.04296	283	300	276	99	101	87	2.59435	2.67348	2.64994	0.903481	0.912027	0.84769	6.20254	6.41289	6.31514	2.29966	2.30065	2.12866
487346	XM_005617720,XM_014110240	SYTL1	synaptotagmin like 1, transcript variant X1	protein_coding	XP_005617777.1;XP_013965715.1	-2.88197	420.048	0.119109	-12.8206	1.25686e-37	1.0872e-36	9.28449	7.75815	9.0324	8.97296	8.90915	7.99188	8.24005	8.23057	682	664	568	165	251	224	9.04352	8.58117	7.85811	2.16953	3.33754	3.14702	21.6211	20.5837	18.7269	5.52218	8.41919	7.90259
491114	XM_014116698,XM_014116699,XM_014116702,XM_022423197,XM_022423198	RNF43	ring finger protein 43, transcript variant X5	protein_coding	XP_013972173.1;XP_013972174.1;XP_013972177.1;XP_022278905.1;XP_022278906.1	-2.87589	135.648	0.183086	-8.324	8.50406e-17	3.8499e-16	7.65372	6.12772	7.21929	7.21982	7.43784	6.66045	6.60514	6.59648	185	193	237	75	70	62	0.906752	0.902936	1.2001	0.402683	0.331134	0.314495	2.16785	2.16588	2.85999	1.02496	0.835308	0.789739
100856417	XM_003639874	RASL11A	RAS like family 11 member A	protein_coding	XP_003639922.1	-2.86483	32.914	0.36379	-4.17397	2.99336e-05	6.84759e-05	5.60666	4.09596	5.25842	5.04615	5.14487	4.75664	4.68599	4.86361	61	41	47	16	12	22	1.48438	0.968487	1.18825	0.389716	0.272838	0.552197	3.54883	2.32312	2.83175	0.991957	0.688253	1.38664
608207	XM_845155	CLDN1	claudin 1	protein_coding	XP_850248.1	-2.86273	4304.43	0.0393573	-38.5542	0	0	12.6395	11.1218	12.3381	12.3534	12.3786	11.4712	11.4869	11.4664	6380	6768	6410	2205	2333	2057	52.124	53.7777	54.8003	18.0917	18.8113	17.8531	124.617	128.997	130.596	46.0495	47.4527	44.8316
100855888	gene-LOC100855888	LOC100855888	.	pseudogene	.	-2.86237	586.413	0.104831	-14.4729	1.79755e-47	1.8998e-46	9.76325	8.24699	9.53915	9.32045	9.51072	8.65918	8.54653	8.68584	969	786	902	314	276	306	2.3166	1.82664	2.25608	0.754197	0.651184	0.777596	5.5385	4.38157	5.37651	1.91968	1.64265	1.95264
100856652	XM_003638969,XM_005618359,XM_005618360,XM_014112426,XM_022416933,XM_022416934,XM_022416935,XM_022416936,XR_002625162,XR_002625163,XR_002625164	WDR93	WD repeat domain 93, transcript variant X2	protein_coding	XP_003639017.1;XP_005618416.1;XP_005618417.1;XP_013967901.1;XP_022272641.1;XP_022272642.1;XP_022272643.1;XP_022272644.1	-2.85876	36.709	0.335142	-4.52164	6.13619e-06	1.48414e-05	5.76309	4.25627	5.2819	5.39446	5.29106	4.91941	4.83608	4.99603	51	66	50	19	14	23	0.572347	0.695743	0.555728	0.199062	0.12703	0.252892	1.36836	1.66888	1.32437	0.506681	0.320442	0.635044
111096052	XR_002627126	LOC111096052	uncharacterized LOC111096052	lncRNA	.	-2.85299	7.82118	0.751436	-2.01278	0.0441377	0.0681588	3.53618	2.01482	3.02056	2.84185	3.07666	2.86741	2.84479	2.83324	14	4	17	5	4	3	0.180931	0.03978	0.220065	0.055226	0.04567	0.029023	0.432567	0.09542	0.524442	0.140568	0.115207	0.072881
488020	XM_005639589,XM_014110293,XM_022413843,XM_022413844,XM_545143	IQCG	IQ motif containing G, transcript variant X3	protein_coding	XP_005639646.1;XP_013965768.1;XP_022269551.1;XP_022269552.1;XP_545143.3	-2.8519	138.34	0.171727	-8.80424	1.31745e-18	6.39545e-18	7.67908	6.16466	7.3463	7.34605	7.29384	6.62133	6.72779	6.6079	214	223	192	67	85	61	2.8488	2.78356	2.61405	0.862259	1.07524	0.827174	6.81088	6.67696	6.22961	2.19474	2.71236	2.07714
111096469	XM_022420656	LOC111096469	uncharacterized LOC111096469	protein_coding	XP_022276364.1	-2.85181	10.9276	0.636847	-2.374	0.0175963	0.0291095	4.01939	2.49536	3.42456	3.57734	3.48139	3.37836	3.33764	3.2301	12	23	15	9	7	1	0.086413	0.165352	0.117022	0.06331	0.052025	0.000327	0.206596	0.396631	0.278878	0.161144	0.131237	0.000822
607786	NM_001048127,XM_005627082,XM_022425744,XM_022425745,XM_022425746,XM_022425748,XM_022425749,XM_022425750,XM_022425751,XM_022425752,XM_022425753,XM_022425754,XR_002631686,XR_002631687,XR_002631688	DLA-DOB	major histocompatibility complex, class II, DO beta	protein_coding	NP_001041592.1;XP_005627139.1;XP_022281452.1;XP_022281453.1;XP_022281454.1;XP_022281456.1;XP_022281457.1;XP_022281458.1;XP_022281459.1;XP_022281460.1;XP_022281461.1;XP_022281462.1	-2.84715	9.81289	0.656967	-2.29771	0.0215784	0.0352574	3.86048	2.35069	3.24724	3.2566	3.45801	3.14146	3.15681	3.1876	10	11	23	4	5	6	0.077195	0.081508	0.212886	0.036005	0.03097	0.04256	0.184556	0.195514	0.507336	0.091646	0.078124	0.106875
106558050	XR_001314901,XR_002621459	LOC106558050	uncharacterized LOC106558050, transcript variant X2	lncRNA	.	-2.84219	9.86732	0.677504	-2.22435	0.0261251	0.0420411	3.86247	2.37559	3.40818	3.36983	3.20966	3.13376	3.1309	3.253	20	18	7	3	3	9	0.111449	0.097694	0.041996	0.012388	0.016934	0.053826	0.26645	0.234339	0.100083	0.031532	0.042717	0.135165
611641	XM_005619215,XM_849332	FGF18	fibroblast growth factor 18, transcript variant X2	protein_coding	XP_005619272.1;XP_854425.1	-2.84142	21.5896	0.449465	-3.35201	0.000802269	0.00158337	4.99435	3.4988	4.52308	4.55307	4.47523	4.11599	4.21437	4.33397	33	37	28	5	11	17	0.655141	0.727277	0.590515	0.091632	0.214225	0.347065	1.5663	1.74453	1.40727	0.233234	0.540397	0.871526
403647	XM_003432524,XM_003432525,XM_844708,XM_854849	SGK1	serum/glucocorticoid regulated kinase 1, transcript variant X4	protein_coding	XP_003432572.1;XP_003432573.1;XP_849801.1;XP_859942.1	-2.84027	2922.03	0.0470731	-31.9934	1.34701e-224	1.05689e-222	12.0774	10.5721	11.811	11.8074	11.767	10.8898	10.9228	10.9598	4488	4663	4109	1445	1565	1489	55.136	56.0577	53.8871	17.113	18.4365	18.3638	131.818	134.466	128.42	43.5583	46.5075	46.114
102157178	XM_014118525	FAM84B	family with sequence similarity 84 member B	protein_coding	XP_013974000.1	-2.83628	3298.76	0.0457169	-32.8982	2.3351e-237	2.00666e-235	12.2519	10.7482	12.0104	11.9706	11.9294	11.0912	11.0983	11.1084	5200	5193	4572	1692	1770	1625	30.2693	29.3981	27.8493	9.8917	10.1697	10.0443	72.3674	70.5176	66.3684	25.1777	25.6538	25.2226
490030	XM_014114660,XM_022420137,XM_547150	SRL	sarcalumenin, transcript variant X3	protein_coding	XP_013970135.1;XP_022275845.1;XP_547150.4	-2.83233	69.1494	0.240993	-6.2325	4.59038e-10	1.48126e-09	6.67592	5.172	6.25761	6.33291	6.26287	5.68916	5.81276	5.72636	100	117	97	31	44	32	0.524721	0.776969	0.695507	0.209595	0.227135	0.231969	1.2545	1.86372	1.65748	0.533488	0.572963	0.582505
484379	XM_022423812,XM_541494	RCN3	reticulocalbin 3, transcript variant X2	protein_coding	XP_022279520.1;XP_541494.2	-2.8247	45.7338	0.308196	-4.86086	1.16879e-06	2.98704e-06	6.07939	4.57574	5.56085	5.66341	5.73246	5.30581	5.19369	5.09751	58	73	76	32	24	15	0.910199	1.09943	1.25818	0.503844	0.369619	0.240656	2.17609	2.63722	2.99841	1.28245	0.932388	0.604317
100688204	XM_022419865	C6H16orf54	chromosome 6 C16orf54 homolog	protein_coding	XP_022275573.1	-2.8172	12.2932	0.608857	-2.45421	0.0141196	0.0237112	4.17962	2.69265	3.52541	3.78972	3.6475	3.53005	3.39722	3.46661	10	29	17	10	3	6	0.079814	0.23894	0.147692	0.079652	0.021666	0.055192	0.190819	0.573148	0.351969	0.202742	0.054653	0.138594
102151676	XR_002633479,XR_002633480,XR_002633481,XR_294176	LOC102151676	uncharacterized LOC102151676, transcript variant X4	lncRNA	.	-2.80624	12.8094	0.552103	-2.6963	0.0070114	0.0122874	4.241	2.74627	3.72385	3.75546	3.74896	3.58528	3.54468	3.50072	18	21	19	9	7	4	0.217349	0.308475	0.318205	0.137863	0.08536	0.042699	0.519636	0.739943	0.758323	0.350906	0.215327	0.107222
100855512	XM_005634064	CCDC168	coiled-coil domain containing 168	protein_coding	XP_005634121.1	-2.80422	27.1799	0.393244	-3.78289	0.000155017	0.000330622	5.3218	3.84432	4.84635	4.92185	4.82857	4.44609	4.50364	4.63669	39	48	36	9	13	20	0.044595	0.053393	0.04247	0.009243	0.014307	0.023473	0.106617	0.128074	0.101212	0.023526	0.036089	0.058944
102723304	NR_110394	RN7SL1	RNA, 7SL, cytoplasmic 1	SRP_RNA	.	-2.80146	47.9238	0.311622	-4.76918	1.84975e-06	4.6516e-06	6.14093	4.65994	5.66184	5.60596	5.8688	5.1933	5.19551	5.38408	65	61	89	20	21	33	5.69458	5.18952	8.11791	1.72492	1.81547	3.04692	13.6145	12.4481	19.346	4.3905	4.57964	7.65122
486213	NM_001314097,XM_022409577	PDCD1	programmed cell death 1	protein_coding	NP_001301026.1;XP_022265285.1	-2.8009	205.988	0.142906	-10.3976	2.5413e-25	1.56389e-24	8.24518	6.76226	7.97347	7.91242	7.8706	7.19025	7.14148	7.26692	331	320	280	106	101	113	3.52226	2.96333	2.77397	1.06909	0.835814	1.14607	8.42098	7.10817	6.61073	2.7212	2.1084	2.87793
478883	XM_014111085,XM_022415001,XM_536042	MDH1B	malate dehydrogenase 1B, transcript variant X1	protein_coding	XP_013966560.1;XP_022270709.1;XP_536042.2	-2.79349	14.1155	0.535089	-2.76977	0.00560963	0.00995406	4.37668	2.89866	3.78924	3.97045	3.87464	3.6959	3.63724	3.66981	15	29	20	9	6	7	0.165798	0.315156	0.223267	0.124766	0.062673	0.099751	0.396388	0.755966	0.532073	0.317571	0.158097	0.250489
102154194	XM_005620536	TUBB3	tubulin beta 3 class III	protein_coding	XP_005620593.1	-2.78471	34.5115	0.33456	-4.41633	1.00391e-05	2.38653e-05	5.66631	4.18893	5.2628	5.25139	5.18337	4.8333	4.8657	4.85132	55	56	45	17	20	17	0.812045	0.797815	0.686137	0.248893	0.28973	0.266074	1.94143	1.91372	1.63515	0.633515	0.730863	0.668148
403988	NM_001003304	ZP2	zona pellucida glycoprotein 2	protein_coding	NP_001003304.1	-2.78096	37.6885	0.325835	-4.52862	5.93701e-06	1.43741e-05	5.79308	4.31674	5.39497	5.34725	5.35047	5.04565	4.91181	4.92489	60	57	53	26	17	16	0.70723	0.657626	0.652854	0.307681	0.195503	0.194988	1.69084	1.57745	1.55583	0.783152	0.493169	0.489641
486763	XM_005637400,XM_005637401,XM_005637402,XM_005637404,XM_014108725,XM_014108726,XM_014108727	USP18	ubiquitin specific peptidase 18, transcript variant X3	protein_coding	XP_005637457.1;XP_005637458.1;XP_005637459.1;XP_005637461.1;XP_013964200.1;XP_013964201.1;XP_013964202.1	-2.77499	4761.03	0.0400699	-36.7478	1.26063e-295	1.63961e-293	12.773	11.3008	12.5289	12.471	12.4938	11.6306	11.6325	11.6609	7389	7233	6833	2473	2569	2416	103.243	98.1518	99.4206	34.9212	35.1477	35.7649	246.833	235.438	236.932	88.886	88.6624	89.8104
488449	XM_843260	STAT1	signal transducer and activator of transcription 1	protein_coding	XP_848353.1	-2.77454	8689.66	0.0394242	-37.3438	3.20042e-305	4.44273e-303	13.6411	12.1685	13.4018	13.3202	13.3783	12.4973	12.5331	12.4894	13541	12917	12683	4521	4909	4201	104.426	96.8712	102.342	35.0181	37.3618	34.4094	249.661	232.366	243.893	89.1328	94.2476	86.4065
476382	XM_022427463,XM_022427466,XM_022427470,XM_533585	SYT5	synaptotagmin 5, transcript variant X1	protein_coding	XP_022283171.1;XP_022283174.1;XP_022283178.1;XP_533585.1	-2.77063	8.89281	0.663405	-2.21616	0.0266803	0.0428553	3.70991	2.23267	3.14158	3.19742	3.24523	3.07546	3.05331	3.02423	10	14	16	6	5	3	0.135979	0.188149	0.234233	0.078886	0.05896	0.046636	0.325097	0.451314	0.558205	0.200791	0.148731	0.117108
484017	XM_022417766,XM_541134,XR_002625968,XR_002625969,XR_002625973,XR_291247,XR_291248	ZC2HC1B	zinc finger C2HC-type containing 1B, transcript variant X6	protein_coding	XP_022273474.1;XP_541134.3	-2.76863	72.8982	0.237004	-6.19894	5.68435e-10	1.82205e-09	6.74171	5.27719	6.29812	6.37941	6.40336	5.82685	5.73612	5.89705	99	117	112	39	32	43	1.15638	1.33304	1.59368	0.503166	0.323063	0.466264	2.76467	3.19758	3.79794	1.28072	0.814949	1.17085
111096329	XM_022420264,XM_022420265,XR_002627659	LOC111096329	translation initiation factor IF-2-like, transcript variant X1	protein_coding	XP_022275972.1;XP_022275973.1	-2.7653	68.7815	0.260041	-5.6431	1.67019e-08	4.87319e-08	6.6607	5.18542	6.26248	6.33092	6.21485	5.73662	5.88033	5.57836	102	118	91	36	52	21	3.14383	3.69498	2.80966	1.12809	1.60579	0.649801	7.51622	8.86319	6.69578	2.87135	4.05072	1.63173
490971	XM_005624467,XM_014116562,XM_548094	KAT2A	lysine acetyltransferase 2A, transcript variant X3	protein_coding	XP_005624524.1;XP_013972037.1;XP_548094.3	-2.75574	2461.24	0.0502834	-29.0839	5.73059e-186	3.16983e-184	11.8186	10.3559	11.5626	11.5462	11.5193	10.7464	10.6799	10.668	3768	3860	3452	1388	1317	1174	25.1099	25.0173	24.074	9.37117	8.65566	8.32059	60.0324	60.0091	57.3712	23.8528	21.8345	20.8941
484920	XM_003432914,XM_005632815,XM_022406983,XM_022406984	NFIX	nuclear factor I X, transcript variant X3	protein_coding	XP_003432962.1;XP_005632872.1;XP_022262691.1;XP_022262692.1	-2.75148	117.619	0.188424	-7.74959	9.21909e-15	3.78436e-14	7.43176	5.96764	7.1335	7.03384	7.07523	6.52138	6.47963	6.35378	189	172	168	71	68	47	1.58344	1.37709	1.37806	0.542438	0.515496	0.375799	3.78566	3.30324	3.28409	1.38068	1.30038	0.943682
111092661	XR_002619847	LOC111092661	uncharacterized LOC111092661	lncRNA	.	-2.75081	10.7172	0.622476	-2.34524	0.0190148	0.0312982	3.97748	2.50647	3.55196	3.36041	3.47353	3.31889	3.31399	3.24856	22	10	16	7	7	3	0.418275	0.174189	0.318791	0.124339	0.117769	0.044461	1.00001	0.417829	0.759719	0.316484	0.29708	0.111647
489890	XM_022420667	TTYH3	tweety family member 3	protein_coding	XP_022276375.1	-2.74908	2996.22	0.0572201	-25.4971	2.12226e-143	8.19228e-142	12.1016	10.6416	11.8794	11.8071	11.7916	10.9943	11.0396	10.9055	4753	4579	4147	1616	1777	1347	25.5968	23.981	23.3702	8.73959	9.4448	7.70311	61.1964	57.5234	55.6941	22.2452	23.8252	19.3435
rna-NC_002008.4_3703-3771	rna-NC_002008.4_3703-3771	.	tRNA-Ile	.	.	-2.74239	37.4843	0.326114	-4.46295	8.08376e-06	1.93863e-05	5.77846	4.32763	5.38145	5.30627	5.37411	4.90253	4.93552	5.0364	59	53	56	16	19	24	22.1399	19.3357	22.1554	5.96857	6.8194	9.53157	52.9317	46.3806	52.7992	15.192	17.2024	23.935
476779	XM_005633392,XM_852657	EED	embryonic ectoderm development, transcript variant X1	protein_coding	XP_005633449.1;XP_857750.1	-2.74078	2650.89	0.0493184	-29.4937	3.46431e-191	2.00057e-189	11.9232	10.4697	11.6702	11.6478	11.6297	10.7975	10.7714	10.8573	4056	4128	3728	1388	1389	1410	57.8167	57.0629	55.4759	19.8813	19.5517	21.4354	138.227	136.877	132.206	50.6046	49.3205	53.8271
476089	XM_005631824,XM_533297	HSPA4L	heat shock protein family A (Hsp70) member 4 like, transcript variant X1	protein_coding	XP_005631881.1;XP_533297.2	-2.73545	481.167	0.100736	-14.4117	4.37093e-47	4.596e-46	9.46073	8.00954	9.16813	9.11154	9.21914	8.45636	8.29749	8.39546	720	703	734	284	233	244	4.47928	4.25395	4.7792	1.77281	1.4304	1.60788	10.709	10.204	11.3894	4.51239	3.60829	4.03759
475314	XM_022427747	EXO5	exonuclease 5	protein_coding	XP_022283455.1	-2.73354	1097.89	0.0672409	-21.5757	3.0391e-103	7.26414e-102	10.6508	9.19974	10.3518	10.367	10.3938	9.60951	9.51798	9.52316	1606	1704	1618	633	579	528	25.1237	25.919	26.4803	9.94628	8.93405	8.76663	60.0653	62.1722	63.1057	25.3166	22.5368	22.0142
478190	XM_535363	TCEA3	transcription elongation factor A3	protein_coding	XP_535363.2	-2.72269	110.592	0.193026	-7.48621	7.08936e-14	2.80178e-13	7.33874	5.89017	6.98745	6.91332	7.05911	6.42588	6.39138	6.31233	165	155	175	65	63	48	3.33006	3.04487	3.69588	1.31538	1.24906	1.01684	7.96146	7.30375	8.80775	3.34809	3.15084	2.55342
100505395	NM_001197159,XM_005619468,XM_005619469	SLC1A7	solute carrier family 1 member 7	protein_coding	NP_001184088.1;XP_005619525.1;XP_005619526.1	-2.71452	78.7344	0.240758	-5.984	2.17723e-09	6.73076e-09	6.84529	5.40887	6.62698	6.41956	6.34691	5.93436	5.84693	5.99371	147	113	93	43	36	46	1.30368	1.01391	0.913341	0.38485	0.338054	0.430336	3.11682	2.43208	2.1766	0.979572	0.852765	1.08063
492019	XM_005641566,XM_549139	BTK	Bruton tyrosine kinase, transcript variant X1	protein_coding	XP_005641623.1;XP_549139.2	-2.70249	200.477	0.152046	-9.43326	3.97555e-21	2.12496e-20	8.19226	6.76101	7.84536	7.98279	7.78385	7.23593	7.0948	7.21039	288	356	256	118	96	106	2.83183	3.4884	2.64079	1.19878	0.926245	1.13633	6.7703	8.36766	6.29333	3.0513	2.33652	2.85347
475690	XM_005630227,XM_532897	DRC1	dynein regulatory complex subunit 1, transcript variant X1	protein_coding	XP_005630284.1;XP_532897.3	-2.68626	13.5597	0.592245	-2.40711	0.0160794	0.0267811	4.30959	2.86588	3.79894	3.65128	3.93429	3.62965	3.65746	3.50291	20	11	29	9	11	2	0.202668	0.110244	0.318087	0.088586	0.107535	0.019019	0.484536	0.264444	0.758042	0.22548	0.271265	0.047758
403884	NM_001003218,XM_005630068,XM_022404319	TRIB2	tribbles pseudokinase 2	protein_coding	NP_001003218.1;XP_005630125.1;XP_022260027.1	-2.67554	963.185	0.0688902	-20.61	2.23038e-94	4.87141e-93	10.4536	9.03353	10.213	10.1677	10.1519	9.4041	9.37393	9.35999	1489	1476	1336	539	536	476	11.3886	10.4195	12.9634	3.56326	4.20824	3.96602	27.2277	24.9934	30.8934	9.06969	10.6156	9.95919
474927	XM_022426128,XM_022426130,XM_022426131,XM_022426132,XM_022426133,XR_002631921,XR_002631922	ADGRF1	adhesion G protein-coupled receptor F1, transcript variant X2	protein_coding	XP_022281836.1;XP_022281838.1;XP_022281839.1;XP_022281840.1;XP_022281841.1	-2.67085	430.46	0.111999	-12.6546	1.05475e-36	8.93626e-36	9.29055	7.87462	9.07959	8.88513	9.02548	8.18591	8.2096	8.32936	701	582	633	214	230	248	4.55959	3.76586	4.43882	1.44863	1.53389	1.7797	10.901	9.0332	10.5783	3.68725	3.86935	4.46907
608118	XM_022406718,XM_845452,XR_002616806,XR_002616807	UBA7	ubiquitin like modifier activating enzyme 7, transcript variant X4	protein_coding	XP_022262426.1;XP_850545.1	-2.66885	2930.29	0.0469076	-30.1917	3.04614e-200	1.9204e-198	12.0579	10.6409	11.8158	11.7743	11.7817	10.9681	11.0072	10.9344	4474	4458	4141	1583	1727	1421	34.467	33.4614	33.4241	12.3384	13.1864	11.6554	82.4032	80.2642	79.6537	31.4054	33.2635	29.2682
610078	XM_005626560	CXCL14	C-X-C motif chemokine ligand 14	protein_coding	XP_005626617.1	-2.66381	46.3947	0.290129	-4.87194	1.10509e-06	2.82977e-06	6.07629	4.66186	5.72548	5.66338	5.64051	5.19234	5.29405	5.25422	75	70	62	21	30	24	1.15393	1.05511	1.00183	0.322477	0.45955	0.389792	2.75881	2.5309	2.38748	0.820811	1.15925	0.978818
611307	XM_014118120,XM_022426273,XM_022426274,XM_022426275	HMGN3	high mobility group nucleosomal binding domain 3, transcript variant X4	protein_coding	XP_013973595.1;XP_022281981.1;XP_022281982.1;XP_022281983.1	-2.66309	2438.37	0.0499229	-28.3057	2.93931e-176	1.53194e-174	11.7917	10.3787	11.5015	11.5	11.5702	10.7064	10.6943	10.725	3528	3674	3658	1320	1346	1270	93.2695	94.4816	101.224	34.9915	35.1541	35.7624	222.988	226.634	241.23	89.0651	88.6786	89.804
475887	XM_005630957,XM_014120783,XM_852973	PRKAR2B	protein kinase cAMP-dependent type II regulatory subunit beta, transcript variant X3	protein_coding	XP_005631014.1;XP_013976258.1;XP_858066.2	-2.65927	621.123	0.0864482	-16.3223	6.85323e-60	9.2123e-59	9.81795	8.40788	9.51106	9.58618	9.51278	8.69874	8.7843	8.80199	894	1016	861	308	361	335	7.49618	8.28148	7.55058	2.59651	2.98796	2.97648	17.9218	19.8648	17.994	6.60897	7.53732	7.47434
477618	XM_534812	PRPH	peripherin	protein_coding	XP_534812.2	-2.65743	50.6122	0.281755	-5.00445	5.60213e-07	1.46306e-06	6.20175	4.78757	5.82901	5.72833	5.85922	5.42567	5.35283	5.29667	78	68	79	33	28	21	0.573633	0.486023	0.606389	0.241419	0.201241	0.159221	1.37143	1.16583	1.4451	0.614491	0.507644	0.399826
489372	XM_005619685	LOC489372	histone H2AX	protein_coding	XP_005619742.1	-2.65628	388.78	0.127802	-11.028	2.7992e-28	1.89906e-27	9.14255	7.73054	8.94033	8.85609	8.7394	8.03176	8.25091	8.00209	642	607	487	190	272	170	17.4251	16.0048	13.8108	5.16127	7.27318	4.89254	41.6597	38.3909	32.9128	13.1372	18.3471	12.2858
100688494	NM_001314106	TIMP4	TIMP metallopeptidase inhibitor 4	protein_coding	NP_001301035.1	-2.65438	18.0183	0.46833	-3.00723	0.00263644	0.00490051	4.70849	3.30614	4.26512	4.21291	4.26558	4.04193	3.93291	4.03823	28	25	27	12	6	11	0.966681	0.834292	0.98123	0.398904	0.188773	0.38965	2.31113	2.00122	2.33839	1.01534	0.476193	0.978461
478586	XM_005639561,XM_022413780,XM_022413781,XM_535762	DTX3L	deltex E3 ubiquitin ligase 3L, transcript variant X3	protein_coding	XP_005639618.1;XP_022269488.1;XP_022269489.1;XP_535762.2	-2.65199	3820.48	0.047018	-29.9263	8.95487e-197	5.47803e-195	12.438	11.0307	12.2105	12.1806	12.1271	11.3235	11.3931	11.349	5900	5956	5172	1994	2264	1936	66.166	64.9012	60.5065	22.3298	25.0168	23.0903	158.189	155.679	144.194	56.8369	63.1067	57.9828
609932	XM_022418718,XM_022418719,XM_022418720,XM_022418721,XM_022418722,XM_022418723,XM_022418724,XM_022418725,XM_022418726,XM_022418727,XM_022418728,XM_022418729,XM_022418730,XM_022418731,XM_022418732,XM_022418733,XM_022418734,XM_022418735,XM_022418736,XM_022418737,XM_022418738,XM_022418739,XM_022418740,XM_022418741,XM_022418742,XM_022418743,XM_022418744,XM_022418745,XM_022418746,XM_022418747,XM_022418…	UBE2U	ubiquitin conjugating enzyme E2 U (putative), transcript variant X34	protein_coding	XP_022274426.1;XP_022274427.1;XP_022274428.1;XP_022274429.1;XP_022274430.1;XP_022274431.1;XP_022274432.1;XP_022274433.1;XP_022274434.1;XP_022274435.1;XP_022274436.1;XP_022274437.1;XP_022274438.1;XP_022274439.1;XP_022274440.1;XP_022274441.1;XP_022274442.1;XP_022274443.1;XP_022274444.1;XP_022274445.1;XP_022274446.1;XP_022274447.1;XP_022274448.1;XP_022274449.1;XP_022274450.1;XP_022274451.1;XP_022274…	-2.64106	33.3567	0.351567	-3.98534	6.7383e-05	0.000148952	5.59577	4.19791	5.28039	5.07936	5.14665	4.85313	4.74136	4.84383	61	42	45	21	14	19	1.20482	0.776919	0.861726	0.35942	0.255429	0.353276	2.88047	1.8636	2.0536	0.914844	0.644338	0.887121
612541	XM_005626939,XM_005626940,XM_005626941,XM_005626943,XM_014117932,XM_022424958,XM_022424959,XM_850272	WDR31	WD repeat domain 31, transcript variant X3	protein_coding	XP_005626996.1;XP_005626997.1;XP_005626998.1;XP_005627000.1;XP_013973407.1;XP_022280666.1;XP_022280667.1;XP_855365.1	-2.63997	76.3667	0.231843	-6.04083	1.53326e-09	4.78921e-09	6.79147	5.39095	6.53169	6.32223	6.41652	5.91458	5.87862	5.91231	132	100	107	43	41	40	2.42483	1.77521	2.04118	0.733704	0.706138	0.720034	5.79726	4.25822	4.86438	1.86752	1.78128	1.8081
475666	XM_851618	ODC1	ornithine decarboxylase 1	protein_coding	XP_856711.1	-2.63531	9193.68	0.0367787	-38.0104	0	0	13.7023	12.3044	13.4505	13.4034	13.4686	12.6258	12.6012	12.6434	13745	13614	13473	5044	5062	4845	138.826	133.721	142.382	51.1675	50.4551	51.9828	331.903	320.757	339.314	130.238	127.277	130.536
111095906	XR_002626671	LOC111095906	uncharacterized LOC111095906	lncRNA	.	-2.631	11.0343	0.588748	-2.37047	0.0177656	0.0293693	3.99977	2.60198	3.49833	3.51873	3.53839	3.3134	3.38195	3.35918	15	17	17	4	8	6	0.262679	0.289371	0.325476	0.071179	0.143625	0.118063	0.628009	0.694116	0.77565	0.181174	0.362303	0.296472
608384	XM_022413757	FSTL1	follistatin like 1	protein_coding	XP_022269465.1	-2.62647	5609.41	0.0366577	-38.0036	0	0	12.9882	11.5949	12.7433	12.7059	12.732	11.9315	11.909	11.9032	8442	8451	8013	3144	3164	2845	60.7223	59.1202	60.3123	22.717	22.4593	21.7389	145.174	141.812	143.732	57.8223	56.6552	54.5891
477024	XM_022408469,XM_534223	MYD88	myeloid differentiation primary response 88, transcript variant X2	protein_coding	XP_022264177.1;XP_534223.4	-2.62078	8300.7	0.0341589	-40.6921	0	0	13.5528	12.1625	13.3119	13.2674	13.299	12.4836	12.4915	12.4651	12524	12440	11867	4579	4794	4197	171.378	164.499	170.022	62.4725	64.3598	60.6646	409.728	394.586	405.183	159.013	162.352	152.337
490448	XM_014115405,XM_014115406,XM_022421382,XM_022421383,XM_022421385,XM_022421386,XM_022421387,XM_022421388,XM_547570	NUP210L	nucleoporin 210 like, transcript variant X9	protein_coding	XP_013970880.1;XP_013970881.1;XP_022277090.1;XP_022277091.1;XP_022277093.1;XP_022277094.1;XP_022277095.1;XP_022277096.1;XP_547570.2	-2.61729	66.0593	0.257196	-5.39696	6.7781e-08	1.89312e-07	6.57938	5.18939	6.32873	6.03064	6.23193	5.69559	5.72348	5.71073	118	76	98	35	39	34	0.548717	0.329082	0.492136	0.163621	0.173324	0.157741	1.31187	0.789372	1.17282	0.416469	0.437223	0.396108
100856623	XM_005616304	ADM5	adrenomedullin 5 (putative)	protein_coding	XP_005616361.2	-2.61426	153.138	0.172208	-8.05076	8.22841e-16	3.54502e-15	7.79135	6.40509	7.39506	7.56902	7.43544	6.7205	6.91522	6.85413	205	268	208	68	101	82	4.27325	5.42157	4.52868	1.42601	2.07198	1.80368	10.2164	13.0048	10.7924	3.62967	5.22671	4.52928
100687346	XM_005620277,XM_014113782	PODN	podocan, transcript variant X1	protein_coding	XP_005620334.1;XP_013969257.2	-2.61373	349.813	0.111758	-12.4028	2.52401e-35	2.07158e-34	8.9839	7.59475	8.68781	8.66561	8.7277	7.9562	8.04572	7.89467	513	521	517	189	224	161	7.26783	7.16222	7.64426	2.67963	3.12698	2.42027	17.3758	17.1801	18.2172	6.82055	7.88802	6.0776
611397	NM_001048135,XM_005630078,XM_022404347,XM_022404348	EIF2AK2	eukaryotic translation initiation factor 2 alpha kinase 2	protein_coding	NP_001041600.1;XP_005630135.1;XP_022260055.1;XP_022260056.1	-2.61365	5600.92	0.0407075	-34.0494	4.14153e-254	3.95969e-252	12.9839	11.5983	12.7531	12.7394	12.6781	11.9059	11.9061	11.9354	8537	8773	7554	3043	3154	2969	67.4757	67.165	62.2533	24.0933	24.4072	24.8263	161.32	161.109	148.358	61.3254	61.5689	62.3421
476299	XM_005615792,XM_843213	FBP1	fructose-bisphosphatase 1, transcript variant X1	protein_coding	XP_005615849.1;XP_848306.1	-2.60856	16.4877	0.478305	-2.89199	0.00382806	0.00696393	4.57492	3.1925	4.15301	4.08751	4.11206	3.89201	3.88579	3.90328	27	23	23	9	9	9	0.50468	0.404729	0.441454	0.156789	0.164495	0.169248	1.20658	0.970827	1.05204	0.399079	0.41495	0.425004
483842	XM_005631833	LOC483842	centrin-4	protein_coding	XP_005631890.1	-2.60779	17.8094	0.488033	-2.83347	0.00460452	0.0082777	4.68355	3.31055	4.10768	4.30249	4.245	3.91624	3.96345	4.06768	18	34	27	6	9	14	0.331493	0.622014	0.526163	0.099276	0.161027	0.279384	0.79253	1.49203	1.25391	0.252691	0.406202	0.701569
489309	XM_005619618,XM_005619619,XM_546427	ESAM	endothelial cell adhesion molecule, transcript variant X1	protein_coding	XP_005619675.1;XP_005619676.1;XP_546427.2	-2.60343	15.808	0.498421	-2.76957	0.00561299	0.0099588	4.51441	3.13118	4.13687	3.99239	4.01498	3.80167	3.86423	3.83	30	20	20	7	11	8	0.31628	0.197458	0.219791	0.073297	0.106775	0.09239	0.756158	0.473643	0.52379	0.186564	0.269347	0.232004
480495	XM_005624376,XM_022422887,XM_843285	GFAP	glial fibrillary acidic protein, transcript variant X1	protein_coding	XP_005624433.1;XP_022278595.1;XP_848378.1	-2.60114	10.3442	0.631324	-2.18453	0.0289236	0.0462631	3.90086	2.5238	3.36317	3.47449	3.40375	3.33441	3.20262	3.23151	12	20	14	10	3	4	0.100633	0.164941	0.123542	0.087919	0.018537	0.033027	0.240591	0.395645	0.294416	0.223783	0.046761	0.082934
491969	XM_005641513,XM_549089	PBDC1	polysaccharide biosynthesis domain containing 1, transcript variant X1	protein_coding	XP_005641570.1;XP_549089.2	-2.59889	3143.83	0.0440852	-31.2553	1.89326e-214	1.32044e-212	12.1487	10.7708	11.8788	11.8713	11.915	11.0651	11.0979	11.1054	4585	4743	4586	1682	1820	1665	95.7873	96.4898	100.305	35.2793	37.5777	36.9766	229.007	231.451	239.039	89.7975	94.7923	92.853
403751	NM_001003139	SLC1A1	solute carrier family 1 member 1	protein_coding	NP_001003139.1	-2.5928	3347.79	0.0472595	-29.0844	5.65687e-186	3.14108e-184	12.2382	10.8643	11.9849	11.9465	12.0042	11.1845	11.1369	11.2213	4965	4963	4874	1861	1811	1833	37.2559	36.2179	38.2643	14.0255	13.4109	14.6049	89.071	86.8762	91.1886	35.6997	33.8299	36.6748
111091817	XR_002617908	LOC111091817	uncharacterized LOC111091817	lncRNA	.	-2.58482	131.197	0.182153	-7.52152	5.41451e-14	2.15165e-13	7.56296	6.19573	7.29324	7.2176	7.19779	6.72205	6.49967	6.65991	208	196	176	86	58	72	2.59187	2.37144	2.28781	1.06901	0.712193	0.949898	6.19661	5.6884	5.45214	2.72098	1.79656	2.38532
474809	XM_022424969,XM_022424970,XM_022424971,XM_022424972,XM_022424973,XM_022424974,XM_022424975,XM_022424976,XM_022424977,XM_022424978,XM_022424979,XM_022424980,XM_022424981,XM_022424982,XM_022424983,XM_022424984,XM_022424985,XM_022424986	ZNF618	zinc finger protein 618, transcript variant X1	protein_coding	XP_022280677.1;XP_022280678.1;XP_022280679.1;XP_022280680.1;XP_022280681.1;XP_022280682.1;XP_022280683.1;XP_022280684.1;XP_022280685.1;XP_022280686.1;XP_022280687.1;XP_022280688.1;XP_022280689.1;XP_022280690.1;XP_022280691.1;XP_022280692.1;XP_022280693.1;XP_022280694.1	-2.57998	163.654	0.157509	-8.68116	3.91749e-18	1.86042e-17	7.88248	6.51311	7.61006	7.56537	7.52939	6.99273	6.94217	6.8561	254	250	220	101	96	74	1.79084	1.75846	1.61179	0.70698	0.644856	0.540393	4.28151	4.21803	3.8411	1.7995	1.62669	1.357
100855946	XM_003639182,XM_005622504,XM_005622506,XM_014115176,XM_014115177,XM_022421024,XM_022421025	RABGAP1L	RAB GTPase activating protein 1 like, transcript variant X6	protein_coding	XP_003639230.1;XP_005622561.1;XP_005622563.1;XP_013970651.1;XP_013970652.1;XP_022276732.1;XP_022276733.1	-2.57815	4339.5	0.0386843	-35.3202	2.87615e-273	3.03087e-271	12.6105	11.2439	12.348	12.3649	12.347	11.5528	11.5792	11.5416	6346	6744	6092	2395	2569	2216	25.2631	26.0834	25.0172	8.88712	9.19438	8.32502	60.3987	62.5665	59.6191	22.6207	23.1934	20.9052
111091927	XR_002618169,XR_002618170	LOC111091927	uncharacterized LOC111091927, transcript variant X1	lncRNA	.	-2.57742	9.77269	0.644807	-2.11835	0.0341453	0.0539043	3.81276	2.45755	3.38575	3.28456	3.3167	3.21059	3.11247	3.21928	18	12	13	7	2	7	0.050354	0.033438	0.037415	0.019732	0.004404	0.020991	0.120385	0.080209	0.089165	0.050223	0.01111	0.05271
111092039	XR_002618451	LOC111092039	uncharacterized LOC111092039	lncRNA	.	-2.57349	48.9851	0.280621	-4.85967	1.17581e-06	3.00445e-06	6.14049	4.77738	5.7082	5.7489	5.80991	5.28903	5.33847	5.3632	66	74	76	24	29	28	0.688305	0.75096	0.831911	0.247497	0.295338	0.305369	1.64559	1.80133	1.98255	0.629963	0.74501	0.766821
483345	XM_005624035,XM_005624037,XM_005624038,XM_022422660,XM_540464	CANT1	calcium activated nucleotidase 1, transcript variant X5	protein_coding	XP_005624092.1;XP_005624094.1;XP_005624095.1;XP_022278368.1;XP_540464.2	-2.56941	17862.8	0.037558	-36.2489	1.03267e-287	1.23213e-285	14.6505	13.2888	14.405	14.3819	14.4012	13.6375	13.6054	13.5477	26508	26960	25370	10475	10417	8756	291.55	288.526	292.183	113.862	111	100.393	697.034	692.089	696.307	289.818	280.005	252.1
100856737	XM_003639484,XM_005628584,XM_022427425	BZW2	basic leucine zipper and W2 domains 2, transcript variant X3	protein_coding	XP_003639532.1;XP_005628641.1;XP_022283133.1	-2.56358	11073.1	0.0332857	-40.8032	0	0	13.9596	12.6015	13.7275	13.6757	13.7126	12.9081	12.898	12.9247	16659	16415	15750	6162	6302	5911	239.549	229.756	236.543	88.154	90.0566	89.5593	572.71	551.117	563.711	224.381	227.174	224.895
486837	XM_022411742,XM_022411743,XM_022411744,XM_846248	SLC25A28	solute carrier family 25 member 28, transcript variant X2	protein_coding	XP_022267450.1;XP_022267451.1;XP_022267452.1;XP_851341.2	-2.56185	307.607	0.112948	-12.016	2.92974e-33	2.2728e-32	8.78949	7.43233	8.52156	8.49742	8.48885	7.79259	7.80989	7.80684	462	468	427	169	180	162	8.38393	8.30168	8.12425	3.07705	3.22063	3.09901	20.0442	19.9133	19.3611	7.83212	8.12426	7.78201
477795	XM_014109125,XM_534989	CPN1	carboxypeptidase N subunit 1, transcript variant X2	protein_coding	XP_013964600.1;XP_534989.4	-2.55576	10.9335	0.618616	-2.18836	0.0286435	0.0458455	3.97118	2.62841	3.37579	3.5236	3.55956	3.30706	3.28433	3.39045	9	19	20	5	4	9	0.096885	0.211106	0.24994	0.050859	0.037055	0.098313	0.231632	0.506382	0.595637	0.129454	0.093474	0.246877
111090018	XM_022425119	LOC111090018	translation initiation factor IF-2-like	protein_coding	XP_022280827.1	-2.55465	142.911	0.487424	-2.77608	0.00550186	0.00977483	7.68245	6.32911	7.62319	7.36411	6.90499	6.5234	6.89671	6.70637	300	226	108	54	112	73	14.0699	10.2856	5.30127	2.54489	5.14969	3.62518	33.6382	24.6721	12.6336	6.4776	12.9904	9.1033
100855656	XM_022414584	BTN1A1	butyrophilin subfamily 1 member A1	protein_coding	XP_022270292.1	-2.55458	72.5409	0.235198	-5.75298	8.76831e-09	2.61114e-08	6.70545	5.34766	6.36278	6.26276	6.41199	5.84208	5.9047	5.79284	109	97	113	40	48	33	1.01083	0.875378	1.10115	0.374333	0.437116	0.318019	2.41668	2.09978	2.62417	0.952802	1.10266	0.798588
102154711	XR_001316369,XR_001316370,XR_002627462,XR_002627463,XR_002627464	LOC102154711	uncharacterized LOC102154711, transcript variant X4	lncRNA	.	-2.54886	178.603	0.14913	-9.05152	1.40986e-19	7.08465e-19	8.00335	6.65265	7.73591	7.6859	7.66986	7.11363	7.04207	7.01566	275	269	243	110	101	87	3.08787	2.84309	2.86766	1.24842	1.1151	1.02412	7.38244	6.81975	6.834	3.17764	2.81292	2.57171
610502	XM_022417601	PPIF	peptidylprolyl isomerase F	protein_coding	XP_022273309.1	-2.54664	2008.31	0.0556416	-24.2371	9.03841e-130	2.94554e-128	11.4938	10.1456	11.2505	11.1837	11.2729	10.4562	10.4274	10.4966	2990	2895	2946	1120	1117	1109	42.5347	40.0424	43.8531	16.006	15.6809	16.753	101.691	96.0501	104.507	40.7406	39.5561	42.0688
482308	XM_022427360,XM_022427361,XM_022427362,XM_022427364,XM_022427365,XM_022427366,XM_022427367,XM_022427368,XM_022427369,XM_022427370,XM_022427371,XM_022427372,XM_022427373	PPP1R9A	protein phosphatase 1 regulatory subunit 9A, transcript variant X1	protein_coding	XP_022283068.1;XP_022283069.1;XP_022283070.1;XP_022283072.1;XP_022283073.1;XP_022283074.1;XP_022283075.1;XP_022283076.1;XP_022283077.1;XP_022283078.1;XP_022283079.1;XP_022283080.1;XP_022283081.1	-2.5435	564.456	0.0920244	-14.6354	1.67023e-48	1.80758e-47	9.66201	8.31642	9.37613	9.44519	9.34877	8.72204	8.58565	8.65472	813	918	757	348	297	297	2.06186	2.31612	2.05509	0.837616	0.765383	0.77486	4.92948	5.55568	4.89755	2.13201	1.93073	1.94577
106559450	gene-LOC106559450	LOC106559450	.	pseudogene	.	-2.54328	16.0318	0.50785	-2.65175	0.00800766	0.0139201	4.52642	3.17281	3.97386	4.16021	4.05753	3.81523	3.92582	3.80604	17	32	22	7	14	6	0.331032	0.607582	0.440484	0.118425	0.270438	0.124758	0.791427	1.45741	1.04973	0.301431	0.682199	0.313283
486713	XM_005637205,XM_005637207,XM_005637208,XM_543840	C1RL	complement C1r subcomponent like, transcript variant X3	protein_coding	XP_005637262.1;XP_005637264.1;XP_005637265.1;XP_543840.3	-2.54306	149.754	0.168343	-7.99892	1.25513e-15	5.36103e-15	7.74764	6.40243	7.47635	7.45426	7.36677	6.70709	6.86654	6.87426	232	235	193	68	95	87	2.07326	2.04874	1.84269	0.620056	0.832055	0.823006	4.95671	4.91432	4.39137	1.57825	2.09892	2.06668
612955	XM_848174	NAT8L	N-acetyltransferase 8 like	protein_coding	XP_853267.2	-2.54093	44.2602	0.307139	-4.38029	1.18524e-05	2.80743e-05	5.99016	4.64127	5.61593	5.49101	5.6782	5.10312	5.27067	5.20688	67	55	72	18	32	24	0.592546	0.477654	0.669931	0.156225	0.279885	0.221523	1.41665	1.14575	1.59653	0.397644	0.70603	0.556273
484186	NM_001291972,XM_005615931,XM_005615932,XM_005615933,XM_005615934,XM_022421251,XM_022421286,XM_022421319,XM_022421407	CD274	CD274 molecule	protein_coding	NP_001278901.1;XP_005615988.1;XP_005615989.1;XP_005615990.1;XP_005615991.1;XP_022276959.1;XP_022276994.1;XP_022277027.1;XP_022277115.1	-2.53837	218.506	0.146807	-9.15418	5.47709e-20	2.80002e-19	8.29173	6.94999	8.01137	7.89118	8.07016	7.2678	7.28235	7.4421	327	293	338	110	117	137	3.39862	2.95835	3.85216	1.20801	1.32127	1.63815	8.12537	7.09621	9.18018	3.07479	3.33299	4.1136
487933	XM_005639338,XM_005639339,XM_022413742,XM_022413743	STX19	syntaxin 19, transcript variant X1	protein_coding	XP_005639395.1;XP_005639396.1;XP_022269450.1;XP_022269451.1	-2.53403	48.6021	0.288166	-4.65508	3.23857e-06	8.00604e-06	6.122	4.78433	5.74026	5.68552	5.79384	5.24002	5.30515	5.41578	71	67	75	21	27	33	0.665542	0.618792	0.749733	0.19251	0.253203	0.331788	1.59117	1.4843	1.78671	0.490002	0.638724	0.833164
612200	gene-LOC612200	LOC612200	.	pseudogene	.	-2.52647	68.0864	0.241424	-5.53849	3.05097e-08	8.71696e-08	6.60747	5.27289	6.18172	6.28282	6.28509	5.69894	5.77042	5.83527	89	109	101	32	40	42	3.26585	3.89147	3.87624	1.17889	1.43422	1.62768	7.80795	9.33449	9.23757	3.00066	3.61793	4.08731
403923	NM_001003245,XM_005626371,XM_005626372,XM_022424894,XM_022424895,XM_022424896	CSF2	colony stimulating factor 2	protein_coding	NP_001003245.1;XP_005626428.1;XP_005626429.1;XP_022280602.1;XP_022280603.1;XP_022280604.1	-2.51994	71.4482	0.235497	-5.66202	1.49602e-08	4.37562e-08	6.67613	5.34462	6.38671	6.32488	6.25485	5.89076	5.77338	5.83711	115	109	90	46	36	38	3.76689	3.20367	3.08989	1.51371	1.16541	1.30871	9.00582	7.68468	7.36358	3.8529	2.93981	3.28635
610482	XM_005618499,XM_022417108	MSANTD1	Myb/SANT DNA binding domain containing 1, transcript variant X2	protein_coding	XP_005618556.1;XP_022272816.1	-2.51834	33.4799	0.350196	-3.80494	0.000141836	0.000303857	5.58215	4.25197	5.12471	5.08563	5.29785	4.80243	4.79249	4.89392	44	42	60	17	17	22	0.128956	0.118207	0.181351	0.049051	0.046792	0.067808	0.308306	0.283543	0.432183	0.124851	0.118037	0.170276
484029	XM_022424784	ZC3H12D	zinc finger CCCH-type containing 12D	protein_coding	XP_022280492.1	-2.51569	12.5349	0.556339	-2.39234	0.0167413	0.0277969	4.16316	2.83875	3.63832	3.74252	3.72281	3.49099	3.52204	3.57228	14	22	19	5	7	9	0.095481	0.14961	0.139747	0.035175	0.047023	0.068196	0.228275	0.35887	0.333034	0.089531	0.118619	0.17125
111092432	XR_002619360	LOC111092432	uncharacterized LOC111092432	lncRNA	.	-2.50739	14.6905	0.551601	-2.40425	0.0162056	0.0269819	4.39381	3.06337	4.03784	3.96021	3.75568	3.68179	3.79582	3.69062	30	25	10	6	13	6	0.465074	0.362305	0.151606	0.090465	0.188305	0.088251	1.11189	0.869064	0.361297	0.230264	0.475012	0.22161
479051	XM_005618374,XM_536200	NMB	neuromedin B, transcript variant X1	protein_coding	XP_005618431.1;XP_536200.1	-2.5071	10.6662	0.59598	-2.22494	0.0260855	0.0419887	3.92958	2.60754	3.48744	3.50621	3.40029	3.30971	3.30527	3.31776	17	19	11	6	6	6	0.60297	0.660526	0.356219	0.212415	0.203862	0.230647	1.44157	1.58441	0.848915	0.540667	0.514256	0.579186
100856555	XM_014110911	LOC100856555	heterogeneous nuclear ribonucleoprotein H2-like	protein_coding	XP_013966386.1	-2.50624	136.935	0.175463	-7.55447	4.20583e-14	1.68012e-13	7.6129	6.28755	7.27628	7.29719	7.32076	6.57375	6.77196	6.75651	194	208	198	60	91	80	3.02009	3.15194	3.22853	0.934457	1.3935	1.32506	7.22038	7.56058	7.69399	2.3785	3.51519	3.3274
611129	XM_005623436,XM_005623437,XM_014115924,XM_014115925,XM_848770	CCDC198	coiled-coil domain containing 198, transcript variant X5	protein_coding	XP_005623493.1;XP_005623494.1;XP_013971399.1;XP_013971400.1;XP_853863.1	-2.50297	185.295	0.171337	-7.72537	1.11526e-14	4.5586e-14	8.04991	6.72217	7.7261	7.65789	7.8427	7.26508	7.09977	6.93984	264	252	294	135	107	72	6.53008	6.32185	7.70263	3.25216	2.56956	1.81835	15.612	15.1643	18.3563	8.27783	6.4819	4.56613
111094598	XR_002624033	LOC111094598	uncharacterized LOC111094598	lncRNA	.	-2.50116	10.0823	0.609967	-2.16831	0.0301354	0.048031	3.84851	2.52592	3.35512	3.36211	3.42542	3.22226	3.2363	3.24842	13	14	17	5	6	6	0.883189	0.869478	1.16557	0.27736	0.391534	0.402646	2.11152	2.08562	2.77771	0.705975	0.987671	1.0111
612631	XM_850365	MXD1	MAX dimerization protein 1	protein_coding	XP_855458.2	-2.49854	282.683	0.125757	-10.5051	8.18238e-26	5.11381e-25	8.65803	7.33465	8.46113	8.31259	8.34123	7.69189	7.75985	7.63897	458	399	381	159	183	137	4.62119	3.91691	4.02569	1.61065	1.82087	1.4647	11.0483	9.39554	9.59371	4.09965	4.59327	3.67805
403507	NM_001012735,XM_022427652	KITLG	KIT ligand	protein_coding	NP_001012753.1;XP_022283360.1	-2.49666	362.773	0.11097	-11.8951	1.25522e-32	9.59832e-32	9.01664	7.6977	8.77222	8.70098	8.74664	7.95013	8.06514	8.11762	549	526	512	178	220	215	8.32902	7.76919	8.11724	2.7078	3.29638	3.44279	19.9129	18.636	19.3444	6.89226	8.31535	8.64529
487697	XM_005638772,XM_005638773,XM_014109726,XM_022413326,XM_022413327,XM_544821	C31H21orf91	chromosome 31 C21orf91 homolog, transcript variant X5	protein_coding	XP_005638829.1;XP_005638830.1;XP_013965201.1;XP_022269034.1;XP_022269035.1;XP_544821.1	-2.49507	324.364	0.126042	-10.4654	1.24523e-25	7.73884e-25	8.85616	7.53383	8.54802	8.5659	8.60961	7.79323	8.0344	7.81787	458	488	474	159	237	155	2.15156	2.30612	2.36663	0.75112	1.09952	0.789473	5.14393	5.53171	5.63998	1.91185	2.7736	1.98247
481353	XM_022424669,XM_538474,XR_002630728,XR_002630729,XR_002630730	PLEKHH2	pleckstrin homology, MyTH4 and FERM domain containing H2, transcript variant X5	protein_coding	XP_022280377.1;XP_538474.3	-2.49286	2119.64	0.0504387	-26.1268	1.80839e-150	7.67874e-149	11.5632	10.2447	11.3325	11.3087	11.2927	10.5625	10.5748	10.5165	3162	3212	2907	1224	1289	1081	12.868	12.9748	12.392	5.02788	5.50484	4.63392	30.7645	31.1227	29.5318	12.7976	13.8863	11.6364
111096741	XR_002628561	LOC111096741	uncharacterized LOC111096741	lncRNA	.	-2.48403	15.2825	0.511158	-2.56805	0.0102272	0.0175241	4.44581	3.13284	3.92178	4.05939	4.00529	3.72656	3.84213	3.80976	17	28	22	5	12	9	0.218524	0.345712	0.288069	0.057479	0.153322	0.117079	0.522444	0.829262	0.686505	0.146304	0.386765	0.294
486736	XM_022411252,XM_543863	TIGAR	TP53 induced glycolysis regulatory phosphatase, transcript variant X2	protein_coding	XP_022266960.1;XP_543863.3	-2.47775	3922.87	0.0430855	-30.3822	9.44174e-203	6.03144e-201	12.4485	11.1397	12.2037	12.167	12.2309	11.4263	11.424	11.4679	5723	5732	5668	2205	2278	2185	59.285	57.7416	61.4446	22.9319	23.2741	24.0328	141.738	138.505	146.43	58.3694	58.7106	60.3496
474637	XM_005626327	CDO1	cysteine dioxygenase type 1	protein_coding	XP_005626384.1	-2.47649	22.9531	0.405394	-3.22722	0.00124998	0.00241515	5.03127	3.72302	4.57024	4.59073	4.66854	4.34063	4.3325	4.35532	30	33	37	13	13	13	0.517547	0.556041	0.672721	0.214225	0.223509	0.231761	1.23734	1.33378	1.60318	0.545274	0.563816	0.581983
479303	XM_022417727,XM_536441	CCNG1	cyclin G1, transcript variant X1	protein_coding	XP_022273435.1;XP_536441.1	-2.47552	9136.46	0.0421759	-31.0066	4.39569e-211	2.97937e-209	13.668	12.36	13.437	13.3868	13.4414	12.6092	12.7042	12.6536	13506	13330	13043	4916	5759	4890	149.986	143.891	151.54	54.8363	62.5969	57.2957	358.585	345.153	361.138	139.577	157.905	143.877
111096471	gene-LOC111096471	LOC111096471	.	pseudogene	.	-2.47546	21.7252	0.42743	-3.05944	0.00221749	0.00415927	4.95176	3.64417	4.39984	4.59199	4.56726	4.28923	4.24945	4.25406	22	39	34	14	12	11	0.224592	0.386683	0.35864	0.138014	0.119403	0.114589	0.536953	0.92754	0.854685	0.351293	0.301203	0.287748
100687089	XM_005621080,XM_005621081,XM_014114274,XM_014114275,XM_014114276	TMEM225B	transmembrane protein 225B, transcript variant X4	protein_coding	XP_005621137.1;XP_005621138.1;XP_013969749.1;XP_013969750.1;XP_013969751.1	-2.47245	49.0487	0.293331	-4.45212	8.50273e-06	2.03437e-05	6.12816	4.81515	5.63935	5.75612	5.84747	5.35119	5.41816	5.24111	58	75	81	29	36	19	1.09597	1.36288	1.60435	0.532037	0.635345	0.359952	2.62024	3.26917	3.82336	1.35421	1.6027	0.903886
487081	XM_544209	BAMBI	BMP and activin membrane bound inhibitor	protein_coding	XP_544209.1	-2.46566	27.5514	0.379689	-3.42905	0.000605693	0.00121248	5.293	3.99068	4.98409	4.79741	4.85251	4.6283	4.54456	4.56907	50	34	36	19	14	14	0.521906	0.343329	0.387153	0.189252	0.140413	0.149147	1.24777	0.823547	0.922635	0.481709	0.3542	0.374528
483425	XM_540543	FJX1	four jointed box 1	protein_coding	XP_540543.4	-2.46384	325.444	0.114108	-11.4006	4.1503e-30	2.94582e-29	8.8548	7.55389	8.63167	8.56095	8.54342	7.8345	7.9474	7.92465	503	482	435	168	207	181	6.44304	5.99692	5.81997	2.15883	2.60705	2.45377	15.4039	14.3849	13.8697	5.49494	6.57647	6.16174
481111	XM_014117155,XM_014117156,XM_538232	STAT2	signal transducer and activator of transcription 2, transcript variant X2	protein_coding	XP_013972630.1;XP_013972631.1;XP_538232.2	-2.45983	7064.43	0.0383059	-33.8996	6.74582e-252	6.32399e-250	13.2942	11.9957	13.0883	13.0306	13.0289	12.3138	12.2713	12.2862	10699	10473	9630	4184	4104	3791	71.4458	67.7944	67.0771	27.9628	27.0402	26.7947	170.812	162.619	159.853	71.1747	68.2109	67.2849
102152540	gene-LOC102152540	LOC102152540	.	pseudogene	.	-2.45702	12.17	0.610566	-2.12411	0.0336608	0.0532094	4.11534	2.80905	3.79292	3.52331	3.57232	3.40886	3.54586	3.4357	29	11	13	4	12	5	0.228959	0.085663	0.102281	0.031633	0.094754	0.034804	0.547392	0.20548	0.243749	0.080516	0.239024	0.087396
100683708	XM_003431594,XM_022425365,XM_022425366,XM_022425367	REEP2	receptor accessory protein 2, transcript variant X3	protein_coding	XP_003431642.1;XP_022281073.1;XP_022281074.1;XP_022281075.1	-2.45684	18.614	0.460939	-2.81339	0.00490216	0.00877309	4.72785	3.42348	4.31845	4.24068	4.31939	4.13109	4.05956	3.98902	29	24	28	15	11	6	0.3583	0.29639	0.360543	0.188141	0.128246	0.075988	0.856619	0.710953	0.859219	0.478881	0.32351	0.190816
478754	XM_014110865,XM_014110866,XM_022414761,XM_535920,XR_001315359	NR4A2	nuclear receptor subfamily 4 group A member 2, transcript variant X3	protein_coding	XP_013966340.1;XP_013966341.1;XP_022270469.1;XP_535920.2	-2.44862	41.9487	0.326158	-3.96117	7.45824e-05	0.000164213	5.89624	4.60517	5.51388	5.55053	5.47052	4.96007	5.23007	5.19405	61	68	54	12	33	27	0.685453	0.602272	0.485775	0.117545	0.239127	0.212947	1.63877	1.44467	1.15766	0.299191	0.603214	0.534737
478616	XM_014110315,XM_535790	ROPN1L	rhophilin associated tail protein 1 like, transcript variant X2	protein_coding	XP_013965790.1;XP_535790.4	-2.44776	12.7129	0.578104	-2.23397	0.0254854	0.0411143	4.17824	2.87217	3.76156	3.59039	3.77268	3.51657	3.61239	3.48655	22	11	22	6	12	4	0.495872	0.164949	0.508784	0.14539	0.251251	0.063904	1.18552	0.395665	1.2125	0.370067	0.633795	0.160472
477490	NM_001048091	OAS3	2'-5'-oligoadenylate synthetase 3	protein_coding	NP_001041556.1	-2.44069	4841.76	0.04036	-31.8951	3.12282e-223	2.37285e-221	12.7459	11.4586	12.542	12.4839	12.4807	11.767	11.7462	11.7428	7323	7164	6577	2853	2878	2596	57.2782	54.4916	53.8295	22.4133	22.2133	21.5692	136.94	130.709	128.282	57.0493	56.0346	54.163
111094444	XR_002623731,XR_002623732	LOC111094444	uncharacterized LOC111094444, transcript variant X2	lncRNA	.	-2.43925	28.466	0.365257	-3.52201	0.000428288	0.000870014	5.33544	4.04926	4.89915	4.97522	4.9267	4.68349	4.60086	4.61036	38	47	39	20	15	14	1.27563	1.54748	1.38504	0.655832	0.494924	0.503853	3.04976	3.71195	3.30072	1.66931	1.24848	1.26524
482502	XM_005629021,XM_022427954,XM_539619	SLC5A9	solute carrier family 5 member 9, transcript variant X2	protein_coding	XP_005629078.1;XP_022283662.1;XP_539619.4	-2.43843	30.2156	0.365711	-3.5163	0.000437602	0.000887936	5.42211	4.1338	5.03286	4.95186	5.07126	4.60619	4.77292	4.73221	45	39	47	11	23	18	0.291435	0.241192	0.306761	0.065258	0.139051	0.112401	0.696761	0.578551	0.73105	0.166105	0.350766	0.282253
487095	XM_022405960	SKIDA1	SKI/DACH domain containing 1	protein_coding	XP_022261668.1	-2.43197	13.3325	0.525708	-2.43885	0.014734	0.024694	4.23999	2.95776	3.79547	3.81232	3.79106	3.62555	3.62001	3.61701	19	21	18	8	8	7	0.085125	0.091098	0.084225	0.035066	0.034666	0.030329	0.203516	0.218518	0.200719	0.089255	0.087447	0.07616
490133	XM_547254	PRMT6	protein arginine methyltransferase 6	protein_coding	XP_547254.2	-2.42791	154.792	0.179194	-7.14149	9.23257e-13	3.44866e-12	7.77517	6.50026	7.5996	7.46332	7.34156	6.8657	6.77325	7.00173	263	230	180	87	76	103	2.88745	2.45533	2.06246	0.955978	0.819134	1.19853	6.90327	5.88961	4.91511	2.43328	2.06632	3.00965
485601	XM_542720	LOC485601	caspase-14-like	protein_coding	XP_542720.2	-2.4277	1404.15	0.0597388	-21.4198	8.73979e-102	2.05834e-100	10.9577	9.67856	10.7492	10.7044	10.6753	10.002	9.95346	9.98405	2121	2104	1876	839	815	769	16.5567	15.9768	15.3218	6.57803	6.27331	6.37069	39.5836	38.3237	36.5136	16.7433	15.8248	15.9976
608916	XM_846067	ENDOG	endonuclease G	protein_coding	XP_851160.3	-2.42763	75.0604	0.231047	-5.53804	3.05881e-08	8.73593e-08	6.73298	5.45117	6.42591	6.43808	6.31394	5.97623	5.93126	5.82968	114	121	92	50	47	33	2.62996	2.71348	2.20834	1.14545	1.0613	0.791242	6.28767	6.50884	5.26274	2.91556	2.67719	1.98691
100684810	XM_005634595,XM_014106726,XM_014106727,XM_014106729,XM_022408773,XM_022408774,XM_022408775,XM_022408776,XM_022408777	PLCH1	phospholipase C eta 1, transcript variant X6	protein_coding	XP_005634652.1;XP_013962201.1;XP_013962202.1;XP_013962204.1;XP_022264481.1;XP_022264482.1;XP_022264483.1;XP_022264484.1;XP_022264485.1	-2.42755	142.833	0.179745	-7.11842	1.09173e-12	4.05907e-12	7.66219	6.37691	7.36419	7.34716	7.35677	6.8277	6.87885	6.59285	209	213	199	91	103	54	1.00981	0.979477	0.9468	0.353432	0.409156	0.215335	2.41424	2.34948	2.25635	0.899602	1.03212	0.540735
102153605	XM_005619923	C5H17orf107	chromosome 5 C17orf107 homolog	protein_coding	XP_005619980.1	-2.42499	15.0396	0.518819	-2.46325	0.0137683	0.0231617	4.41386	3.13145	4.07481	3.84242	3.96712	3.7915	3.76812	3.74838	30	14	21	10	9	7	0.857545	0.373798	0.614475	0.274611	0.25201	0.187485	2.05021	0.896633	1.46437	0.698977	0.635713	0.470798
100856610	XM_003639528	HPDL	4-hydroxyphenylpyruvate dioxygenase like	protein_coding	XP_003639576.1	-2.422	171.34	0.154743	-8.24723	1.62104e-16	7.25896e-16	7.92227	6.64543	7.66062	7.54069	7.67908	7.07544	6.98576	7.01957	258	230	254	108	96	92	3.79517	3.28886	3.90891	1.59022	1.38966	1.43543	9.07344	7.88902	9.31543	4.04763	3.50552	3.60454
479440	XM_005619775,XM_022418309,XM_022418310,XM_022418312,XM_022418313,XM_536575	PIH1D2	PIH1 domain containing 2, transcript variant X1	protein_coding	XP_005619832.1;XP_022274017.1;XP_022274018.1;XP_022274020.1;XP_022274021.1;XP_536575.1	-2.41858	25.3615	0.39116	-3.25739	0.00112441	0.00218333	5.1664	3.88859	4.67961	4.77763	4.81162	4.43485	4.53169	4.46583	30	40	40	12	19	13	0.454554	0.611047	0.706625	0.174236	0.329074	0.196494	1.08674	1.46572	1.68398	0.443488	0.830112	0.493422
485669	XM_014106722,XM_542789	AMOTL2	angiomotin like 2, transcript variant X2	protein_coding	XP_013962197.1;XP_542789.3	-2.41758	2650.94	0.105592	-12.0612	1.69394e-33	1.32478e-32	11.8728	10.5996	11.6209	11.67	11.5944	10.9519	10.7787	10.9354	3794	4179	3540	1668	1376	1533	22.826	24.4544	22.2825	10.0812	8.16654	9.79616	54.5721	58.659	53.1019	25.6599	20.6007	24.5995
484478	XM_005616519,XM_014120094,XM_014120097,XM_022403286,XM_022403287,XM_022403289,XM_022403298,XM_022403305,XM_022403309,XM_022403315,XM_022403320,XM_022403321,XM_022403322,XM_022403326,XM_022403336,XM_541592,XM_861140	POU2F2	POU class 2 homeobox 2, transcript variant X5	protein_coding	XP_005616576.2;XP_013975569.2;XP_013975572.2;XP_022258994.1;XP_022258995.1;XP_022258997.1;XP_022259006.1;XP_022259013.1;XP_022259017.1;XP_022259023.1;XP_022259028.1;XP_022259029.1;XP_022259030.1;XP_022259034.1;XP_022259044.1;XP_541592.4;XP_866233.3	-2.41031	18.5159	0.453429	-2.79916	0.00512361	0.00914447	4.7092	3.44273	4.264	4.26353	4.32917	4.09666	4.00676	4.07687	25	26	29	13	8	11	0.173598	0.17823	0.209873	0.092646	0.056433	0.079388	0.415037	0.427523	0.500152	0.235815	0.142357	0.199353
486040	XM_014107413,XM_014107414,XM_022410035,XM_022410036,XM_022410037,XR_002619398	SPATA13	spermatogenesis associated 13, transcript variant X1	protein_coding	XP_013962888.1;XP_013962889.1;XP_022265743.1;XP_022265744.1;XP_022265745.1	-2.41013	726.453	0.0821666	-15.4456	8.08058e-54	9.66523e-53	10.0042	8.73446	9.78732	9.72133	9.74244	9.12632	9.00829	8.996	1093	1057	998	473	417	371	4.20348	3.9836	4.03399	1.52479	1.31169	1.50019	10.0496	9.55549	9.6135	3.88111	3.30882	3.76719
487572	XM_022412550,XM_022412551,XM_022412553,XM_022412554,XM_544697	TEX9	testis expressed 9, transcript variant X1	protein_coding	XP_022268258.1;XP_022268259.1;XP_022268261.1;XP_022268262.1;XP_544697.2	-2.40964	61.0943	0.256206	-4.95233	7.33292e-07	1.89791e-06	6.43279	5.16183	5.98711	6.04942	6.19792	5.65747	5.64247	5.62708	75	87	102	37	37	32	1.27116	1.54913	1.78309	0.627466	0.595814	0.570444	3.03907	3.71592	4.24932	1.59711	1.50298	1.43246
475967	XM_005631203,XM_533174	UBE2L6	ubiquitin conjugating enzyme E2 L6, transcript variant X2	protein_coding	XP_005631260.1;XP_533174.1	-2.40938	3187.16	0.0466845	-27.1753	1.27218e-162	6.02181e-161	12.1373	10.8683	11.9255	11.8491	11.9114	11.1842	11.152	11.141	4752	4553	4496	1920	1908	1704	115.871	107.992	114.648	46.8379	45.8657	44.1154	277.022	259.04	273.222	119.218	115.699	110.78
490911	XM_005624250	FTSJ3	FtsJ RNA methyltransferase homolog 3	protein_coding	XP_005624307.1	-2.40533	1718.29	0.0552196	-22.9309	2.2859e-116	6.42055e-115	11.2451	9.97926	11.0121	10.9749	11.0161	10.2358	10.2746	10.3123	2508	2509	2421	953	1040	990	21.5898	21.0095	21.8106	8.23531	8.83848	9.04742	51.6166	50.3957	51.9775	20.9616	22.2957	22.7193
491302	XM_005625249	IER5L	immediate early response 5 like	protein_coding	XP_005625306.1	-2.40303	579.344	0.0985419	-12.8357	1.03434e-37	8.96864e-37	9.67686	8.41015	9.51672	9.38488	9.34942	8.75163	8.78496	8.63316	934	837	740	351	381	278	9.02527	7.85967	7.47987	3.40339	3.62804	2.85211	21.5775	18.8531	17.8255	8.66274	9.15197	7.16203
484530	XM_022406391	CATSPERG	cation channel sperm associated auxiliary subunit gamma	protein_coding	XP_022262099.1	-2.40009	71.4184	0.23391	-5.39988	6.66851e-08	1.86359e-07	6.65499	5.39446	6.25517	6.34638	6.35013	5.89555	5.77841	5.8845	93	112	104	46	36	42	0.57897	0.681456	0.680102	0.289315	0.216972	0.275904	1.3842	1.63461	1.62077	0.736403	0.547327	0.692832
111095595	XR_002626025	LOC111095595	uncharacterized LOC111095595	lncRNA	.	-2.3988	41.0913	0.342102	-3.68987	0.000224365	0.000469851	5.85753	4.59698	5.41286	5.28508	5.66933	5.11503	5.00848	5.17687	53	42	81	25	18	28	1.20847	0.944779	1.94175	0.576145	0.408965	0.679739	2.8892	2.26625	4.62744	1.46648	1.03164	1.70691
609225	gene-LOC609225	LOC609225	.	pseudogene	.	-2.39816	24.7867	0.431902	-2.92179	0.00348023	0.00636645	5.12958	3.86455	4.58172	4.55477	4.92096	4.40102	4.42374	4.44891	26	25	55	13	15	15	0.290335	0.269167	0.651699	0.149357	0.167609	0.181391	0.694129	0.645653	1.55308	0.380164	0.422804	0.455497
491194	XM_022423450,XM_022423451,XM_848891	SCARF1	scavenger receptor class F member 1, transcript variant X2	protein_coding	XP_022279158.1;XP_022279159.1;XP_853984.2	-2.38931	17.2881	0.486211	-2.58446	0.00975319	0.0167448	4.60723	3.35092	4.13321	4.06514	4.30141	3.97242	3.91489	3.9852	22	18	34	11	8	11	0.164335	0.131532	0.26303	0.08171	0.059086	0.084124	0.39289	0.315507	0.626834	0.207979	0.149049	0.211245
rna-NC_002008.4_3768-3842	rna-NC_002008.4_3768-3842	.	tRNA-Gln	.	.	-2.38661	42.4475	0.301762	-4.15878	3.19953e-05	7.30302e-05	5.90241	4.64852	5.60776	5.44965	5.53543	5.1398	5.15369	5.20134	70	54	59	23	25	26	24.1586	18.0565	21.5464	7.97041	8.49681	9.42174	57.7581	43.3123	51.3478	20.2873	21.4338	23.6592
403789	NM_001003163,XM_022422529,XM_022422530	ITGA2B	integrin subunit alpha 2b	protein_coding	NP_001003163.1;XP_022278237.1;XP_022278238.1	-2.38379	49.6647	0.283557	-4.41977	9.88071e-06	2.35005e-05	6.1301	4.87233	5.68258	5.73435	5.87878	5.36919	5.4137	5.32865	61	70	83	29	34	24	0.422795	0.475986	0.617496	0.201508	0.231583	0.179249	1.01081	1.14175	1.47157	0.512905	0.584183	0.450118
106557731	XR_001314442,XR_001314443,XR_001314444,XR_001314445,XR_002618521,XR_002618522,XR_002618523,XR_002618524,XR_002618525	LOC106557731	uncharacterized LOC106557731, transcript variant X5	lncRNA	.	-2.3783	29.6708	0.368423	-3.39265	0.000692195	0.00137685	5.3851	4.13351	5.04569	4.94512	4.97947	4.79361	4.62758	4.63615	48	40	40	25	14	13	1.54786	1.24936	1.34578	0.810923	0.450386	0.422588	3.7006	2.99686	3.20717	2.06407	1.13613	1.06117
100856186	XM_003640161	LOC100856186	histone H2B type 1	protein_coding	XP_003640209.1	-2.37808	100.971	0.202094	-6.18424	6.24033e-10	1.99671e-09	7.15214	5.89981	6.92737	6.71736	6.85311	6.29861	6.36061	6.29555	165	127	143	57	67	53	5.21891	3.90369	4.73167	1.7989	2.09875	1.76348	12.4773	9.36381	11.2762	4.5788	5.29424	4.42833
612069	NM_001205114,XM_005618883,XM_014112770,XM_022417343,XM_022417344,XM_022417345,XM_022417346,XM_022417347,XM_022417348,XM_022417349,XM_022417350	HAVCR1	hepatitis A virus cellular receptor 1	protein_coding	NP_001192043.1;XP_005618940.1;XP_013968245.1;XP_022273051.1;XP_022273052.1;XP_022273053.1;XP_022273054.1;XP_022273055.1;XP_022273056.1;XP_022273057.1;XP_022273058.1	-2.37512	14967.4	0.0351177	-35.5377	1.28794e-276	1.39804e-274	14.3625	13.1147	14.1354	14.1404	14.1064	13.4204	13.3554	13.4097	21689	22749	20187	9104	8679	8432	153.116	155.569	149.191	64.2568	59.917	63.5448	366.068	373.165	355.54	163.555	151.145	159.569
478537	XM_005639388,XM_022413927,XM_022413928,XM_022413929,XM_022413930,XM_022413931	FILIP1L	filamin A interacting protein 1 like, transcript variant X6	protein_coding	XP_005639445.1;XP_022269635.1;XP_022269636.1;XP_022269637.1;XP_022269638.1;XP_022269639.1	-2.37457	924.345	0.0729621	-17.1002	1.47862e-65	2.18493e-64	10.3456	9.09685	10.062	10.0939	10.14	9.35059	9.45363	9.38388	1273	1377	1337	511	609	502	4.19541	4.41282	4.61028	1.68988	1.97893	1.7565	10.0303	10.5851	10.9869	4.30131	4.99198	4.41081
100855524	XM_003639003,XM_005619090,XM_005619091,XM_022417604	DYDC1	DPY30 domain containing 1, transcript variant X3	protein_coding	XP_003639051.1;XP_005619147.1;XP_005619148.1;XP_022273312.1	-2.37237	30.7748	0.349279	-3.5683	0.000359305	0.0007359	5.43588	4.19078	4.99483	5.10749	5.04422	4.75499	4.73051	4.74362	39	52	42	19	18	17	1.3488	1.77176	1.52569	0.680661	0.619515	0.576597	3.22468	4.24993	3.63591	1.73251	1.56277	1.44791
607717	XM_014118996,XM_022427209,XM_022427211,XM_022427212,XM_022427213,XM_022427214,XM_843586	MEST	mesoderm specific transcript, transcript variant X4	protein_coding	XP_013974471.1;XP_022282917.1;XP_022282919.1;XP_022282920.1;XP_022282921.1;XP_022282922.1;XP_848679.1	-2.37173	71.631	0.237072	-5.25554	1.47591e-07	4.02488e-07	6.65594	5.40671	6.23751	6.34289	6.37703	5.93604	5.86213	5.77714	90	111	108	50	44	32	0.925492	1.12132	1.12317	0.51567	0.413845	0.31205	2.21265	2.68971	2.67666	1.31255	1.04395	0.783598
474860	NM_001014768	HLA-DRB1	MHC class II DLA DRB1 beta chain	protein_coding	NP_001014768.1	-2.36712	65.5538	0.240304	-5.17317	2.3016e-07	6.18198e-07	6.52609	5.28341	6.18192	6.1435	6.23897	5.75952	5.71279	5.76584	93	91	98	40	37	38	2.08218	1.98708	2.30387	0.886558	0.823007	0.892351	4.97804	4.76643	5.4904	2.25659	2.07609	2.24081
100688368	XM_003434450,XM_005618813	MAP3K21	mitogen-activated protein kinase kinase kinase 21, transcript variant X2	protein_coding	XP_003434498.1;XP_005618870.1	-2.36684	462.684	0.0942635	-13.1861	1.05567e-39	9.48984e-39	9.34563	8.10205	9.07157	9.12893	9.06778	8.43705	8.43884	8.38325	650	725	622	280	291	243	2.99771	3.2694	3.05606	1.31169	1.32223	1.20749	7.16688	7.84233	7.28298	3.3387	3.33541	3.03215
484371	XM_005616282,XM_014118753,XM_022423581	IL4I1	interleukin 4 induced 1, transcript variant X1	protein_coding	XP_005616339.1;XP_013974228.1;XP_022279289.1	-2.36224	91.7	0.203759	-6.08638	1.15494e-09	3.63581e-09	7.00868	5.77155	6.69057	6.70277	6.6852	6.16642	6.15808	6.26	131	139	125	51	52	58	1.72364	1.75194	1.80298	0.655119	0.618657	0.737593	4.12086	4.20239	4.29672	1.6675	1.5606	1.85219
476879	XM_003432933	LOC476879	serum amyloid A protein	protein_coding	XP_003432981.2	-2.36212	17.6978	0.563059	-2.2024	0.0276371	0.0443232	4.63551	3.39778	4.43771	3.95352	4.02062	4.01729	3.85592	3.94607	49	12	15	15	6	10	1.71383	0.397806	0.531999	0.511823	0.200236	0.359151	4.09741	0.954221	1.26782	1.30276	0.505108	0.901875
611186	XM_005637128,XM_005637129,XM_005637131,XM_014108683	APOLD1	apolipoprotein L domain containing 1, transcript variant X1	protein_coding	XP_005637185.1;XP_005637186.1;XP_005637188.1;XP_013964158.1	-2.36133	22.1184	0.415521	-2.98324	0.00285217	0.0052757	4.95926	3.71457	4.50439	4.51423	4.62432	4.33385	4.31046	4.26785	28	30	37	15	14	10	0.128586	0.134169	0.180396	0.067988	0.060446	0.045599	0.307422	0.321831	0.429906	0.173053	0.152478	0.114504
100855593	XM_003639616	LOC100855593	histone H2A type 2-C	protein_coding	XP_003639664.1	-2.3613	19.8382	0.458448	-2.70387	0.00685362	0.0120255	4.80035	3.56219	4.47053	4.4199	4.23338	4.21461	4.11106	4.11261	36	33	17	16	10	9	1.34044	1.21599	0.668502	0.605834	0.350381	0.328621	3.2047	2.91681	1.59312	1.54205	0.883859	0.825211
102151836	XR_001317846,XR_002633283,XR_002633284,XR_002633285,XR_002633286,XR_002633287,XR_002633288	LOC102151836	uncharacterized LOC102151836, transcript variant X4	lncRNA	.	-2.35841	33.2004	0.365971	-3.38228	0.000718877	0.00142718	5.54039	4.31187	5.15957	5.18788	5.1154	4.90822	4.66365	4.91624	48	53	42	25	9	24	0.221009	0.241793	0.205706	0.115498	0.038531	0.119436	0.528385	0.579992	0.490224	0.29398	0.097196	0.299919
481282	XM_005625919	APOL6	apolipoprotein L6	protein_coding	XP_005625976.2	-2.3568	1432.57	0.062731	-19.7164	1.55986e-86	3.10617e-85	10.9743	9.73683	10.7568	10.7634	10.6796	10.0502	10.0553	9.97307	2107	2214	1856	875	913	741	19.6927	20.1253	18.1508	8.20797	8.41971	7.35483	47.0812	48.2747	43.2557	20.892	21.2393	18.4689
111095125	XR_002624815	LOC111095125	uncharacterized LOC111095125	lncRNA	.	-2.35668	57.5079	0.269293	-4.59261	4.37731e-06	1.07074e-05	6.3346	5.10056	5.86095	6.0014	6.08423	5.49729	5.553	5.64984	66	88	93	28	34	39	0.774182	1.01177	1.14124	0.328282	0.392655	0.478677	1.85091	2.42693	2.71971	0.835587	0.9905	1.20202
111098814	gene-LOC111098814	LOC111098814	.	pseudogene	.	-2.35543	10.1732	0.608351	-2.0317	0.0421838	0.0654073	3.83646	2.59959	3.4447	3.40519	3.32556	3.25213	3.26559	3.24063	18	16	10	6	7	5	0.219294	0.196633	0.124357	0.070877	0.085301	0.066523	0.524286	0.471665	0.296359	0.180405	0.215177	0.167048
474770	XM_022425630,XM_022425631,XM_022425632,XM_022425633	TDRD7	tudor domain containing 7, transcript variant X1	protein_coding	XP_022281338.1;XP_022281339.1;XP_022281340.1;XP_022281341.1	-2.35188	2199.02	0.047597	-25.9221	3.75536e-148	1.54903e-146	11.5913	10.358	11.3548	11.3625	11.3467	10.6311	10.6347	10.6626	3150	3314	3000	1285	1338	1257	21.3571	21.9209	21.1979	8.67938	9.00595	8.91974	51.0602	52.5817	50.5173	22.0919	22.7181	22.3986
484019	XM_005615483,XM_022417779,XM_849451,XR_001315895,XR_001315896,XR_002626004,XR_002626005	STX11	syntaxin 11, transcript variant X6	protein_coding	XP_005615540.1;XP_022273487.1;XP_854544.1	-2.34973	2154.91	0.0515978	-23.8866	4.22575e-126	1.31765e-124	11.5617	10.3296	11.3355	11.3321	11.3072	10.5623	10.6335	10.6447	3122	3244	2907	1195	1360	1250	35.4929	35.8867	34.6499	13.6154	15.1944	15.1892	84.8559	86.0818	82.5751	34.6556	38.3288	38.1421
111095309	gene-LOC111095309	LOC111095309	.	pseudogene	.	-2.34798	62.7984	0.274529	-4.48557	7.27193e-06	1.74771e-05	6.46097	5.22893	5.96895	6.16775	6.19293	5.83777	5.57342	5.61142	70	102	98	53	29	29	0.582696	0.823271	0.846834	0.44281	0.232443	0.256518	1.3931	1.97479	2.01811	1.1271	0.586354	0.64415
100855497	XM_003640110,XM_014110019,XM_022413399,XM_022413400	SLC9B2	solute carrier family 9 member B2, transcript variant X1	protein_coding	XP_003640158.1;XP_013965494.1;XP_022269107.1;XP_022269108.1	-2.34774	26.8375	0.401474	-3.06687	0.00216309	0.00406352	5.23742	3.99555	4.79707	4.89754	4.81272	4.55565	4.67128	4.42014	35	46	35	16	25	7	0.123508	0.158643	0.127601	0.05468	0.084675	0.025542	0.295281	0.380539	0.304088	0.139178	0.213599	0.064138
488231	XM_545353	GMPR	guanosine monophosphate reductase	protein_coding	XP_545353.2	-2.34608	476.464	0.10908	-11.2785	1.67631e-29	1.1748e-28	9.38488	8.15168	9.16095	9.0501	9.17281	8.55542	8.49547	8.32405	708	648	690	322	307	216	7.30148	6.49964	7.44999	3.3334	3.11965	2.36617	17.4563	15.5907	17.7542	8.48461	7.86954	5.94177
609237	XM_005639167,XM_005639168,XM_022413453	HERC6	HECT and RLD domain containing E3 ubiquitin protein ligase family member 6, transcript variant X2	protein_coding	XP_005639224.1;XP_005639225.1;XP_022269161.1	-2.34577	8787.16	0.0355723	-34.5792	5.1918e-262	5.20514e-260	13.589	12.3586	13.3651	13.3541	13.3503	12.6376	12.6681	12.6015	12698	13085	12005	5232	5637	4689	82.267	82.4215	81.3714	33.9697	35.9356	32.1976	196.683	197.705	193.918	86.4641	90.6501	80.8524
479400	XM_003434543,XM_536536	TMEM218	transmembrane protein 218, transcript variant X2	protein_coding	XP_003434591.1;XP_536536.1	-2.34318	172.213	0.164169	-7.48294	7.2677e-14	2.86912e-13	7.91607	6.68502	7.64046	7.51866	7.71974	7.15998	7.00809	6.96693	250	222	266	123	99	83	5.96251	5.15929	6.65504	2.93413	2.30666	2.10127	14.2551	12.3756	15.8598	7.46834	5.8187	5.27657
100684386	XM_022403583	CCDC17	coiled-coil domain containing 17	protein_coding	XP_022259291.1	-2.34182	10.1435	0.623923	-1.9676	0.0491139	0.0752475	3.82823	2.60477	3.30677	3.49234	3.33075	3.22112	3.25337	3.24781	10	23	11	5	7	6	0.081651	0.194607	0.098131	0.038543	0.054807	0.050644	0.19521	0.466806	0.233859	0.098106	0.138255	0.127173
610534	XM_848057	LRIT3	leucine rich repeat, Ig-like and transmembrane domains 3	protein_coding	XP_853150.3	-2.34161	18.6536	0.444973	-2.7586	0.00580502	0.0102838	4.70849	3.4805	4.31494	4.26294	4.31546	4.05986	4.08557	4.08949	28	25	27	10	12	11	0.146748	0.123011	0.147289	0.051434	0.058407	0.057359	0.350843	0.295067	0.351009	0.130915	0.147336	0.144037
489095	XM_005619170,XM_005619171,XM_005619172,XM_014112991,XM_022417666,XM_022417667,XM_022417668,XM_546211	FGFR4	fibroblast growth factor receptor 4, transcript variant X6	protein_coding	XP_005619227.1;XP_005619228.1;XP_005619229.1;XP_013968466.1;XP_022273374.1;XP_022273375.1;XP_022273376.1;XP_546211.3	-2.33373	381.481	0.107108	-11.415	3.51934e-30	2.50536e-29	9.06018	7.84016	8.80405	8.86104	8.74321	8.15232	8.10077	8.21724	545	608	487	226	217	233	4.57581	4.91151	4.25252	1.88683	1.78523	2.04134	10.9398	11.7813	10.1343	4.8026	4.50335	5.12606
608082	XM_014106344	PHF11	PHD finger protein 11	protein_coding	XP_013961819.1	-2.33249	1253.66	0.0612397	-19.9523	1.43212e-88	2.9244e-87	10.7771	9.55568	10.5636	10.5098	10.5421	9.82108	9.83346	9.87583	1842	1808	1728	726	765	733	27.9093	26.6476	27.3992	11.0434	11.434	11.7963	66.7253	63.9199	65.2956	28.1091	28.8431	29.6221
111098241	XR_002631819,XR_002631820	LOC111098241	uncharacterized LOC111098241, transcript variant X1	lncRNA	.	-2.33124	33.655	0.342208	-3.5683	0.00035931	0.0007359	5.55843	4.33519	5.1498	5.25329	5.13598	4.94263	4.85111	4.79002	45	58	42	26	20	14	0.446773	0.557546	0.438598	0.253585	0.191364	0.147955	1.06814	1.33739	1.04523	0.645459	0.48273	0.371533
486816	XM_543945	TLL2	tolloid like 2	protein_coding	XP_543945.4	-2.31497	11.8467	0.607524	-1.99332	0.046226	0.071087	4.04885	2.83639	3.53287	3.4758	3.74875	3.37778	3.44702	3.48089	13	10	27	4	8	9	0.05222	0.037247	0.115694	0.014265	0.029641	0.039522	0.124847	0.089345	0.275713	0.03631	0.074771	0.099245
481686	XM_014117943,XM_014117944,XM_014117945,XM_014117947,XM_014117948,XM_022424987,XM_022424988,XM_022424989,XM_022424991,XM_022424992,XM_022424993,XM_022424994,XR_002631096,XR_002631097,XR_002631098,XR_002631099,XR_002631100	KIF12	kinesin family member 12, transcript variant X12	protein_coding	XP_013973418.1;XP_013973419.1;XP_013973420.1;XP_013973422.1;XP_013973423.1;XP_022280695.1;XP_022280696.1;XP_022280697.1;XP_022280699.1;XP_022280700.1;XP_022280701.1;XP_022280702.1	-2.31447	537.084	0.0910493	-13.297	2.41039e-40	2.20385e-39	9.55127	8.33938	9.32711	9.29751	9.28592	8.71476	8.63668	8.57199	787	793	721	356	331	273	7.1899	7.10369	6.78399	3.28496	2.95238	2.65428	17.1895	17.0397	16.1671	8.3613	7.44759	6.66525
611645	XM_005637232	NOP2	NOP2 nucleolar protein	protein_coding	XP_005637289.1	-2.31313	3298.82	0.0432584	-27.9679	3.99689e-172	2.01056e-170	12.1693	10.9598	11.9415	11.9284	11.9451	11.2598	11.1992	11.2471	4718	4850	4552	2043	1957	1887	45.4406	45.4278	45.873	19.7643	18.6049	19.309	108.639	108.968	109.321	50.3067	46.9321	48.4874
482666	XM_022403541	PDGFC	platelet derived growth factor C	protein_coding	XP_022259249.1	-2.30919	25.6659	0.410857	-2.93871	0.00329579	0.00605438	5.16317	3.95419	4.68913	4.81877	4.78747	4.35966	4.59622	4.52346	30	43	37	7	23	16	0.272507	0.376763	0.346205	0.058449	0.200243	0.147585	0.651505	0.903744	0.82505	0.148773	0.505127	0.370606
100534006	NM_001204842,XM_005625666,XM_005625667	STON1	stonin 1	protein_coding	NP_001191771.1;XP_005625723.1;XP_005625724.1	-2.30573	38.1536	0.329324	-3.65968	0.000252526	0.00052623	5.73401	4.52875	5.35174	5.22432	5.49639	5.00082	5.00305	5.07637	53	42	67	21	22	25	0.407802	0.31369	0.342272	0.097266	0.180268	0.124288	0.974969	0.752451	0.815677	0.247575	0.454738	0.312103
486920	XM_005637803,XM_022411800,XM_022411801	BTBD16	BTB domain containing 16, transcript variant X3	protein_coding	XP_005637860.1;XP_022267508.1;XP_022267509.1	-2.3034	16.0619	0.490399	-2.45466	0.0141016	0.0236864	4.4876	3.27651	4.08677	4.09981	4.02799	3.91598	3.90869	3.80198	24	26	19	12	12	5	0.257523	0.279444	0.208922	0.123145	0.126391	0.050989	0.615682	0.670304	0.497888	0.313446	0.318829	0.128039
481262	XM_538383	GCAT	glycine C-acetyltransferase	protein_coding	XP_538383.2	-2.30334	956.75	0.0701142	-17.1681	4.60596e-66	6.84822e-65	10.3817	9.17832	10.1186	10.1243	10.1874	9.49366	9.4213	9.48121	1323	1389	1375	598	562	552	21.4321	21.8828	23.2986	9.7283	8.97356	9.49338	51.2397	52.4904	55.5235	24.7618	22.6364	23.8391
106558902	XM_014114433	ZSCAN32	zinc finger and SCAN domain containing 32	protein_coding	XP_013969908.2	-2.30105	16.8869	0.479396	-2.50793	0.0121439	0.0205632	4.5542	3.36178	4.18304	4.11758	4.12819	3.92246	3.88183	4.01969	27	23	22	9	7	14	0.204393	0.170156	0.171251	0.068269	0.046073	0.111188	0.488661	0.408156	0.408112	0.173768	0.116223	0.279207
100683402	XM_005636978,XM_005636979,XM_014108467,XM_014108468,XM_014108470,XM_014108471,XM_014108472,XM_014108473,XM_014108474,XM_014108475,XM_014108476,XM_014108477,XM_014108478,XM_014108479	KIF21A	kinesin family member 21A, transcript variant X1	protein_coding	XP_005637035.1;XP_005637036.2;XP_013963942.1;XP_013963943.1;XP_013963945.1;XP_013963946.1;XP_013963947.1;XP_013963948.1;XP_013963949.1;XP_013963950.1;XP_013963951.1;XP_013963952.1;XP_013963953.1;XP_013963954.1	-2.29823	3083.1	0.0438972	-27.3485	1.12659e-164	5.4579e-163	12.0689	10.8686	11.8336	11.8653	11.8188	11.1199	11.1552	11.1526	4357	4708	4119	1805	1958	1768	18.5605	19.4703	18.4056	7.73729	8.25498	8.00488	44.3742	46.7036	43.8629	19.694	20.8238	20.1013
484512	XM_541626	LRFN1	leucine rich repeat and fibronectin type III domain containing 1	protein_coding	XP_541626.4	-2.29756	124.599	0.189815	-6.32249	2.57384e-10	8.43361e-10	7.44062	6.23801	7.29206	7.02874	7.09455	6.60907	6.67109	6.56786	216	157	159	74	86	64	1.02871	0.727212	0.79256	0.353124	0.401136	0.323109	2.45942	1.74437	1.88877	0.898817	1.01189	0.81137
102154511	XR_296192	LOC102154511	uncharacterized LOC102154511	lncRNA	.	-2.29754	12.9383	0.545149	-2.2014	0.0277077	0.0444216	4.16967	2.97816	3.76966	3.70096	3.76576	3.54883	3.54416	3.64871	20	16	19	6	6	11	1.33968	1.08993	1.38173	0.366213	0.35612	0.754723	3.2029	2.61443	3.29284	0.932135	0.898337	1.89521
474883	XM_005627248,XM_022425962,XM_022425963,XM_532117,XR_001317457,XR_002631801	TCP11	t-complex 11, transcript variant X3	protein_coding	XP_005627305.1;XP_022281670.1;XP_022281671.1;XP_532117.4	-2.29709	184.123	0.152443	-7.87052	3.53163e-15	1.47872e-14	8.00312	6.80338	7.70043	7.67739	7.79917	7.04482	7.19283	7.21338	253	256	276	92	123	115	3.90134	3.71372	4.39243	1.36284	1.81573	1.87666	9.32728	8.90812	10.4677	3.46887	4.5803	4.71254
100856542	XM_005630403	PROM2	prominin 2	protein_coding	XP_005630460.1	-2.29685	426.145	0.100085	-11.9864	4.18557e-33	3.24179e-32	9.2143	8.01289	9.01684	8.93121	8.94257	8.32974	8.36639	8.26546	645	608	568	260	284	222	3.96899	3.63804	3.65272	1.603	1.71919	1.44622	9.48902	8.7266	8.70489	4.08018	4.33677	3.63165
477322	XM_014107430	HSPH1	heat shock protein family H (Hsp110) member 1	protein_coding	XP_013962905.1	-2.29642	9052.23	0.033365	-35.9474	5.56442e-283	6.37568e-281	13.6225	12.4233	13.4025	13.3886	13.3953	12.7038	12.6643	12.7106	12973	13326	12369	5537	5454	5244	103.258	103.153	103.014	44.2723	42.8422	44.3358	246.869	247.434	245.495	112.688	108.072	111.333
489744	XM_005620791,XM_005620792,XM_005620794,XM_005620795,XM_546864	SLC7A6	solute carrier family 7 member 6, transcript variant X2	protein_coding	XP_005620848.1;XP_005620849.1;XP_005620851.1;XP_005620852.1;XP_546864.3	-2.29524	1623	0.0576883	-20.7779	6.8525e-96	1.52669e-94	11.1426	9.94434	10.9324	10.8881	10.9094	10.2679	10.1713	10.2273	2366	2348	2216	1039	948	925	14.7166	14.202	14.4355	6.34183	5.85261	5.98709	35.1843	34.0664	34.4016	16.1421	14.7636	15.0344
494002	XM_538482	MSH2	mutS homolog 2	protein_coding	XP_538482.2	-2.28443	5975.75	0.0387209	-30.7801	4.84169e-208	3.17725e-206	13.021	11.8294	12.8237	12.7626	12.7968	12.096	12.0771	12.1213	8762	8540	8173	3608	3649	3499	72.8821	69.0851	71.1301	30.1455	29.9536	30.9134	174.246	165.715	169.512	76.7304	75.5601	77.6277
111099011	XR_002633512	LOC111099011	uncharacterized LOC111099011	lncRNA	.	-2.28261	20.4217	0.441387	-2.6976	0.00698405	0.0122424	4.83007	3.63214	4.46401	4.37537	4.44117	4.12556	4.29096	4.17238	32	26	29	8	19	10	0.868859	0.66749	0.817704	0.217043	0.487417	0.264235	2.07726	1.60111	1.94869	0.552446	1.22954	0.663528
480257	XM_537381	EMC9	ER membrane protein complex subunit 9	protein_coding	XP_537381.3	-2.28179	548.819	0.0893204	-13.3247	1.66317e-40	1.52355e-39	9.57642	8.38444	9.28998	9.33852	9.36896	8.6982	8.72346	8.62126	741	818	781	340	365	286	21.5241	23.1094	23.7396	9.9178	10.4646	8.82302	51.4595	55.4328	56.5744	25.2441	26.3977	22.1558
487640	XM_005638583,XM_005638584,XM_005638585	STOML1	stomatin like 1, transcript variant X1	protein_coding	XP_005638640.1;XP_005638641.1;XP_005638642.1	-2.28118	1859.83	0.0543699	-21.8831	3.76736e-106	9.36134e-105	11.3367	10.1463	11.1069	11.0781	11.1339	10.383	10.4608	10.4195	2641	2667	2616	1071	1229	1055	32.1901	31.2493	34.9027	13.3217	15.0068	13.7459	76.9596	74.9579	83.1774	33.9081	37.8558	34.5176
481848	XM_538969	TINAG	tubulointerstitial nephritis antigen	protein_coding	XP_538969.2	-2.27976	10.966	0.604501	-1.96672	0.0492158	0.0753636	3.93334	2.73432	3.47639	3.54112	3.48489	3.41585	3.37567	3.27268	14	19	14	10	8	2	0.151288	0.201773	0.157673	0.103387	0.087014	0.016547	0.361697	0.483996	0.375755	0.263153	0.219498	0.041551
486788	XM_005637512,XM_005637513	IFIT5	interferon induced protein with tetratricopeptide repeats 5, transcript variant X2	protein_coding	XP_005637569.1;XP_005637570.1	-2.27951	4962.78	0.0403194	-29.4827	4.795e-191	2.75798e-189	12.7522	11.5633	12.5406	12.5095	12.5274	11.7939	11.864	11.8373	7158	7213	6779	2864	3248	2844	59.5326	58.282	58.9245	23.9021	26.6153	25.1062	142.33	139.802	140.424	60.8387	67.1389	63.045
483464	XM_005631185,XM_005631186,XM_005631187,XM_005631188,XM_005631189	CNTF	ciliary neurotrophic factor, transcript variant X3	protein_coding	XP_005631242.1;XP_005631243.1;XP_005631244.1;XP_005631245.1;XP_005631246.1	-2.27559	227.359	0.138587	-8.55953	1.13329e-17	5.30696e-17	8.30248	7.11898	8.11541	8.05626	7.93255	7.43116	7.40412	7.51302	355	344	271	134	133	143	7.51922	7.11516	6.0572	2.84901	2.77431	3.22182	17.9769	17.0672	14.4351	7.25168	6.99839	8.0904
479797	XM_854917,XM_855027	ATP2A1	ATPase sarcoplasmic/endoplasmic reticulum Ca2+ transporting 1, transcript variant X1	protein_coding	XP_860010.2;XP_860120.1	-2.27435	79.063	0.22812	-5.19663	2.02931e-07	5.47507e-07	6.78005	5.59173	6.54629	6.34578	6.48813	6.08125	5.9919	5.94782	127	97	112	56	48	39	0.945055	0.707649	0.868862	0.418207	0.348427	0.307088	2.25942	1.69745	2.07061	1.06448	0.878931	0.771138
102157225	XR_296566	LOC102157225	uncharacterized LOC102157225	lncRNA	.	-2.27332	44.566	0.327628	-3.6163	0.00029884	0.000617572	5.95422	4.76188	5.68664	5.41337	5.6525	5.12448	5.37714	5.17268	75	46	68	19	41	21	1.68206	0.998392	1.59253	0.430226	0.902473	0.493073	4.02144	2.39485	3.7952	1.09507	2.27655	1.23817
487436	XM_022414496,XM_022414497,XM_022414498,XM_544561	DHRS3	dehydrogenase/reductase 3, transcript variant X2	protein_coding	XP_022270204.1;XP_022270205.1;XP_022270206.1;XP_544561.2	-2.27314	71.0541	0.245536	-4.8249	1.40075e-06	3.55781e-06	6.62678	5.43578	6.2381	6.2518	6.40669	5.81076	5.98384	5.78239	91	97	114	38	58	33	1.29449	1.39709	1.83799	0.543761	1.05385	0.502022	3.09484	3.35122	4.38015	1.38405	2.65842	1.26064
485918	XM_543042	KCNB1	potassium voltage-gated channel subfamily B member 1	protein_coding	XP_543042.2	-2.27194	77.4455	0.249952	-4.73663	2.17306e-06	5.43999e-06	6.74874	5.56531	6.53476	6.38988	6.34653	6.14922	5.83759	5.9119	129	108	93	67	35	38	0.294457	0.239569	0.22054	0.151574	0.077783	0.090553	0.703985	0.574655	0.525574	0.385805	0.196213	0.227391
106557464	XM_014111033	MARS2	methionyl-tRNA synthetase 2, mitochondrial	protein_coding	XP_013966508.1	-2.27036	608.327	0.0816507	-14.4876	1.45195e-47	1.53679e-46	9.72215	8.53932	9.48639	9.45714	9.50348	8.828	8.82149	8.84586	866	873	849	368	378	354	3.81856	3.74183	3.91727	1.62814	1.64541	1.65762	9.12937	8.97556	9.33534	4.14416	4.15066	4.16249
607694	XM_005624476,XM_844467	CNP	2',3'-cyclic nucleotide 3' phosphodiesterase, transcript variant X1	protein_coding	XP_005624533.1;XP_849560.2	-2.26862	4473.28	0.0404638	-29.2067	1.59209e-187	8.97852e-186	12.6003	11.4183	12.396	12.368	12.3607	11.6547	11.7144	11.6877	6488	6560	5995	2614	2925	2561	70.0281	68.8349	67.6858	28.3387	31.1552	29.3611	167.422	165.115	161.304	72.1315	78.591	73.7296
100856649	XM_014116734	LHX1	LIM homeobox 1	protein_coding	XP_013972209.1	-2.26296	236.983	0.132298	-8.90573	5.30339e-19	2.61225e-18	8.36067	7.18245	8.08072	8.13737	8.07737	7.41655	7.57691	7.5315	328	367	314	124	166	140	2.30959	2.51504	2.31607	0.873991	1.15497	1.04301	5.52173	6.03286	5.51949	2.2246	2.91349	2.61912
102155291	XM_014112742	MAP10	microtubule associated protein 10	protein_coding	XP_013968217.1	-2.26227	22.0591	0.444485	-2.64975	0.00805519	0.013996	4.93465	3.75867	4.59348	4.54285	4.47151	4.15448	4.37351	4.35511	36	33	25	5	19	16	0.329105	0.289059	0.231521	0.044845	0.169339	0.154034	0.78682	0.693369	0.551743	0.114146	0.427169	0.386799
100855668	XM_005622785	ADAR	adenosine deaminase, RNA specific	protein_coding	XP_005622842.1	-2.26195	9067.5	0.0358493	-32.8476	1.23052e-236	1.045e-234	13.6184	12.4406	13.432	13.3799	13.3722	12.7112	12.7177	12.686	13372	13167	12027	5571	5821	5065	60.0576	57.509	56.5182	25.132	25.8009	24.162	143.585	137.947	134.69	63.9693	65.0845	60.674
606995	XM_014122455	C1QL3	complement C1q like 3	protein_coding	XP_013977930.1	-2.26111	85.6738	0.224112	-5.25199	1.50463e-07	4.09934e-07	6.89215	5.71609	6.58054	6.49726	6.66081	5.98064	6.15	6.20927	121	111	131	38	58	59	1.83377	1.63576	2.07437	0.576463	0.865523	0.947187	4.38416	3.9237	4.94348	1.46729	2.18334	2.37851
481582	XM_538704	NOL6	nucleolar protein 6	protein_coding	XP_538704.3	-2.25938	1389.73	0.0690561	-17.0285	5.04392e-65	7.3853e-64	10.9115	9.73684	10.6874	10.6425	10.7136	10.0356	9.91445	10.0745	1979	1962	1959	877	773	866	13.1912	12.7194	13.6634	5.87152	5.0827	6.12941	31.5373	30.5102	32.5616	14.945	12.8215	15.3917
611758	XM_014115253	CTU1	cytosolic thiouridylase subunit 1	protein_coding	XP_013970728.1	-2.25615	25.8951	0.400031	-2.93443	0.00334156	0.00613455	5.16489	3.99236	4.92741	4.69556	4.68783	4.45364	4.5363	4.54865	51	31	28	12	18	17	1.55252	0.909266	0.870049	0.364666	0.531755	0.542042	3.71175	2.18106	2.07343	0.928196	1.34139	1.36114
608445	XM_022410010,XM_845384	NCL	nucleolin, transcript variant X2	protein_coding	XP_022265718.1;XP_850477.2	-2.25485	43583	0.0299183	-39.2078	0	0	15.8819	14.7089	15.6699	15.6362	15.6746	14.9852	14.9462	14.9801	62289	62597	60171	27126	26746	25305	598.315	584.662	604.548	261.452	253.367	257.894	1430.44	1402.43	1440.71	665.483	639.136	647.605
487486	XM_544610	THBS1	thrombospondin 1	protein_coding	XP_544610.3	-2.25016	5646.5	0.0393962	-29.6991	7.89633e-194	4.69133e-192	12.9325	11.7629	12.738	12.7193	12.6713	12.028	12.007	12.0443	8232	8411	7346	3462	3492	3319	37.8037	37.5672	35.2998	15.9721	15.8249	16.1904	90.3807	90.1127	84.1238	40.6542	39.9193	40.6563
100856722	XM_003639483,XM_005628583	ANKMY2	ankyrin repeat and MYND domain containing 2, transcript variant X2	protein_coding	XP_003639531.1;XP_005628640.1	-2.24763	2456.78	0.0483132	-24.184	3.28111e-129	1.05972e-127	11.7315	10.5634	11.5329	11.4758	11.5105	10.8356	10.8026	10.8537	3574	3497	3350	1514	1503	1455	37.6045	35.7736	36.8752	15.9972	15.6013	16.2621	89.9044	85.8104	87.8783	40.7181	39.3554	40.8363
477518	NM_001048093	OASL	oligoadenylate synthetase-like 2	protein_coding	NP_001041558.1	-2.24567	525.806	0.090554	-12.889	5.19418e-38	4.52828e-37	9.50702	8.33987	9.32278	9.26689	9.20989	8.61127	8.65497	8.62867	792	774	667	313	345	301	12.1204	11.5238	10.681	4.80381	5.20897	4.89621	28.9772	27.6424	25.4541	12.2273	13.14	12.295
609988	XM_005635811,XM_005635817,XM_005635819,XM_005635820,XM_005635821,XM_005635822,XM_022409631,XM_022409632,XM_022409633,XM_022409634,XM_022409635,XM_022409636,XM_022409637,XM_022409638,XM_022409639,XM_022409640,XM_022409641,XM_022409642	SP140	SP140 nuclear body protein, transcript variant X2	protein_coding	XP_005635868.1;XP_005635874.1;XP_005635876.1;XP_005635877.1;XP_005635878.1;XP_005635879.1;XP_022265339.1;XP_022265340.1;XP_022265341.1;XP_022265342.1;XP_022265343.1;XP_022265344.1;XP_022265345.1;XP_022265346.1;XP_022265347.1;XP_022265348.1;XP_022265349.1;XP_022265350.1	-2.24467	1543.23	0.0569895	-20.4687	4.09111e-93	8.77613e-92	11.0601	9.89385	10.8559	10.7965	10.8459	10.1389	10.1608	10.1945	2236	2181	2125	914	975	923	22.9832	21.5369	22.3692	9.36298	9.61421	9.82424	54.948	51.6608	53.3085	23.8319	24.2525	24.67
488072	XM_545196	TPPP	tubulin polymerization promoting protein	protein_coding	XP_545196.3	-2.24149	15.8388	0.529684	-2.19841	0.0279201	0.0447422	4.45476	3.2852	4.14086	3.93196	4.01059	3.9632	3.79649	3.77405	31	16	20	17	7	5	0.15945	0.079906	0.107612	0.087128	0.03505	0.023389	0.38121	0.191671	0.256452	0.221769	0.088416	0.058733
106559773	XM_022427722	LOC106559773	uncharacterized LOC106559773	protein_coding	XP_022283430.1	-2.23606	23.129	0.432233	-2.68595	0.0072323	0.0126423	4.99609	3.84245	4.43986	4.69163	4.65872	4.38831	4.26845	4.42047	20	42	36	16	9	17	0.399561	0.831224	0.754225	0.317236	0.181536	0.353149	0.955267	1.99386	1.79741	0.807471	0.457938	0.886804
100856001	XM_003639179	FLVCR1	feline leukemia virus subgroup C cellular receptor 1	protein_coding	XP_003639227.1	-2.23577	2238.21	0.0477874	-24.2903	2.48461e-130	8.15233e-129	11.5949	10.4337	11.3703	11.3564	11.3861	10.6842	10.723	10.693	3155	3240	3086	1347	1468	1279	17.8969	17.8748	18.3136	7.6711	8.21604	7.7069	42.7878	42.8764	43.6436	19.5255	20.7255	19.353
485380	XM_005633645,XM_014122605,XM_022407813,XM_022407814,XM_022407816,XM_022407817,XM_846117	ST5	suppression of tumorigenicity 5, transcript variant X6	protein_coding	XP_005633702.1;XP_013978080.1;XP_022263521.1;XP_022263522.1;XP_022263524.1;XP_022263525.1;XP_851210.1	-2.23413	362.642	0.109061	-10.6336	2.08003e-26	1.33227e-25	8.96856	7.80942	8.73012	8.79309	8.63877	8.12672	8.11397	8.09462	516	580	444	228	232	204	3.06019	3.33273	2.73295	1.35501	1.3465	1.25525	7.31626	7.99425	6.51297	3.44895	3.39664	3.15211
490417	XM_547539	MEX3A	mex-3 RNA binding family member A	protein_coding	XP_547539.4	-2.23279	76.5746	0.246925	-4.69313	2.69054e-06	6.69714e-06	6.72255	5.57117	6.40367	6.4236	6.39792	6.00532	5.76486	6.10905	107	115	102	51	29	59	0.811391	0.851902	0.811228	0.391299	0.218483	0.475116	1.93986	2.04346	1.93326	0.995985	0.551139	1.19308
100685604	XM_003433309	KL	klotho	protein_coding	XP_003433357.1	-2.23238	78.7942	0.23564	-4.91675	8.79942e-07	2.2669e-06	6.76768	5.60367	6.33559	6.4993	6.51966	6.06882	6.0769	5.8667	92	124	118	55	58	32	0.524964	0.686526	0.704182	0.316191	0.326934	0.19161	1.25508	1.64678	1.67815	0.804812	0.824714	0.481158
484600	XM_005616898	LRP3	LDL receptor related protein 3	protein_coding	XP_005616955.2	-2.22794	13.1897	0.549441	-2.10343	0.0354283	0.0557227	4.18292	3.03855	3.80608	3.80808	3.69471	3.64194	3.52974	3.65339	21	22	13	10	4	10	0.270672	0.267096	0.173457	0.129	0.044552	0.128612	0.64712	0.640685	0.41337	0.328347	0.112385	0.32296
111095467	XR_002625665	LOC111095467	uncharacterized LOC111095467	lncRNA	.	-2.22716	17.6624	0.496244	-2.3279	0.0199173	0.0326979	4.60281	3.46284	4.20114	4.27454	4.11407	3.91255	3.94256	4.12741	25	32	18	6	8	18	0.255222	0.318428	0.194436	0.056633	0.074623	0.19573	0.610181	0.763815	0.463365	0.144149	0.188242	0.491504
487247	XM_014109092	ENC1	ectodermal-neural cortex 1	protein_coding	XP_013964567.1	-2.22656	138.107	0.177686	-6.49921	8.07436e-11	2.72104e-10	7.57296	6.423	7.23363	7.32742	7.31762	6.7728	6.64308	6.89275	179	212	193	85	69	98	1.03757	1.19139	1.17036	0.492584	0.392911	0.598116	2.48061	2.85779	2.78912	1.25379	0.991146	1.50195
102155683	XR_002619310,XR_002619311,XR_295556	LOC102155683	uncharacterized LOC102155683, transcript variant X1	lncRNA	.	-2.22	12.5901	0.544087	-2.11466	0.0344588	0.0543695	4.11636	2.97015	3.73877	3.65645	3.72027	3.55662	3.51669	3.58439	20	15	18	8	6	9	0.379137	0.26203	0.345927	0.148534	0.103776	0.182049	0.906437	0.628534	0.824387	0.378068	0.261782	0.457149
484500	XM_541614,XM_861784	SERTAD1	SERTA domain containing 1, transcript variant X1	protein_coding	XP_541614.2;XP_866877.1	-2.21927	1193.98	0.0673657	-17.0723	2.38803e-65	3.51437e-64	10.6853	9.53396	10.473	10.3907	10.5092	9.8182	9.82565	9.76765	1708	1622	1710	751	786	659	36.6465	33.9001	38.3974	15.9153	16.4346	14.8985	87.614	81.3165	91.5059	40.5098	41.4574	37.4122
106558265	XM_014110636	LOC106558265	histone H2B type 1	protein_coding	XP_013966111.1	-2.21874	16.2556	0.47736	-2.40853	0.0160168	0.026689	4.48674	3.33496	4.1163	4.116	4.03088	3.9024	3.92794	3.87889	25	26	18	10	12	8	1.35952	1.37985	0.998867	0.519313	0.642515	0.432578	3.25032	3.30986	2.38042	1.32182	1.62079	1.08626
100686150	XM_022412700	LOXL1	lysyl oxidase like 1	protein_coding	XP_022268408.1	-2.21697	7073.22	0.0357076	-32.1665	5.19415e-227	4.2128e-225	13.251	12.1024	13.0142	13.0505	13.0325	12.3878	12.3464	12.3463	9751	10589	9563	4528	4451	4032	254.646	268.924	261.293	118.767	114.717	111.841	608.805	645.071	622.694	302.301	289.383	280.847
111096851	XR_002628841	LOC111096851	uncharacterized LOC111096851	lncRNA	.	-2.21435	20.7103	0.432174	-2.65376	0.00796012	0.0138425	4.83478	3.68741	4.41922	4.37983	4.53187	4.27349	4.17049	4.22432	27	25	35	16	10	12	0.296973	0.263728	0.400537	0.17421	0.099105	0.137352	0.709998	0.632608	0.95453	0.443422	0.249999	0.344908
102153539	XR_295042	LOC102153539	uncharacterized LOC102153539	lncRNA	.	-2.21408	45.4306	0.308589	-3.71597	0.000202429	0.000426015	5.96625	4.82482	5.72718	5.48733	5.63573	5.25786	5.16833	5.37919	77	51	63	27	21	35	1.21	0.780219	1.02641	0.420857	0.322687	0.581973	2.89286	1.87152	2.44605	1.07122	0.814	1.46141
491280	XM_548401	CEL	carboxyl ester lipase	protein_coding	XP_548401.1	-2.21269	18.586	0.48032	-2.38549	0.0170562	0.0282776	4.6772	3.53449	4.11419	4.26918	4.40819	4.08869	3.99827	4.10291	15	27	36	13	8	13	0.162919	0.295868	0.417458	0.141505	0.08891	0.150282	0.389505	0.7097	0.994854	0.360176	0.224282	0.377377
100855962	XM_005630590	ADI1	acireductone dioxygenase 1	protein_coding	XP_005630647.1	-2.21206	1762.62	0.061925	-18.4964	2.20631e-76	3.83303e-75	11.2455	10.0998	11.1007	10.97	10.9919	10.3355	10.3934	10.3623	2705	2436	2301	1051	1175	1022	76.8418	67.2919	68.3937	29.9662	32.9209	30.8336	183.712	161.414	162.991	76.2739	83.0452	77.4271
479424	XM_536561	TAGLN	transgelin	protein_coding	XP_536561.2	-2.21034	107.665	0.204649	-5.59136	2.25303e-08	6.50409e-08	7.21107	6.0696	7.06492	6.87362	6.78337	6.43198	6.39979	6.50151	188	148	119	65	63	70	4.13158	3.15036	2.71972	1.42897	1.36399	1.6294	9.87773	7.5568	6.48144	3.6372	3.44077	4.09163
489165	XM_022417775,XM_546283,XR_002625981,XR_002625982,XR_002625983,XR_002625984	GALNT10	polypeptide N-acetylgalactosaminyltransferase 10, transcript variant X6	protein_coding	XP_022273483.1;XP_546283.3	-2.21001	2447.35	0.0490477	-23.3254	2.4505e-120	7.13263e-119	11.7185	10.5744	11.508	11.5232	11.4614	10.8673	10.8263	10.8131	3479	3691	3173	1579	1552	1382	15.9335	16.2714	14.9879	7.1555	6.9702	6.70019	38.0935	39.0304	35.7182	18.2131	17.5828	16.8251
102156234	XM_022409046	OGFR	opioid growth factor receptor	protein_coding	XP_022264754.1	-2.2081	1249.24	0.0702135	-16.2761	1.45776e-59	1.9541e-58	10.7482	9.60457	10.6057	10.4548	10.5028	9.85714	9.90961	9.84822	1927	1694	1649	759	843	704	24.408	20.8602	21.8428	9.6453	10.5355	9.47087	58.3542	50.0375	52.0542	24.5505	26.5766	23.7826
100856135	gene-LOC100856135	LOC100856135	.	pseudogene	.	-2.20753	30.232	0.355335	-3.21509	0.00130405	0.00251523	5.37997	4.23434	4.97945	5.07316	4.99601	4.79535	4.7434	4.66537	39	50	39	23	20	13	2.1062	2.59663	2.2185	1.25433	1.07006	0.713561	5.03548	6.22856	5.28697	3.19269	2.69929	1.79184
475053	XM_005627835,XM_005627836,XM_022426593,XM_022426594,XM_022426595,XM_022426596,XM_022426597	NCALD	neurocalcin delta, transcript variant X6	protein_coding	XP_005627892.1;XP_005627893.1;XP_022282301.1;XP_022282302.1;XP_022282303.1;XP_022282304.1;XP_022282305.1	-2.20743	66.5045	0.243765	-4.68634	2.78137e-06	6.91368e-06	6.51794	5.3704	6.19815	6.11932	6.28068	5.7769	5.85851	5.7272	93	85	102	40	50	33	0.74219	0.694559	0.892621	0.34121	0.553095	0.265251	1.77442	1.66604	2.12723	0.868492	1.39522	0.66608
477872	XM_005637956,XM_014109323,XM_022412331,XM_022412332,XM_022412333,XM_535064,XR_002620913,XR_002620914,XR_002620915,XR_002620916	EFCAB1	EF-hand calcium binding domain 1, transcript variant X2	protein_coding	XP_005638013.1;XP_013964798.1;XP_022268039.1;XP_022268040.1;XP_022268041.1;XP_535064.3	-2.20504	31.5524	0.347411	-3.28372	0.00102445	0.00199757	5.4386	4.30272	5.14672	5.0485	5.04068	4.79905	4.73162	4.84693	51	43	39	20	16	22	1.39331	1.04478	1.06376	0.670807	0.378113	0.766568	3.3311	2.50613	2.53507	1.70743	0.953815	1.92495
102153371	XM_022422300,XM_022422303,XM_022422307,XM_022422310,XR_002629391,XR_002629399,XR_002629405,XR_002629409,XR_002629413,XR_002629421,XR_002629422,XR_002629423,XR_002629425,XR_002629428,XR_002629429,XR_002629435	LOC102153371	collagen alpha-1(II) chain-like, transcript variant X1	protein_coding	XP_022278008.1;XP_022278011.1;XP_022278015.1;XP_022278018.1	-2.20388	17.7819	0.467224	-2.44004	0.0146856	0.0246216	4.61467	3.46787	4.20689	4.20695	4.24621	4.09988	4.01314	3.94253	24	25	26	16	11	6	0.292917	0.19015	0.191694	0.1433	0.072287	0.0379	0.700302	0.456115	0.45683	0.364745	0.18235	0.095172
102155540	XM_022403543	FOXO6	forkhead box O6	protein_coding	XP_022259251.1	-2.20311	13.4806	0.532052	-2.14179	0.0322106	0.0511128	4.21387	3.07116	3.88976	3.78151	3.74022	3.6188	3.68154	3.62813	25	18	14	7	11	7	0.56155	0.403915	0.315594	0.154418	0.233397	0.157276	1.34255	0.968874	0.7521	0.393044	0.588761	0.394941
111091351	XR_002616848	LOC111091351	uncharacterized LOC111091351	lncRNA	.	-2.19304	16.6927	0.493696	-2.2948	0.0217446	0.0355162	4.52102	3.3821	3.97851	4.11055	4.23981	3.93552	3.94475	3.89457	14	24	32	11	12	8	0.083502	0.135329	0.19626	0.063221	0.067881	0.049814	0.199635	0.324614	0.467711	0.16092	0.171234	0.12509
477726	XM_022411532,XM_534923	FKBP4	FK506 binding protein 4, transcript variant X2	protein_coding	XP_022267240.1;XP_534923.1	-2.19274	11215.8	0.0379462	-29.8511	8.49976e-196	5.13435e-194	13.9111	12.7785	13.7118	13.675	13.7003	13.0663	12.985	13.0414	16005	16028	15187	7301	6822	6643	186.013	181.174	184.704	85.2053	78.2372	81.9828	444.718	434.585	440.172	216.876	197.359	205.869
474890	XM_005627279,XM_532125	CDKN1A	cyclin dependent kinase inhibitor 1A, transcript variant X1	protein_coding	XP_005627336.1;XP_532125.3	-2.19244	9769.44	0.0750532	-15.0898	1.89103e-51	2.15475e-50	13.7119	12.5795	13.5316	13.4282	13.5253	12.828	12.7819	12.8838	14246	13244	13595	6054	5914	6100	180.682	163.363	180.369	77.1282	74.0042	82.3436	431.973	391.861	429.842	196.317	186.681	206.775
609864	XM_014118488,XM_014118489	RCAN2	regulator of calcineurin 2, transcript variant X2	protein_coding	XP_013973963.1;XP_013973964.1	-2.19001	21.9148	0.428117	-2.64166	0.00825006	0.0143088	4.91273	3.77694	4.50768	4.6292	4.44223	4.32166	4.35733	4.21818	29	41	23	15	18	8	0.235626	0.327541	0.193352	0.11774	0.141579	0.062214	0.563332	0.785676	0.460782	0.299688	0.357144	0.156228
100855577	XM_003640042	PPP1R14D	protein phosphatase 1 regulatory inhibitor subunit 14D	protein_coding	XP_003640090.1	-2.1889	47.4046	0.309811	-3.64804	0.000264253	0.000549557	6.02474	4.8925	5.87953	5.49684	5.62957	5.30843	5.3542	5.31921	93	48	58	28	33	27	3.68046	1.84758	2.38593	1.10407	1.26587	1.13321	8.79921	4.43181	5.68597	2.81024	3.19326	2.84563
487323	XM_005617683	SDC3	syndecan 3	protein_coding	XP_005617740.1	-2.18613	243.338	0.129095	-8.74067	2.31725e-18	1.11106e-17	8.38411	7.25344	8.09689	8.16472	8.13561	7.5998	7.612	7.47991	326	370	329	160	169	124	2.69996	2.97919	2.84931	1.32937	1.38014	1.09122	6.45503	7.14621	6.79026	3.38368	3.48151	2.74019
482266	XM_022427253,XM_022427254,XM_539385,XM_852926	FLNC	filamin C, transcript variant X2	protein_coding	XP_022282961.1;XP_022282962.1;XP_539385.1;XP_858019.1	-2.18239	74.6765	0.255108	-4.41346	1.0173e-05	2.41718e-05	6.67828	5.55269	6.42914	6.40773	6.25616	6.12836	5.81876	5.84945	115	116	84	68	36	35	0.328365	0.323495	0.251452	0.195239	0.101114	0.10412	0.785051	0.77597	0.599241	0.496947	0.255066	0.261459
477691	XM_534885	DDX47	DEAD-box helicase 47	protein_coding	XP_534885.3	-2.18002	2720.85	0.0477439	-23.5494	1.27387e-122	3.81554e-121	11.8652	10.7407	11.6252	11.6238	11.6945	11.006	10.9807	11.0033	3710	3864	3853	1722	1727	1611	52.746	53.4266	57.3126	24.5925	24.2243	24.321	126.104	128.155	136.583	62.5961	61.1076	61.0731
609727	XM_003431891,XM_005628487,XM_014119208	CFAP69	cilia and flagella associated protein 69, transcript variant X2	protein_coding	XP_003431939.1;XP_005628544.1;XP_013974683.1	-2.17923	45.4356	0.333182	-3.37298	0.0007436	0.00147403	5.96225	4.83411	5.77294	5.50842	5.5391	5.10179	5.42776	5.24754	84	54	53	16	44	25	0.807668	0.438481	0.463074	0.138256	0.360031	0.225166	1.93096	1.05179	1.10356	0.351909	0.908202	0.565422
488728	XM_022416916,XM_022416917,XM_022416918,XM_022416920,XM_022416921,XM_545846	AEN	apoptosis enhancing nuclease, transcript variant X3	protein_coding	XP_022272624.1;XP_022272625.1;XP_022272626.1;XP_022272628.1;XP_022272629.1;XP_545846.2	-2.1791	2281.91	0.048753	-23.0495	1.4867e-117	4.24179e-116	11.6111	10.4876	11.426	11.3677	11.387	10.7283	10.7416	10.7631	3310	3234	3045	1398	1474	1373	27.8575	25.9155	26.489	11.8065	12.2993	12.1264	66.6013	62.1638	63.1265	30.0515	31.0258	30.4509
490094	XM_547215	WFIKKN1	WAP, follistatin/kazal, immunoglobulin, kunitz and netrin domain containing 1	protein_coding	XP_547215.4	-2.17825	44.5203	0.306161	-3.66857	0.000243915	0.000509315	5.93195	4.8068	5.54727	5.59438	5.63746	5.10852	5.35645	5.27843	57	65	65	17	38	28	0.497212	0.554508	0.590938	0.149429	0.327227	0.259082	1.18873	1.3301	1.40828	0.380348	0.825452	0.650588
102156643	XM_005640111	LOC102156643	histone H2B type 1-like	protein_coding	XP_005640168.1	-2.17786	22.0247	0.415058	-2.70544	0.00682143	0.0119719	4.91467	3.79569	4.55399	4.60647	4.45209	4.34706	4.27664	4.31497	32	38	23	16	12	13	0.429684	0.501246	0.330333	0.220578	0.162174	0.180496	1.02728	1.20234	0.787224	0.561443	0.409094	0.453248
102153689	gene-LOC102153689	LOC102153689	.	pseudogene	.	-2.17435	12.9183	0.547523	-2.04664	0.040693	0.0633134	4.14543	3.02494	3.75451	3.68531	3.77968	3.65253	3.52539	3.57562	19	15	20	12	5	7	0.083092	0.063217	0.090065	0.052587	0.018794	0.032879	0.198655	0.151639	0.214636	0.133852	0.047408	0.082564
478515	XM_005639268,XM_014109975,XM_022413718,XM_022413719	CFI	complement factor I, transcript variant X3	protein_coding	XP_005639325.1;XP_013965450.1;XP_022269426.1;XP_022269427.1	-2.17312	59.2309	0.25855	-4.33095	1.48465e-05	3.48972e-05	6.34388	5.21859	6.00505	6.03017	6.04252	5.59445	5.75334	5.55993	80	87	82	33	50	28	1.01881	1.05524	1.08799	0.410612	0.613799	0.374738	2.43576	2.53121	2.59282	1.04514	1.54835	0.941016
102152103	XM_005629605,XR_002614555,XR_294332,XR_294333,XR_294334	LOC102152103	cyclic AMP-responsive element-binding protein 3-like protein 2, transcript variant X2	protein_coding	XP_005629662.1	-2.17272	539.387	0.0903621	-12.3891	2.99371e-35	2.45429e-34	9.52862	8.4102	9.32758	9.24465	9.321	8.66129	8.65088	8.74787	780	738	744	326	333	345	10.0832	9.44788	9.90528	4.76375	4.42515	5.34296	24.1068	22.6627	23.6055	12.1253	11.1627	13.4169
106557493	XM_022414612	LOC106557493	histone H3.1	protein_coding	XP_022270320.1	-2.17092	12.2988	0.560571	-1.99494	0.046049	0.0708677	4.07297	2.95746	3.69463	3.72524	3.57847	3.46952	3.55275	3.53408	19	22	11	5	10	8	0.188069	0.208427	0.112379	0.041495	0.094697	0.084009	0.449633	0.499955	0.267813	0.105619	0.238879	0.210958
106559397	XR_002630619	LOC106559397	uncharacterized LOC106559397	lncRNA	.	-2.16728	64.6708	0.241343	-4.62364	3.77065e-06	9.25956e-06	6.46776	5.35163	6.20921	6.18356	6.07968	5.7654	5.77965	5.73928	98	98	76	41	44	36	3.19945	3.10176	2.57652	1.3426	1.38942	1.24951	7.6492	7.44022	6.14018	3.41737	3.5049	3.13769
483885	XM_005631912,XM_005631913,XM_005631915,XM_022406064	STEAP3	STEAP3 metalloreductase, transcript variant X3	protein_coding	XP_005631969.1;XP_005631970.1;XP_005631972.1;XP_022261772.1	-2.16479	13.4359	0.529336	-2.10495	0.0352957	0.0555565	4.19982	3.0866	3.83203	3.71923	3.84318	3.65105	3.61056	3.66183	21	14	21	9	7	9	0.117753	0.075727	0.125795	0.046788	0.038089	0.049535	0.281523	0.181646	0.299786	0.11909	0.096081	0.124388
100856455	XM_003639606,XM_005630457	RPIA	ribose 5-phosphate isomerase A, transcript variant X2	protein_coding	XP_003639654.1;XP_005630514.1	-2.16364	2474.98	0.0547533	-20.3359	6.18752e-92	1.31754e-90	11.7251	10.6116	11.4986	11.4679	11.5602	10.9122	10.814	10.8662	3413	3439	3514	1653	1509	1463	42.3242	41.4958	45.6705	20.5554	18.5247	19.2359	101.188	99.5364	108.838	52.3204	46.7299	48.3038
481564	XM_538686	DMRTA1	DMRT like family A1	protein_coding	XP_538686.2	-2.16352	12.8388	0.539052	-2.06544	0.0388815	0.0606977	4.13338	3.02287	3.73696	3.76841	3.70094	3.63318	3.54099	3.57301	18	21	15	11	6	7	0.230931	0.25198	0.199682	0.139204	0.065696	0.092323	0.552108	0.604425	0.475867	0.354319	0.165722	0.231836
482821	XM_539936	MNX1	motor neuron and pancreas homeobox 1	protein_coding	XP_539936.2	-2.16159	92.2792	0.22646	-4.91077	9.07184e-07	2.335e-06	6.97903	5.86802	6.80387	6.48888	6.73291	6.28289	6.12838	6.28304	153	99	133	64	48	60	2.76156	1.73947	2.49944	1.14668	0.845317	1.13656	6.6023	4.17248	5.95648	2.91868	2.13237	2.85406
100688382	XM_014110899,XM_014110902,XM_014110903,XM_022413761,XM_022413764,XM_022413766,XM_022413769,XM_022413776,XM_022413784	KIF17	kinesin family member 17, transcript variant X7	protein_coding	XP_013966374.1;XP_013966377.1;XP_013966378.1;XP_022269469.1;XP_022269472.1;XP_022269474.1;XP_022269477.1;XP_022269484.1;XP_022269492.1	-2.15856	18.7468	0.487691	-2.27617	0.0228359	0.0371682	4.67964	3.56873	4.44353	4.07836	4.27496	4.07709	4.05328	4.09075	40	13	25	12	11	12	0.308405	0.094197	0.183723	0.089576	0.085005	0.084792	0.73733	0.225951	0.437836	0.228001	0.21443	0.212925
607806	XM_003435153,XM_844611	LOC607806	carbonyl reductase [NADPH] 2-like, transcript variant X1	protein_coding	XP_003435201.1;XP_849704.1	-2.1585	68.238	0.237165	-4.68041	2.86298e-06	7.10797e-06	6.54296	5.43399	6.23707	6.32095	6.14976	5.81447	5.85741	5.8321	95	113	79	41	47	40	2.28006	2.63501	1.90939	0.956484	1.09299	0.96977	5.45113	6.32061	4.55031	2.43457	2.75713	2.43522
490283	XM_547403	BATF3	basic leucine zipper ATF-like transcription factor 3	protein_coding	XP_547403.2	-2.15773	26.1136	0.384774	-2.88354	0.00393228	0.00714002	5.1567	4.04926	4.74152	4.89653	4.73181	4.59446	4.51182	4.5209	32	48	30	20	15	14	0.537163	0.792404	0.532103	0.337658	0.242	0.242523	1.28424	1.90074	1.26807	0.859451	0.610463	0.609006
111090253	XR_002614563	LOC111090253	uncharacterized LOC111090253	lncRNA	.	-2.15668	14.5228	0.53188	-2.0847	0.0370965	0.0581438	4.30704	3.2096	3.87801	3.97559	3.87313	3.64901	3.73398	3.83737	18	26	17	4	9	14	0.523748	0.757862	0.527009	0.102239	0.242904	0.44549	1.25217	1.81789	1.25593	0.260233	0.612741	1.11868
489903	XM_005621286,XM_547022	DCTPP1	dCTP pyrophosphatase 1, transcript variant X1	protein_coding	XP_005621343.1;XP_547022.1	-2.15457	577.426	0.0905362	-12.2316	2.10852e-34	1.69681e-33	9.62398	8.51491	9.37989	9.34411	9.46162	8.73941	8.85253	8.76777	790	790	835	340	412	332	26.4255	25.7265	29.2458	11.4169	13.5721	11.7927	63.1777	61.7104	69.6963	29.0597	34.2364	29.6129
608327	XM_005640822,XM_005640823,XM_022415378,XM_022415379	SPATA17	spermatogenesis associated 17, transcript variant X3	protein_coding	XP_005640879.1;XP_005640880.1;XP_022271086.1;XP_022271087.1	-2.15446	111.665	0.183947	-6.0198	1.74628e-09	5.43459e-09	7.25248	6.14668	6.97713	6.9435	7.00483	6.52175	6.44289	6.54165	156	155	156	73	65	71	2.56001	1.88782	2.54538	1.22425	1.07368	1.22296	6.12044	4.52834	6.06597	3.11612	2.70843	3.07102
480157	XM_014115027	FHOD3	formin homology 2 domain containing 3	protein_coding	XP_013970502.1	-2.15415	592.459	0.0895962	-12.3567	4.4797e-35	3.66214e-34	9.66029	8.55364	9.48715	9.46736	9.34007	8.80255	8.84697	8.82608	879	896	711	362	399	351	3.41239	3.38049	2.88889	1.41151	1.52847	1.44686	8.15831	8.1088	6.88459	3.59277	3.85567	3.63326
475135	XM_022426925,XM_022426926,XM_022426927,XM_022426928,XM_022426929,XM_022426930,XM_022426931,XM_022426932,XM_022426933,XM_022426934,XM_022426936,XM_022426937	LIMCH1	LIM and calponin homology domains 1, transcript variant X2	protein_coding	XP_022282633.1;XP_022282634.1;XP_022282635.1;XP_022282636.1;XP_022282637.1;XP_022282638.1;XP_022282639.1;XP_022282640.1;XP_022282641.1;XP_022282642.1;XP_022282644.1;XP_022282645.1	-2.15245	184.28	0.148636	-7.44087	1.00024e-13	3.92403e-13	7.97452	6.87088	7.77495	7.68138	7.69708	7.22341	7.09607	7.24277	276	255	240	123	103	119	1.41594	1.27943	1.22729	0.66348	0.508578	0.696936	3.3852	3.06899	2.92477	1.68877	1.28292	1.7501
612284	XM_022405335	CD3EAP	CD3e molecule associated protein	protein_coding	XP_022261043.1	-2.14757	869.383	0.0721627	-15.2809	1.0259e-52	1.19636e-51	10.2121	9.11013	9.98171	9.96804	10.0243	9.33757	9.3549	9.42365	1197	1229	1208	524	556	552	14.7029	14.6822	15.5229	6.45548	6.74097	7.19687	35.1516	35.2183	36.993	16.4314	17.0046	18.0723
484804	XM_541920	CILP2	cartilage intermediate layer protein 2	protein_coding	XP_541920.2	-2.14717	178.798	0.146187	-7.54127	4.65408e-14	1.85252e-13	7.9301	6.82912	7.67476	7.71641	7.63094	7.17605	7.1121	7.16141	249	274	226	118	110	108	1.55659	1.67071	1.48037	0.743183	0.675952	0.715645	3.72147	4.00755	3.52792	1.89165	1.70514	1.79708
487134	XM_005617157,XM_014122792,XM_014122799,XM_844060,XR_002617450	GATA3	GATA binding protein 3, transcript variant X4	protein_coding	XP_005617214.1;XP_013978267.1;XP_013978274.1;XP_849153.1	-2.14553	549.56	0.102258	-10.7702	4.76138e-27	3.12029e-26	9.54927	8.45074	9.35056	9.39443	9.21145	8.67841	8.65734	8.8179	791	868	645	328	330	373	5.34269	5.70966	4.54245	2.22815	2.23615	2.6872	12.7732	13.6958	10.8252	5.67137	5.64085	6.74791
612368	XM_005633160	WDR18	WD repeat domain 18	protein_coding	XP_005633217.1	-2.14462	839.892	0.073698	-14.9356	1.93411e-50	2.1696e-49	10.1618	9.06139	9.97832	9.89862	9.94526	9.35687	9.28059	9.33366	1220	1161	1129	555	519	505	14.3962	13.3142	13.9363	6.56854	6.03902	6.31973	34.4182	31.9368	33.212	16.7191	15.2338	15.8697
100856381	XM_005621238	FUS	FUS RNA binding protein	protein_coding	XP_005621295.1	-2.14369	9816.75	0.0360706	-30.4984	2.7368e-204	1.76389e-202	13.7086	12.6087	13.5083	13.4875	13.5007	12.8821	12.8127	12.8665	13809	14075	13159	6434	6103	5923	182.486	180.892	181.956	85.4073	79.6044	83.1528	436.285	433.908	433.624	217.39	200.808	208.808
485557	XM_003639814	GRK1	G protein-coupled receptor kinase 1	protein_coding	XP_003639862.1	-2.14056	22.1412	0.418723	-2.62223	0.00873556	0.0150892	4.91723	3.8142	4.56028	4.59066	4.48557	4.38331	4.34442	4.235	32	36	25	18	16	8	0.168093	0.186694	0.138754	0.096066	0.083108	0.042723	0.401875	0.447825	0.330668	0.24452	0.209646	0.107284
483172	XM_014120630,XM_022404953	LOC483172	histone H3, transcript variant X1	protein_coding	XP_013976105.1;XP_022260661.1	-2.14055	25.5796	0.386776	-2.83881	0.00452822	0.00814628	5.12211	4.02969	4.75615	4.79458	4.73592	4.574	4.42944	4.54765	35	40	32	20	11	17	0.257328	0.290232	0.243991	0.144673	0.079791	0.131099	0.615215	0.696182	0.58146	0.36824	0.201278	0.329206
475334	XM_022427829	OSCP1	organic solute carrier partner 1	protein_coding	XP_022283537.1	-2.14046	116.18	0.210471	-5.2165	1.82338e-07	4.93608e-07	7.30906	6.20518	7.019	6.90261	7.14515	6.66947	6.59616	6.35568	160	141	183	91	83	46	3.20957	2.75588	3.84297	1.8263	1.63852	0.985473	7.67339	6.61056	9.15829	4.64855	4.13329	2.47465
111098075	XR_002631524,XR_002631525	LOC111098075	uncharacterized LOC111098075, transcript variant X2	lncRNA	.	-2.13851	530.191	0.107185	-10.2309	1.44128e-24	8.68436e-24	9.497	8.40006	9.20118	9.35656	9.24198	8.79806	8.61861	8.57898	681	852	687	400	324	277	2.56083	3.16275	2.74669	1.59033	1.23882	1.23597	6.12241	7.5865	6.54571	4.04791	3.125	3.10369
610128	NM_001252198,XM_014107467	PTMA	prothymosin, alpha	protein_coding	NP_001239127.1;XP_013962942.1	-2.1361	44926.9	0.0261922	-41.8054	0	0	15.9013	14.8063	15.6821	15.6936	15.7043	15.0353	15.0546	15.0582	61693	65180	60768	27984	29715	27049	1315.88	1351.87	1356.32	599.526	625.495	612.796	3145.99	3242.74	3232.28	1525.99	1577.85	1538.81
479611	XM_536748	DPEP1	dipeptidase 1	protein_coding	XP_536748.4	-2.13601	40.9582	0.31032	-3.52836	0.000418144	0.000850485	5.80084	4.70976	5.45091	5.48287	5.47048	5.23595	5.03275	5.17313	55	61	55	33	18	26	0.89239	0.969126	0.934933	0.529241	0.289332	0.45061	2.13351	2.32465	2.22806	1.34709	0.729861	1.13154
100682581	XM_014108022,XM_022410705,XM_022410706	LRRC43	leucine rich repeat containing 43, transcript variant X2	protein_coding	XP_013963497.2;XP_022266413.1;XP_022266414.1	-2.13559	44.7131	0.296637	-3.69014	0.000224131	0.000469429	5.92775	4.83553	5.67231	5.48866	5.62748	5.23788	5.22536	5.33585	71	52	63	26	26	32	0.854004	0.647623	0.833294	0.282715	0.283124	0.365387	2.04174	1.55346	1.98584	0.719604	0.7142	0.917534
102156472	XR_001316826,XR_293109	LOC102156472	uncharacterized LOC102156472, transcript variant X1	lncRNA	.	-2.13406	25.9197	0.38486	-2.84155	0.00448955	0.00807974	5.14271	4.04545	4.81481	4.71928	4.80861	4.61579	4.50523	4.48146	39	32	37	22	15	12	0.916429	0.313354	0.943439	0.222456	0.390966	0.121959	2.19099	0.751646	2.24833	0.566225	0.986239	0.306255
476418	XM_533625	RUVBL2	RuvB like AAA ATPase 2	protein_coding	XP_533625.2	-2.13328	2947.67	0.044889	-24.3506	5.70782e-131	1.89434e-129	11.9706	10.8779	11.7608	11.7594	11.7594	11.1574	11.0872	11.131	4101	4271	3935	1949	1845	1769	58.268	59.019	58.5004	27.8136	25.8782	26.6956	139.306	141.569	139.414	70.7949	65.2794	67.0361
489228	XM_546346	SKP2	S-phase kinase associated protein 2	protein_coding	XP_546346.3	-2.13213	667.179	0.0804965	-13.5695	6.07715e-42	5.7494e-41	9.8271	8.73474	9.60874	9.5881	9.61849	9.0594	8.95565	8.98238	931	948	905	459	413	388	7.73033	7.65482	7.8617	3.82468	3.38497	3.41791	18.4816	18.3617	18.7354	9.73508	8.53882	8.58281
489927	XM_005621236,XM_022419835,XM_022419836,XM_022419837,XM_022419838,XM_022419839,XM_547047	TRIM72	tripartite motif containing 72, transcript variant X6	protein_coding	XP_005621293.1;XP_022275543.1;XP_022275544.1;XP_022275545.1;XP_022275546.1;XP_022275547.1;XP_547047.2	-2.12916	16.8544	0.482562	-2.25936	0.023861	0.0387275	4.5189	3.43068	4.11404	4.25109	4.02167	3.95397	3.96315	3.93135	22	34	15	11	12	9	0.200017	0.309376	0.147876	0.099236	0.10638	0.089894	0.478198	0.742104	0.352406	0.252588	0.268352	0.225736
486998	XM_844782	RDH10	retinol dehydrogenase 10	protein_coding	XP_849875.1	-2.12716	1256.56	0.0620011	-17.5631	4.7224e-69	7.42672e-68	10.7392	9.65067	10.5283	10.5621	10.4819	9.93146	9.88856	9.89311	1752	1899	1597	828	811	739	19.5114	20.5677	18.6035	9.25459	8.91001	8.73515	46.6477	49.3359	44.3345	23.556	22.4761	21.9351
478817	XM_022414817,XM_022414818,XM_022414819,XM_535979	PJVK	pejvakin, transcript variant X1	protein_coding	XP_022270525.1;XP_022270526.1;XP_022270527.1;XP_535979.2	-2.12035	19.0519	0.460962	-2.35226	0.0186598	0.0307524	4.69139	3.61664	4.29475	4.43594	4.19315	4.07793	4.08754	4.17444	25	38	17	10	11	15	0.189413	0.28847	0.13639	0.074208	0.084593	0.118675	0.452845	0.691956	0.325034	0.188883	0.213392	0.298009
100685732	XM_005617378,XM_005617380	SPINK6	serine peptidase inhibitor, Kazal type 6, transcript variant X1	protein_coding	XP_005617435.1;XP_005617437.1	-2.11869	378.587	0.103643	-10.451	1.45062e-25	8.99594e-25	9.00715	7.92261	8.82592	8.73691	8.76543	8.22405	8.22373	8.15752	557	522	498	249	258	212	23.4232	21.3611	21.7006	10.221	10.4228	9.23608	55.9999	51.2391	51.7153	26.0159	26.2922	23.193
100568444	NR_038068	SNHG3	small nucleolar RNA host gene 3 (non-protein coding)	lncRNA	.	-2.11819	178.82	0.156823	-6.9048	5.0275e-12	1.80015e-11	7.92447	6.84168	7.68591	7.62633	7.69772	7.28261	7.04404	7.11995	253	244	247	140	98	101	9.56553	8.98703	9.79078	5.30928	3.64151	4.03929	22.8691	21.5573	23.3326	13.5139	9.18597	10.1432
612058	XM_849785	GRWD1	glutamate rich WD repeat containing 1	protein_coding	XP_854878.1	-2.11615	839.297	0.0746823	-14.4805	1.60811e-47	1.70082e-46	10.1549	9.07295	9.94303	9.9548	9.91446	9.39856	9.31177	9.2782	1171	1238	1089	586	541	468	13.6943	14.0806	13.3295	6.88275	6.23996	5.81532	32.7402	33.7753	31.7659	17.5189	15.7407	14.603
483740	XM_005631481,XM_005631482,XM_022405656,XM_022405657,XM_022405658,XM_540861	SLC25A45	solute carrier family 25 member 45, transcript variant X2	protein_coding	XP_005631538.1;XP_005631539.1;XP_022261364.1;XP_022261365.1;XP_022261366.1;XP_540861.3	-2.11171	36.525	0.36152	-2.983	0.00285442	0.00527919	5.62959	4.55717	5.49076	5.18495	5.12047	4.99055	4.88273	5.06542	75	43	34	24	17	28	0.8629	0.473467	0.425533	0.271537	0.180181	0.351009	2.06301	1.13571	1.0141	0.691152	0.454519	0.881429
479884	NM_001284463,XM_005621714,XM_022419486	SLC9A3R2	SLC9A3 regulator 2	protein_coding	NP_001271392.1;XP_005621771.1;XP_022275194.1	-2.11092	161.601	0.153206	-7.03544	1.98635e-12	7.29138e-12	7.77751	6.6975	7.51589	7.53374	7.51785	7.02822	7.06626	6.95731	222	237	214	105	116	87	3.65592	3.65271	3.98777	1.75726	2.15184	1.51571	8.74053	8.76178	9.50335	4.47281	5.42816	3.80616
611266	XM_005624935,XM_022423452,XM_022423453,XM_022423454,XM_848910	SERPINF2	serpin family F member 2, transcript variant X3	protein_coding	XP_005624992.1;XP_022279160.1;XP_022279161.1;XP_022279162.1;XP_854003.1	-2.11081	19.348	0.448708	-2.402	0.0163057	0.0271298	4.71537	3.63524	4.27766	4.43664	4.30348	4.19806	4.1433	4.0785	22	36	23	16	13	8	0.226405	0.371691	0.247936	0.167176	0.128954	0.079199	0.541286	0.891579	0.590861	0.425518	0.325296	0.198878
476976	XM_005639120,XM_022413625,XM_022413626,XM_022413628,XM_853311,XR_296291,XR_296292	HNRNPDL	heterogeneous nuclear ribonucleoprotein D like, transcript variant X2	protein_coding	XP_005639177.1;XP_022269333.1;XP_022269334.1;XP_022269336.1;XP_858404.1	-2.11002	9142.68	0.0319394	-33.7281	2.23819e-249	2.03225e-247	13.5987	12.5216	13.3994	13.3806	13.399	12.762	12.7451	12.7781	12752	13027	12250	5848	5931	5604	101.088	99.9194	101.902	45.2562	45.5228	45.9802	241.681	239.678	242.845	115.192	114.834	115.462
490937	XM_548060	FZD2	frizzled class receptor 2	protein_coding	XP_548060.2	-2.10988	1162.98	0.0705281	-15.2728	1.16163e-52	1.35245e-51	10.6241	9.54644	10.4499	10.4154	10.3639	9.87463	9.77726	9.73626	1685	1690	1468	822	750	643	24.0161	23.4271	21.8949	11.7592	10.5508	9.73756	57.4175	56.1948	52.1783	29.9311	26.6151	24.4523
106559300	XR_001316902,XR_001316903,XR_002630025,XR_002630026	LOC106559300	uncharacterized LOC106559300, transcript variant X1	lncRNA	.	-2.10919	18.3196	0.475103	-2.26622	0.0234379	0.0380793	4.63764	3.55418	4.20992	4.22411	4.32828	4.17483	4.02664	3.97248	22	24	30	19	10	6	0.489373	0.45375	0.557784	0.326648	0.177057	0.10577	1.16999	1.08841	1.32927	0.831428	0.446639	0.265603
480258	XM_537382	PSME2	proteasome activator subunit 2	protein_coding	XP_537382.2	-2.10886	2808.56	0.0515986	-20.8623	1.1794e-96	2.673e-95	11.8958	10.8189	11.6902	11.6254	11.7433	11.0819	11.055	11.0509	3902	3783	3979	1841	1843	1661	70.3557	66.3366	75.0637	33.3431	32.7957	31.8014	168.206	159.122	178.886	84.8692	82.7294	79.8575
609395	XM_005628031,XM_005628032,XM_022426846,XM_022426847,XM_022426848,XM_022426849,XM_022426850	GSDMD	gasdermin D, transcript variant X2	protein_coding	XP_005628088.1;XP_005628089.1;XP_022282554.1;XP_022282555.1;XP_022282556.1;XP_022282557.1;XP_022282558.1	-2.1084	4169.67	0.042897	-25.0867	6.94404e-139	2.53159e-137	12.4658	11.3893	12.298	12.2423	12.235	11.6383	11.6532	11.6018	6032	5913	5403	2691	2842	2411	80.7485	76.6908	75.5355	36.1955	37.6501	34.3884	193.052	183.959	180.011	92.1296	94.975	86.3538
482985	XM_022404478	MATN3	matrilin 3	protein_coding	XP_022260186.1	-2.10792	24.689	0.400113	-2.68878	0.00717129	0.0125493	5.06729	3.98642	4.64048	4.61349	4.83854	4.45537	4.49067	4.45533	29	28	45	15	18	14	0.30605	0.284218	0.493936	0.158044	0.183543	0.148093	0.7317	0.681756	1.17711	0.402274	0.462999	0.371882
483398	XM_022405106	B4GALNT4	beta-1,4-N-acetyl-galactosaminyltransferase 4	protein_coding	XP_022260814.1	-2.10578	758.207	0.0775363	-13.8561	1.16783e-43	1.14615e-42	10.0057	8.93187	9.78598	9.84526	9.73189	9.21135	9.17889	9.17866	1046	1168	944	500	496	449	4.94147	5.36654	4.66495	2.37207	2.31222	2.25345	11.814	12.8728	11.1172	6.03771	5.83272	5.6587
481892	XM_014118117,XM_022426269,XM_022426270,XM_539013	IRAK1BP1	interleukin 1 receptor associated kinase 1 binding protein 1, transcript variant X2	protein_coding	XP_013973592.1;XP_022281977.1;XP_022281978.1;XP_539013.3	-2.10568	133.59	0.172944	-6.21176	5.2394e-10	1.68354e-09	7.50156	6.42569	7.19834	7.27254	7.2431	6.67109	6.84885	6.74158	175	202	179	73	104	78	2.85787	3.24954	3.15335	1.18537	1.67885	1.35467	6.83256	7.7947	7.51484	3.01715	4.23503	3.40176
102156658	XR_002617815,XR_002617816,XR_002617817,XR_002617818,XR_002617819	LOC102156658	uncharacterized LOC102156658, transcript variant X3	lncRNA	.	-2.10524	30.8302	0.381857	-2.81253	0.0049154	0.00879133	5.38731	4.30785	4.84866	5.06454	5.15125	4.8578	4.75286	4.6581	27	48	53	27	20	12	0.123845	0.236125	0.268248	0.126032	0.093237	0.054205	0.296088	0.566397	0.639269	0.320796	0.235196	0.136116
489989	XM_003434841,XM_003434842,XM_005621496,XM_022420034	TMC5	transmembrane channel like 5, transcript variant X4	protein_coding	XP_003434889.1;XP_003434890.1;XP_005621553.1;XP_022275742.1	-2.10473	561.56	0.0979821	-10.9575	6.11921e-28	4.1128e-27	9.57252	8.4987	9.44943	9.33057	9.2622	8.83227	8.73475	8.71484	872	792	673	396	359	316	6.1611	5.44664	4.98616	2.77125	2.49028	2.30842	14.7299	13.0649	11.8826	7.05375	6.28189	5.79674
487318	XM_014109943	COL16A1	collagen type XVI alpha 1 chain	protein_coding	XP_013965418.1	-2.10374	33.6799	0.33401	-3.21235	0.00131654	0.00253696	5.51142	4.44262	5.23697	5.15999	5.1235	4.91309	4.83351	4.93382	53	47	40	23	18	23	0.261897	0.226214	0.205206	0.11388	0.0881	0.122354	0.626139	0.542622	0.489032	0.289862	0.222238	0.307246
106559660	XR_001317622,XR_002626666	LOC106559660	uncharacterized LOC106559660, transcript variant X2	lncRNA	.	-2.10116	48.482	0.282404	-3.79309	0.000148784	0.000318126	6.03612	4.97	5.70411	5.70623	5.75006	5.32103	5.33278	5.48804	65	68	68	26	28	38	0.487068	0.489058	0.523439	0.186561	0.203227	0.296353	1.16448	1.17311	1.24742	0.47486	0.512653	0.744182
102153616	XM_022414127,XM_022414128,XM_022414129	LOC102153616	NACHT, LRR and PYD domains-containing protein 1b allele 5-like, transcript variant X1	protein_coding	XP_022269835.1;XP_022269836.1;XP_022269837.1	-2.1009	221.386	0.141816	-7.55209	4.28335e-14	1.70967e-13	8.22805	7.15919	7.89289	7.98179	8.07123	7.43219	7.38209	7.54467	272	318	328	137	131	153	2.33544	2.68123	2.96666	1.19769	1.10563	1.39921	5.58355	6.43149	7.06993	3.04852	2.78903	3.5136
111094328	XM_022415007	LOC111094328	uncharacterized LOC111094328	protein_coding	XP_022270715.1	-2.09851	25.1597	0.388793	-2.75047	0.00595101	0.0105314	5.09172	4.0196	4.66554	4.68646	4.84208	4.49619	4.50168	4.49703	29	32	43	16	17	15	0.21753	0.236073	0.347737	0.117591	0.129634	0.117827	0.520069	0.566271	0.8287	0.299308	0.327011	0.29588
607970	XM_005620001,XM_022418535	CYB5D1	cytochrome b5 domain containing 1, transcript variant X2	protein_coding	XP_005620058.2;XP_022274243.1	-2.09802	51.8074	0.265647	-4.02424	5.71585e-05	0.000127247	6.13326	5.06271	5.80247	5.81083	5.85587	5.50657	5.46994	5.44996	69	73	73	36	34	29	2.08331	2.34841	2.49048	1.01951	0.943462	0.850879	4.98075	5.63314	5.93513	2.59499	2.37995	2.13667
102155565	XR_001316670	LOC102155565	uncharacterized LOC102155565	lncRNA	.	-2.09788	32.3935	0.360957	-2.96138	0.00306263	0.0056397	5.45526	4.3864	4.99198	5.21497	5.10812	4.71921	4.91678	4.85673	34	58	43	13	28	21	0.694853	1.14053	0.91754	0.260422	0.557788	0.436449	1.66125	2.73579	2.18661	0.662859	1.40706	1.09598
403767	NM_001003148	CUBN	cubilin	protein_coding	NP_001003148.1	-2.09455	629.272	0.0808001	-13.2009	8.66378e-40	7.79794e-39	9.73425	8.66824	9.53576	9.53463	9.47836	8.94695	8.90663	8.93085	889	926	799	415	407	381	2.09383	2.12034	1.96961	0.981371	0.94493	0.951153	5.0059	5.08607	4.69384	2.49791	2.38365	2.38847
487989	XM_005639517,XM_005639518,XM_005639520,XM_005639521,XM_022414040,XM_022414041,XM_022414042,XM_022414043,XM_022414044,XM_022414045	IGSF11	immunoglobulin superfamily member 11, transcript variant X7	protein_coding	XP_005639574.1;XP_005639575.1;XP_005639577.1;XP_005639578.1;XP_022269748.1;XP_022269749.1;XP_022269750.1;XP_022269751.1;XP_022269752.1;XP_022269753.1	-2.09158	2993.01	0.0484167	-21.9881	3.73954e-107	9.47152e-106	11.9834	10.9194	11.7657	11.7713	11.7956	11.1874	11.1004	11.1891	4078	4281	4053	1995	1848	1877	32.435	32.6667	33.6711	15.8174	14.4776	15.7568	77.5452	78.358	80.2424	40.2605	36.5206	39.5675
111091714	XR_002617684	LOC111091714	uncharacterized LOC111091714	lncRNA	.	-2.09102	18.5388	0.509121	-2.09029	0.0365922	0.0574219	4.65267	3.57585	4.34673	4.2053	4.24359	4.16777	4.12872	3.90043	32	22	23	18	16	2	0.099888	0.066508	0.072918	0.056859	0.04951	0.006728	0.238811	0.159532	0.173772	0.144725	0.124892	0.016895
804487	gene-ATP8	ATP8	ATP synthase F0 subunit 8	protein_coding	NP_008475.1	-2.09049	42266.3	0.115726	-9.1928	3.82738e-20	1.9692e-19	15.8032	14.7394	15.6217	15.5826	15.5942	14.8598	14.9775	15.0718	59813	59739	55751	23521	28326	28860	7687.78	7467.05	7497.67	3036.82	3593.21	3940.5	18379.9	17911.3	17867.9	7729.71	9064.11	9895.12
491597	NM_001190172,XM_005621188,XM_005621189,XM_022419516	PDGFA	platelet derived growth factor subunit A	protein_coding	NP_001177101.1;XP_005621245.1;XP_005621246.1;XP_022275224.1	-2.08931	1042.41	0.0682964	-15.5649	1.26102e-54	1.53892e-53	10.4611	9.39915	10.2418	10.2351	10.2716	9.67126	9.58006	9.69029	1426	1476	1418	692	635	666	21.2931	21.1496	21.9959	10.5161	9.90034	10.9661	50.9074	50.7316	52.4189	26.7669	24.9743	27.5374
488288	XM_005640113	LOC488288	histone H2B type 1-J	protein_coding	XP_005640170.1	-2.08487	151.326	0.162657	-6.51653	7.19525e-11	2.43103e-10	7.67606	6.61673	7.3863	7.43314	7.44477	7.02633	6.8477	6.9174	199	221	207	114	87	89	1.6449	1.77931	1.7919	0.943131	0.710766	0.782737	3.9326	4.26806	4.27033	2.40058	1.79296	1.96556
478921	XM_022415029,XM_536080	PTPRN	protein tyrosine phosphatase, receptor type N, transcript variant X1	protein_coding	XP_022270737.1;XP_536080.4	-2.08469	42.4446	0.309398	-3.42545	0.000613775	0.00122815	5.84482	4.77694	5.46788	5.51815	5.56876	5.2363	5.29162	5.06873	53	61	62	30	36	16	0.381377	0.423572	0.463683	0.212381	0.251132	0.122943	0.911792	1.01603	1.10502	0.540581	0.633497	0.308727
478674	XM_535843	P3H2	prolyl 3-hydroxylase 2	protein_coding	XP_535843.2	-2.08451	2636.58	0.0462528	-22.9112	3.5898e-116	1.00438e-114	11.799	10.7398	11.5947	11.6105	11.5757	11.0041	10.9466	10.9879	3641	3866	3425	1754	1688	1613	27.2879	28.1757	26.8559	13.2027	12.4823	12.841	65.2396	67.5853	64.001	33.6051	31.4874	32.2454
488646	XM_005640877,XM_005640878,XM_545763	USF1	upstream transcription factor 1, transcript variant X2	protein_coding	XP_005640934.1;XP_005640935.1;XP_545763.2	-2.08094	3406.54	0.0423165	-24.9839	9.13858e-138	3.30661e-136	12.1681	11.1104	11.9831	11.9356	11.9728	11.3483	11.3655	11.3324	4799	4746	4559	2197	2327	2021	74.3117	70.5449	72.9149	33.141	35.1987	32.8609	177.663	169.217	173.765	84.3549	88.7911	82.5181
111094485	XR_002623797	LOC111094485	uncharacterized LOC111094485	lncRNA	.	-2.08004	283.155	0.129388	-8.16625	3.1812e-16	1.39978e-15	8.57817	7.52444	8.37528	8.33114	8.32736	7.87041	7.64902	7.87568	405	400	367	202	149	191	3.30425	3.17099	3.12867	1.652	1.19385	1.65484	7.89977	7.60628	7.45602	4.20489	3.01155	4.15553
491250	XM_005625095,XM_022423574,XM_022423575,XM_022423576,XM_548371	EGFL7	EGF like domain multiple 7, transcript variant X4	protein_coding	XP_005625152.1;XP_022279282.1;XP_022279283.1;XP_022279284.1;XP_548371.2	-2.07838	1316	0.0634953	-16.6226	4.78151e-62	6.71505e-61	10.7957	9.73875	10.5863	10.5704	10.6041	9.96956	10.0495	9.9281	1813	1857	1778	834	959	741	37.806	37.0701	38.5079	17.2514	19.454	16.2531	90.3861	88.9203	91.7692	43.9105	49.074	40.8137
487983	XM_005639503,XM_005639504,XM_022414005,XM_022414006,XM_022414007,XM_545105	QTRT2	queuine tRNA-ribosyltransferase accessory subunit 2, transcript variant X2	protein_coding	XP_005639560.1;XP_005639561.1;XP_022269713.1;XP_022269714.1;XP_022269715.1;XP_545105.2	-2.07807	553.311	0.0951108	-11.0949	1.3282e-28	9.10072e-28	9.54477	8.49074	9.32479	9.33684	9.31726	8.84224	8.63592	8.75833	761	805	725	406	316	340	5.95397	6.13011	5.95648	3.18647	2.45471	2.82545	14.2347	14.7044	14.195	8.11062	6.19218	7.09507
106558966	XR_001316463,XR_002627856	LOC106558966	uncharacterized LOC106558966, transcript variant X2	lncRNA	.	-2.07691	24.9078	0.386907	-2.7253	0.00642427	0.0113203	5.07269	4.01453	4.65787	4.72432	4.77934	4.45808	4.53689	4.47353	29	36	38	14	20	14	0.16018	0.200256	0.228363	0.07918	0.10833	0.082369	0.382957	0.480356	0.544219	0.20154	0.273271	0.206839
485226	XM_022407755	TRIM21	tripartite motif containing 21	protein_coding	XP_022263463.1	-2.07675	971.65	0.072853	-14.472	1.82134e-47	1.92353e-46	10.3569	9.30356	10.1785	10.1284	10.1308	9.47496	9.55568	9.61812	1389	1368	1264	567	655	644	13.9027	13.3191	13.2332	5.69332	6.47098	6.83953	33.2383	31.9486	31.5364	14.4914	16.3235	17.175
100856746	XM_003639771,XM_003639772,XM_005632376,XM_022406512	FAM107A	family with sequence similarity 107 member A, transcript variant X1	protein_coding	XP_003639819.1;XP_003639820.1;XP_005632433.1;XP_022262220.1	-2.07467	16.4851	0.500249	-2.10471	0.0353168	0.0555837	4.47948	3.41444	4.11504	4.02008	4.15435	3.99214	3.95275	3.81056	24	18	26	15	13	4	0.195837	0.130814	0.200126	0.124756	0.089951	0.031707	0.468204	0.313785	0.476926	0.317545	0.226907	0.079622
100687276	XM_005615891,XM_005615895,XM_005615896,XM_005615897,XM_005615898,XM_005615899,XM_022421538,XM_022421539,XM_022421540,XM_022421542	KANK1	KN motif and ankyrin repeat domains 1, transcript variant X5	protein_coding	XP_005615948.1;XP_005615952.1;XP_005615953.1;XP_005615954.1;XP_005615955.1;XP_005615956.1;XP_022277246.1;XP_022277247.1;XP_022277248.1;XP_022277250.1	-2.07259	1240.93	0.0633314	-16.6021	6.72848e-62	9.4127e-61	10.709	9.65809	10.544	10.4806	10.4772	9.93653	9.85892	9.91033	1794	1741	1598	840	786	762	8.91498	8.20671	8.38291	4.31466	3.75275	4.04102	21.3138	19.6855	19.9775	10.9822	9.46656	10.1475
102152940	XR_002628133,XR_292636,XR_292637	LOC102152940	uncharacterized LOC102152940, transcript variant X3	lncRNA	.	-2.07194	54.1471	0.289281	-3.63307	0.000280065	0.000580933	6.19274	5.13532	6.01016	5.78031	5.83191	5.45823	5.67499	5.43156	93	65	66	29	51	25	0.601417	0.413802	0.428148	0.173624	0.302391	0.154742	1.43786	0.99259	1.02033	0.441931	0.762802	0.388576
488834	NM_001146143,XM_005618264,XM_014112323,XM_014112326,XM_014112327,XM_022416053	TLR1	toll-like receptor 1	protein_coding	NP_001139615.1;XP_005618321.1;XP_013967798.1;XP_013967801.1;XP_013967802.1;XP_022271761.1	-2.07166	16.8197	0.502605	-2.09069	0.0365563	0.0573842	4.50125	3.45845	4.04801	4.07913	4.22371	3.85688	3.90409	4.05617	18	21	30	6	9	17	0.152102	0.2201	0.310237	0.061162	0.088221	0.151364	0.363645	0.527956	0.739333	0.155677	0.222543	0.380097
100687252	XM_003432804,XM_005633087,XM_022407253,XM_022407254,XM_022407255	TLE2	transducin like enhancer of split 2, transcript variant X3	protein_coding	XP_003432852.2;XP_005633144.1;XP_022262961.1;XP_022262962.1;XP_022262963.1	-2.07152	103.656	0.196095	-5.35807	8.41176e-08	2.33047e-07	7.12846	6.07449	6.794	6.82546	6.94736	6.47566	6.42689	6.34149	130	142	156	75	71	54	1.38926	1.47923	1.75645	0.806275	0.734914	0.579019	3.32142	3.54823	4.18583	2.05224	1.85387	1.45399
486354	XM_543480	PES1	pescadillo ribosomal biogenesis factor 1	protein_coding	XP_543480.2	-2.07106	4037.95	0.0458873	-22.8902	5.81933e-116	1.61876e-114	12.4112	11.3604	12.226	12.1561	12.2416	11.6282	11.5883	11.5711	5669	5467	5544	2723	2682	2377	65.2512	61.1957	66.7584	31.48	30.4569	29.054	156.002	146.791	159.094	80.127	76.8297	72.9584
486226	XM_005636076,XM_543351	DDX51	DEAD-box helicase 51, transcript variant X2	protein_coding	XP_005636133.1;XP_543351.2	-2.06935	927.347	0.0698526	-15.0199	5.44e-51	6.14533e-50	10.2881	9.23936	10.067	10.1246	10.0409	9.51315	9.47041	9.47778	1260	1404	1175	622	609	557	10.4838	11.1739	10.0564	5.09958	4.8906	4.8805	25.0646	26.803	23.9656	12.9801	12.3369	12.2556
488510	XM_005640616,XM_014111088,XM_022414979,XM_845670	IKZF2	IKAROS family zinc finger 2, transcript variant X4	protein_coding	XP_005640673.1;XP_013966563.1;XP_022270687.1;XP_850763.2	-2.06877	48.5183	0.289492	-3.6228	0.000291433	0.000603215	6.03008	4.98588	5.60716	5.72866	5.80476	5.34434	5.31919	5.48669	54	71	75	28	27	38	0.145443	0.186779	0.214388	0.072349	0.068429	0.102851	0.347725	0.448027	0.510913	0.184152	0.172617	0.258271
476292	NM_001286967	ARHGAP18	Rho GTPase activating protein 18	protein_coding	NP_001273896.1	-2.06534	1702.7	0.0523953	-19.9708	9.88668e-89	2.02747e-87	11.164	10.1174	10.9811	10.9439	10.9521	10.3705	10.3552	10.3473	2401	2401	2233	1123	1141	1023	18.498	17.9903	18.0017	8.69047	8.67734	8.37119	44.2248	43.1534	42.9004	22.1201	21.8892	21.0212
100684307	XM_003639398,XR_001317404,XR_002632079	GJA10	gap junction protein alpha 10, transcript variant X1	protein_coding	XP_003639446.2	-2.06526	16.0755	0.483699	-2.16318	0.0305276	0.0486111	4.4384	3.38813	4.06266	3.98068	4.14226	3.8688	3.91193	3.89777	22	17	27	9	12	10	0.201468	0.140137	0.24086	0.070848	0.094615	0.087407	0.481668	0.336147	0.573999	0.180331	0.238673	0.21949
100687225	XM_005629911	CLDN23	claudin 23	protein_coding	XP_005629968.1	-2.0633	33.7463	0.330762	-3.15924	0.00158182	0.00301913	5.50612	4.4624	5.13174	5.154	5.24059	4.89002	4.87905	4.93789	42	46	51	21	21	23	0.638918	0.679302	0.806953	0.318678	0.304045	0.371931	1.52752	1.62945	1.92307	0.81114	0.766975	0.933967
111097500	XR_002630299	LOC111097500	uncharacterized LOC111097500	lncRNA	.	-2.06256	17.096	0.489964	-2.13166	0.0330345	0.0522994	4.52692	3.47747	4.05283	4.07088	4.2925	3.9126	4.00491	3.97684	17	19	34	8	14	11	0.792335	0.857407	1.6362	0.377413	0.606303	0.527187	1.8943	2.05667	3.89927	0.960642	1.52944	1.32384
608835	XM_014114278	LOC608835	proline-rich protein 3-like	protein_coding	XP_013969753.2	-2.05921	60.6898	0.2511	-4.15011	3.32316e-05	7.57323e-05	6.35157	5.31175	6.06782	6.01537	6.08394	5.74999	5.59792	5.72695	85	81	84	45	32	40	2.47747	2.29524	2.55048	1.30947	0.901453	1.22675	5.9231	5.50561	6.0781	3.33304	2.27398	3.08053
102156469	XR_292622	LOC102156469	uncharacterized LOC102156469	lncRNA	.	-2.05493	1619.41	0.060293	-17.234	1.4756e-66	2.20074e-65	11.0893	10.0499	10.9202	10.9017	10.8311	10.2526	10.3396	10.2707	2314	2364	2010	1006	1167	967	72.9925	72.5243	66.3443	31.8707	36.3261	32.4063	174.51	173.965	158.107	81.1215	91.6352	81.3764
478142	XM_022414835	NETO2	neuropilin and tolloid like 2	protein_coding	XP_022270543.1	-2.05282	250.972	0.123015	-8.43485	3.31626e-17	1.5228e-16	8.39849	7.36196	8.19842	8.16039	8.14283	7.65409	7.61079	7.66782	358	356	321	166	161	159	1.85166	1.78807	1.73268	0.86249	0.819912	0.872182	4.42692	4.28906	4.12919	2.19532	2.06828	2.19016
111096519	XR_002628050	LOC111096519	uncharacterized LOC111096519	lncRNA	.	-2.05109	37.0884	0.335595	-3.08822	0.00201362	0.0037976	5.63875	4.60606	5.32099	5.43936	5.14965	4.95248	5.05922	5.05561	52	68	34	19	28	25	0.792912	1.01521	0.549481	0.281155	0.416585	0.401677	1.89568	2.4352	1.30948	0.715634	1.05086	1.00866
100687017	XM_003433326	C25H2orf72	chromosome 25 C2orf72 homolog	protein_coding	XP_003433374.1	-2.04863	3032.96	0.0465927	-22.2065	2.97502e-109	7.73882e-108	11.993	10.9583	11.8255	11.7597	11.7916	11.2251	11.1652	11.1833	4317	4182	3994	2065	1982	1838	31.9339	30.0883	30.9173	15.3412	14.4725	14.4443	76.3473	72.173	73.6798	39.0483	36.5078	36.2714
479852	XM_005621554,XM_005621555	ATF7IP2	activating transcription factor 7 interacting protein 2, transcript variant X1	protein_coding	XP_005621611.1;XP_005621612.1	-2.04463	17.6785	0.484356	-2.13034	0.0331436	0.0524435	4.56512	3.54656	4.15433	4.2819	4.15141	3.93916	3.96801	4.13524	21	32	20	7	9	18	0.165838	0.248891	0.16602	0.057052	0.065816	0.156348	0.396485	0.597016	0.395646	0.145217	0.166026	0.392611
106558359	XR_001315489	LOC106558359	uncharacterized LOC106558359	lncRNA	.	-2.04397	101.779	0.19353	-5.32926	9.86113e-08	2.71897e-07	7.09452	6.06376	6.81208	6.89151	6.78164	6.33934	6.44332	6.41308	136	159	125	59	75	64	2.43525	2.76178	2.32506	1.06084	1.31828	1.21237	5.82217	6.62469	5.54092	2.7002	3.32544	3.04441
484632	XM_005632290	NUP210	nucleoporin 210	protein_coding	XP_005632347.1	-2.0435	75.0772	0.248633	-4.14685	3.37079e-05	7.67693e-05	6.65527	5.62528	6.35638	6.44093	6.30231	6.15593	5.84219	5.9059	101	120	89	70	37	39	0.37594	0.431368	0.345853	0.259951	0.135488	0.151255	0.898793	1.03473	0.82421	0.661663	0.341778	0.379821
111090460	XR_002614914	LOC111090460	uncharacterized LOC111090460	lncRNA	.	-2.04271	406.88	0.101658	-10.1367	3.79637e-24	2.25641e-23	9.09338	8.06353	8.90342	8.87979	8.84008	8.24522	8.36045	8.36438	577	585	514	237	290	264	2.84218	2.8018	2.6504	1.17136	1.407	1.38183	6.79505	6.72071	6.31624	2.98149	3.54925	3.46995
111098142	XM_022425759	LOC111098142	basic proline-rich protein-like	protein_coding	XP_022281467.1	-2.03816	28.125	0.360858	-2.84674	0.00441694	0.00795798	5.23898	4.20829	4.91998	4.92347	4.8684	4.66941	4.70038	4.61086	40	42	34	19	22	14	0.241248	0.243246	0.216378	0.114178	0.129969	0.084333	0.576772	0.583477	0.515655	0.290622	0.327855	0.211771
480659	XM_014116854,XM_022423485,XM_022423486,XM_022423487,XM_022423488	ITGAE	integrin subunit alpha E, transcript variant X3	protein_coding	XP_013972329.2;XP_022279193.1;XP_022279194.1;XP_022279195.1;XP_022279196.1	-2.03794	183.014	0.150856	-6.80855	9.85847e-12	3.47138e-11	7.93994	6.91249	7.68169	7.63134	7.77854	7.11676	7.23944	7.25767	245	239	267	103	131	122	1.5542	1.471	1.78005	0.646999	0.815559	0.819474	3.71576	3.52849	4.24208	1.64683	2.0573	2.05781
487558	XM_846134	ONECUT1	one cut homeobox 1	protein_coding	XP_851227.2	-2.03555	268.558	0.124474	-8.23805	1.75046e-16	7.81911e-16	8.49185	7.46855	8.2232	8.25976	8.30833	7.75734	7.65335	7.81148	349	381	373	180	159	183	1.60211	1.70288	1.79527	0.830235	0.719254	0.893558	3.8303	4.08472	4.27834	2.11322	1.81437	2.24384
100683062	XM_022419224,XM_022419225,XM_022419227,XM_022419228,XM_022419229,XM_022419230,XM_022419231,XR_002627063	HYDIN	HYDIN, axonemal central pair apparatus protein, transcript variant X6	protein_coding	XP_022274932.1;XP_022274933.1;XP_022274935.1;XP_022274936.1;XP_022274937.1;XP_022274938.1;XP_022274939.1	-2.03526	17.0026	0.503706	-2.03534	0.0418169	0.0648663	4.51232	3.48331	4.12619	3.95385	4.28096	3.91719	3.96058	3.98138	23	12	34	9	12	12	0.038583	0.018988	0.059775	0.014601	0.018292	0.020931	0.092244	0.045547	0.142451	0.037165	0.046143	0.052561
612335	XM_005627714	SLC16A10	solute carrier family 16 member 10	protein_coding	XP_005627771.1	-2.03511	281.99	0.123877	-8.2752	1.28242e-16	5.76051e-16	8.56317	7.53712	8.31488	8.32485	8.36804	7.92009	7.75416	7.74533	376	397	386	217	176	157	4.62084	4.74218	4.95713	2.66855	2.13428	2.03951	11.0474	11.3751	11.8135	6.79235	5.38386	5.12146
481896	XM_005627567,XM_005627568,XM_014118121,XM_539017	FAM46A	family with sequence similarity 46 member A, transcript variant X1	protein_coding	XP_005627624.1;XP_005627625.1;XP_013973596.1;XP_539017.3	-2.03422	895.5	0.0706947	-14.4915	1.37109e-47	1.45334e-46	10.2295	9.20563	10.0005	10.0051	10.0643	9.4411	9.4157	9.48493	1193	1251	1234	582	583	579	5.74133	5.8489	6.21303	2.80849	2.7648	2.9586	13.7263	14.0298	14.8064	7.14854	6.97439	7.42943
102155480	XM_005628699,XM_005628700,XM_005628702,XM_022427561	LOC102155480	uncharacterized LOC102155480, transcript variant X3	protein_coding	XP_005628756.1;XP_005628757.1;XP_005628759.1;XP_022283269.1	-2.03375	26.9119	0.401242	-2.55243	0.0106974	0.018298	5.17578	4.14383	4.88365	4.82324	4.77399	4.48721	4.74376	4.51792	42	38	31	11	30	12	0.421752	0.36305	0.326231	0.097593	0.308441	0.128353	1.00832	0.870853	0.777449	0.248406	0.778064	0.32231
490957	XM_022422963,XM_844114	AOC2	amine oxidase, copper containing 2, transcript variant X1	protein_coding	XP_022278671.1;XP_849207.1	-2.0327	88.7493	0.239699	-4.26951	1.95899e-05	4.555e-05	6.89452	5.87093	6.7221	6.50106	6.61099	5.98498	6.31004	6.28586	142	106	116	35	74	64	1.09642	0.797273	0.927463	0.261292	0.591956	0.513303	2.62132	1.91243	2.21026	0.665076	1.49325	1.28897
477407	XM_022409713,XM_022409714,XM_022409715,XM_022409716,XM_534602	ARMC9	armadillo repeat containing 9, transcript variant X2	protein_coding	XP_022265421.1;XP_022265422.1;XP_022265423.1;XP_022265424.1;XP_534602.4	-2.03109	342.018	0.108492	-9.42239	4.40935e-21	2.35247e-20	8.84088	7.81701	8.64246	8.62983	8.58673	8.09416	8.13328	8.01762	481	494	432	228	250	191	3.81255	3.87545	3.61947	1.79621	1.95359	1.59958	9.115	9.29606	8.62566	4.57194	4.92806	4.01674
106558262	XM_022414525	LOC106558262	uncharacterized LOC106558262	protein_coding	XP_022270233.1	-2.02814	16.2689	0.491401	-2.07602	0.0378923	0.0592623	4.4477	3.42169	4.19073	4.0345	3.99719	3.91393	3.95469	3.85457	31	20	16	11	14	7	0.244402	0.15307	0.129555	0.083169	0.104583	0.058351	0.584312	0.367171	0.308747	0.211693	0.263819	0.146528
612585	XM_005641355,XM_005641356	SHROOM4	shroom family member 4, transcript variant X2	protein_coding	XP_005641412.1;XP_005641413.1	-2.0249	1073.97	0.073177	-13.9095	5.54942e-44	5.49876e-43	10.4894	9.47248	10.3306	10.2782	10.2474	9.77444	9.62387	9.72404	1544	1517	1349	769	653	676	4.91955	4.70098	4.49674	2.46211	2.05416	2.29028	11.7616	11.2763	10.7163	6.26689	5.18177	5.75119
403536	NM_001003015,XM_005639955,XM_005639956,XM_014110479,XM_022414374	TPMT	thiopurine S-methyltransferase	protein_coding	NP_001003015.1;XP_005640012.1;XP_005640013.1;XP_013965954.1;XP_022270082.1	-2.02474	1617.21	0.0568233	-17.9105	9.76184e-72	1.5835e-70	11.0801	10.0627	10.8813	10.8474	10.9104	10.2617	10.2874	10.3372	2213	2221	2198	1017	1090	1053	39.9176	38.2195	40.9	17.8207	17.8341	19.1763	95.4344	91.6775	97.4698	45.3595	44.9879	48.1542
492236	XM_005641988,XM_005641989	TREX2	three prime repair exonuclease 2, transcript variant X1	protein_coding	XP_005642045.1;XP_005642046.1	-2.02456	73.8096	0.226094	-4.50081	6.76942e-06	1.63101e-05	6.62551	5.61125	6.34907	6.36526	6.32859	6.00677	5.87673	6.00993	101	108	94	53	41	50	2.08351	2.20553	2.0099	1.08767	0.819633	1.11323	4.98122	5.29044	4.78983	2.76849	2.06758	2.79546
611933	NM_001145174,XM_022424930,XM_022424931,XR_002631076	CA9	carbonic anhydrase 9	protein_coding	NP_001138646.1;XP_022280638.1;XP_022280639.1	-2.02298	109.463	0.190229	-5.34346	9.11879e-08	2.52103e-07	7.19631	6.17527	6.95576	6.88529	6.96475	6.53797	6.56604	6.39075	154	145	150	77	84	54	2.60617	2.40779	2.63587	1.30382	1.37793	0.983032	6.23081	5.77559	6.28162	3.31866	3.47593	2.46852
481187	XM_005625705,XM_022424249,XM_538308	LOC481187	protein SCO2 homolog, mitochondrial, transcript variant X3	protein_coding	XP_005625762.1;XP_022279957.1;XP_538308.5	-2.02282	152.582	0.164804	-6.16714	6.95377e-10	2.21811e-09	7.67408	6.65721	7.383	7.48066	7.4194	7.07198	6.90553	6.88707	196	233	198	121	95	83	2.6988	3.1153	2.84694	2.35284	1.28238	1.21085	6.45226	7.4727	6.78461	5.98876	3.23489	3.0406
483752	XM_005631495,XM_540873	SAC3D1	SAC3 domain containing 1, transcript variant X1	protein_coding	XP_005631552.1;XP_540873.2	-2.01783	449.419	0.0947404	-10.6903	1.12984e-26	7.31128e-26	9.23101	8.21881	9.05383	9.02367	8.97515	8.4354	8.48629	8.4954	640	644	560	281	313	287	12.5699	12.3122	11.4986	5.58796	6.06497	5.99113	30.0519	29.5333	27.4025	14.2232	15.2993	15.0445
100856419	gene-LOC100856419	LOC100856419	.	pseudogene	.	-2.01332	33.0219	0.346008	-2.91778	0.00352534	0.00644408	5.46334	4.45448	5.02937	5.26626	5.10147	4.91722	4.866	4.8395	35	61	40	25	22	18	0.743378	1.25492	0.890882	0.526799	0.453033	0.404791	1.77726	3.01018	2.12308	1.34088	1.14281	1.01648
490687	XM_005623394,XM_014115896,XM_014115897,XM_014115898,XM_014115899,XM_014115900,XM_014115901,XM_014115902,XM_014115903,XM_022422001,XM_547809	TRIM9	tripartite motif containing 9, transcript variant X6	protein_coding	XP_005623451.1;XP_013971371.1;XP_013971372.1;XP_013971373.1;XP_013971374.1;XP_013971375.1;XP_013971376.1;XP_013971377.1;XP_013971378.1;XP_022277709.1;XP_547809.3	-2.01135	187.407	0.148825	-6.77415	1.25141e-11	4.38298e-11	7.96814	6.95891	7.73328	7.77299	7.6883	7.15341	7.34557	7.22992	256	281	232	106	150	113	1.39654	1.55256	1.3032	0.569801	0.810443	0.645366	3.33884	3.72414	3.10568	1.45033	2.04439	1.6206
100682757	XM_005636558	LRRC75B	leucine rich repeat containing 75B	protein_coding	XP_005636615.1	-2.01082	25.8992	0.374852	-2.68848	0.00717783	0.0125592	5.11356	4.10246	4.79837	4.74821	4.79126	4.52079	4.59762	4.53688	37	34	35	15	21	15	0.515074	0.459639	0.504275	0.198269	0.281408	0.209872	1.23143	1.10254	1.20175	0.504661	0.709872	0.527016
476874	XM_014122716,XM_014122721,XM_022407890,XM_022407891,XM_022407892,XM_022407893	PLEKHA7	pleckstrin homology domain containing A7, transcript variant X2	protein_coding	XP_013978191.1;XP_013978196.1;XP_022263598.1;XP_022263599.1;XP_022263600.1;XP_022263601.1	-2.00986	91.8108	0.203089	-4.9589	7.08935e-07	1.83619e-06	6.93919	5.92848	6.68291	6.65004	6.68762	6.30847	6.30504	6.17607	127	126	123	66	68	47	0.560094	0.602465	0.588735	0.291016	0.29707	0.21848	1.33906	1.44514	1.40303	0.740732	0.749379	0.548632
403592	NM_001003057	TCOF1	treacle ribosome biogenesis factor 1	protein_coding	NP_001003057.1	-2.00983	3464.2	0.0419035	-24.0331	1.25417e-127	3.99701e-126	12.1757	11.1687	11.9542	12.0103	11.977	11.3912	11.4	11.3928	4583	5092	4519	2279	2388	2144	25.0108	27.026	25.8053	12.4901	12.8597	12.4257	59.7955	64.8275	61.4973	31.7914	32.4395	31.2026
488898	XM_005618085,XM_022416702	ERAP1	endoplasmic reticulum aminopeptidase 1, transcript variant X1	protein_coding	XP_005618142.1;XP_022272410.1	-2.00897	3167.62	0.0460658	-21.8482	8.08777e-106	1.99254e-104	12.0466	11.0395	11.89	11.8198	11.8427	11.2769	11.2855	11.2342	4510	4347	4110	2123	2224	1887	25.9337	24.2937	24.7265	12.2535	12.6142	11.5148	62.002	58.2735	58.9263	31.1892	31.8202	28.9152
482767	XM_005629554,XM_022403738,XM_539883	RAB19	RAB19, member RAS oncogene family, transcript variant X2	protein_coding	XP_005629611.1;XP_022259446.1;XP_539883.1	-2.00879	285.684	0.118007	-8.52773	1.49245e-17	6.95723e-17	8.57572	7.56849	8.30171	8.35344	8.40341	7.79362	7.87754	7.83597	365	406	398	177	208	177	4.36052	4.75924	4.96796	2.03027	2.35614	2.13042	10.4251	11.416	11.8393	5.16772	5.94353	5.34977
480954	XM_005641468,XM_005641469,XM_022415581,XM_538074	ITGB1BP2	integrin subunit beta 1 binding protein 2, transcript variant X1	protein_coding	XP_005641525.1;XP_005641526.1;XP_022271289.1;XP_538074.2	-2.00761	79.2392	0.216508	-4.64408	3.41588e-06	8.42272e-06	6.72566	5.7182	6.48864	6.39763	6.47278	6.10645	6.06276	6.02646	114	103	107	57	54	45	1.60881	1.53864	1.66941	0.674417	0.62385	0.741259	3.84632	3.69074	3.97841	1.71662	1.5737	1.8614
102155999	XR_002616706	LOC102155999	uncharacterized LOC102155999	lncRNA	.	-2.00641	37.0561	0.323653	-3.104	0.00190923	0.00361157	5.62972	4.62058	5.27712	5.22837	5.41839	4.98566	5.08851	5.01975	47	44	60	21	30	22	0.230526	0.206678	0.306055	0.102001	0.143585	0.11356	0.551139	0.495761	0.729366	0.259626	0.362203	0.285164
492263	XM_549382	DKC1	dyskerin pseudouridine synthase 1	protein_coding	XP_549382.2	-2.0058	4287.03	0.0408537	-24.5799	2.07212e-133	7.19116e-132	12.4821	11.4781	12.2946	12.2569	12.3123	11.7082	11.678	11.7209	5882	5881	5766	2857	2849	2726	64.0162	62.2501	65.6665	31.2294	30.5948	31.5098	153.049	149.32	156.491	79.4893	77.1776	79.1253
475527	XM_005629552,XM_532750	ADCK2	aarF domain containing kinase 2, transcript variant X1	protein_coding	XP_005629609.1;XP_532750.3	-2.00536	404.11	0.103015	-9.74485	1.94066e-22	1.08679e-21	9.07526	8.07039	8.82024	8.91458	8.84662	8.38031	8.33724	8.25295	524	612	520	289	282	226	5.92063	6.64733	6.08564	3.22961	3.11248	2.68202	14.155	15.945	14.5028	8.22042	7.85144	6.73491
608512	XM_014110643	PXDC1	PX domain containing 1	protein_coding	XP_013966118.2	-2.00448	161.416	0.151673	-6.61442	3.73011e-11	1.27762e-10	7.75112	6.74679	7.4885	7.49819	7.54906	7.06573	7.0439	7.01786	213	225	222	111	111	96	3.91123	4.01943	4.26482	2.0424	2.01233	1.86217	9.35093	9.64145	10.1636	5.19859	5.07623	4.67615
480684	XM_022423936	COL5A1	collagen type V alpha 1 chain	protein_coding	XP_022279644.1	-2.00015	2388.37	0.0552565	-18.0994	3.22205e-73	5.37766e-72	11.6367	10.6371	11.4681	11.4874	11.3649	10.84	10.8703	10.8775	3349	3570	2863	1538	1657	1515	10.1832	10.5581	9.1081	4.69709	4.97224	4.8941	24.3459	25.3258	21.7057	11.9557	12.5428	12.2897
