# Supplementary material for: Host-directed antiviral strategy targeting prohibitins: Mel56 suppresses influenza A virus and severe acute respiratory syndrome coronavirus 2 via modulation of antioxidant pathways and mitochondrial function
Source: Microbiol Spectr. 2026 May 15;14(7):e03093-25. doi: 10.1128/spectrum.03093-25 (PMC13339898; doi:10.1128/spectrum.03093-25)
Supplement: Table S4 — List of upregulated DEGs in influenza A virus-infected MDCK cells treated with Mel56, identified by RNA-seq. [file spectrum.03093-25-s0003.xlsx]

## Sheet: data3_fc2_&_raw.p_UP
Table S4. List of upregulated DEGs in IAV-infected MDCK cells treated with Mel56, identified by RNA-seq.
Gene_ID	Transcript_ID	Gene_Symbol	Description	gene_biotype	Protein_ID	Mel56/DMSO.fc	Mel56/DMSO.baseMean	Mel56/DMSO.lfcSE	Mel56/DMSO.stat	Mel56/DMSOraw.pval	Mel56/DMSO.bh.pval	DMSO.mean	Mel56.mean	N_PR8_DMSO_1	N_PR8_DMSO_2	N_PR8_DMSO_3	N_PR8_Mel56_1	N_PR8_Mel56_2	N_PR8_Mel56_3	PR8_DMSO_1_Read_Count	PR8_DMSO_2_Read_Count	PR8_DMSO_3_Read_Count	PR8_Mel56_1_Read_Count	PR8_Mel56_2_Read_Count	PR8_Mel56_3_Read_Count	PR8_DMSO_1_FPKM	PR8_DMSO_2_FPKM	PR8_DMSO_3_FPKM	PR8_Mel56_1_FPKM	PR8_Mel56_2_FPKM	PR8_Mel56_3_FPKM	PR8_DMSO_1_TPM	PR8_DMSO_2_TPM	PR8_DMSO_3_TPM	PR8_Mel56_1_TPM	PR8_Mel56_2_TPM	PR8_Mel56_3_TPM
106558705	XM_014112877	VSIR	V-set immunoregulatory receptor	protein_coding	XP_013968352.2	36.1651	181.626	0.291608	17.7517	1.67294e-70	2.66876e-69	3.28406	8.46561	5.80033	5.81755	5.78018	7.74997	7.72826	7.61957	10	12	8	371	375	302	0.081395	0.090303	0.061179	3.09856	3.07434	2.66776	0.194597	0.216611	0.145796	7.88687	7.75524	6.69909
609440	XM_022405020	LOR	loricrin	protein_coding	XP_022260728.1	34.3956	588.994	0.160829	31.7365	4.87839e-221	3.66819e-219	5.05805	10.1607	6.98151	7.02593	7.06845	9.39178	9.39304	9.47753	29	36	37	1104	1145	1132	0.574237	0.689691	0.77138	22.4531	22.8801	24.3278	1.37288	1.65437	1.8383	57.1506	57.7167	61.0904
100687924	XM_003639078	VGF	VGF nerve growth factor inducible	protein_coding	XP_003639126.2	30.0855	2080.7	0.135014	36.3741	1.09361e-289	1.31571e-287	7.06318	11.9757	8.70248	8.69718	8.62801	11.3171	11.1242	11.3119	145	150	116	4261	3641	3981	1.4614	1.46538	1.22117	43.2287	36.2946	42.7067	3.4939	3.51501	2.91019	110.031	91.5557	107.242
488946	XM_005618196,XM_005618197,XM_022416798	GCNT4	glucosaminyl (N-acetyl) transferase 4, core 2, transcript variant X2	protein_coding	XP_005618253.1;XP_005618254.1;XP_022272506.1	25.7328	69.9102	0.409922	11.4303	2.95048e-30	2.10872e-29	2.4071	7.07164	5.03229	4.94567	5.07971	6.26952	6.29957	6.28525	6	2	8	131	141	126	0.028554	0.007523	0.038006	0.666376	0.70288	0.678518	0.068267	0.018045	0.090574	1.69615	1.77306	1.70385
106560102	XM_022407378	LOC106560102	mucin-16-like	protein_coding	XP_022263086.1	20.6532	653.07	0.12851	33.9918	2.9439e-253	2.77785e-251	5.91231	10.283	7.46653	7.42776	7.38002	9.65543	9.53995	9.61567	68	65	52	1305	1200	1177	0.64025	0.599287	0.511703	12.4759	11.2673	11.8988	1.5307	1.43751	1.21945	31.7553	28.4226	29.8795
476718	XM_022407379	LOC476718	mucin-16	protein_coding	XP_022263087.1	19.5188	9836.69	0.145882	29.3854	8.43538e-190	4.8135e-188	9.90469	14.1919	11.1769	11.2271	11.0537	13.5672	13.4543	13.577	1018	1163	771	19232	17795	18236	1.45378	1.61652	1.15242	27.6137	25.1038	27.6892	3.47567	3.87756	2.74636	70.2861	63.3261	69.5312
475091	XM_532324	FBXO32	F-box protein 32	protein_coding	XP_532324.2	16.8812	426.416	0.394636	10.3319	5.05378e-25	3.07984e-24	5.57803	9.65296	7.14128	6.78663	7.09604	8.98776	8.99744	8.98661	65	24	56	798	835	749	0.266122	0.095291	0.239493	3.27896	3.37107	3.25761	0.636242	0.228575	0.570741	8.34603	8.50375	8.18028
490616	XM_014115775,XM_014115776,XM_022421825,XM_022421826,XM_022421827,XM_022421828,XM_022421829,XM_022421830,XM_022421831,XM_547738	DHRS2	dehydrogenase/reductase 2, transcript variant X9	protein_coding	XP_013971250.2;XP_013971251.2;XP_022277533.1;XP_022277534.1;XP_022277535.1;XP_022277536.1;XP_022277537.1;XP_022277538.1;XP_022277539.1;XP_547738.3	16.4696	3321.18	0.116111	34.8093	1.76221e-265	1.79162e-263	8.5709	12.6124	9.81012	9.70408	9.74005	11.9999	11.8618	12.0665	431	370	364	6357	5725	6383	4.36629	3.89944	4.53416	68.1071	60.3858	73.0461	10.4389	9.35362	10.8055	173.355	152.327	183.428
483951	XM_541071	SERPINB10	serpin family B member 10	protein_coding	XP_541071.2	16.2154	44.9432	0.433528	9.27113	1.84188e-20	9.5997e-20	2.38503	6.40366	4.66255	4.69273	4.70954	5.56996	5.62661	5.68006	4	6	6	77	87	86	0.050944	0.071308	0.078362	1.00465	1.11758	1.19061	0.121796	0.171047	0.186747	2.55716	2.81917	2.98977
484395	XM_022424196,XM_541510	FGF21	fibroblast growth factor 21, transcript variant X2	protein_coding	XP_022279904.1;XP_541510.2	15.106	327.977	0.161114	24.3123	1.45401e-130	4.78167e-129	5.34281	9.26531	6.81702	6.81388	6.69595	8.5505	8.63086	8.65852	46	48	31	571	645	603	0.612436	0.622364	0.433019	8.06939	8.56328	8.60979	1.4642	1.49287	1.03194	20.5393	21.6015	21.6203
403491	NM_001002992	TFF1	trefoil factor 1	protein_coding	NP_001002992.1	14.7452	43.7255	0.432866	8.96854	3.00476e-19	1.49482e-18	2.48642	6.35486	4.69935	4.61482	4.70793	5.48968	5.70467	5.54355	7	3	7	70	101	72	0.553177	0.211774	0.617868	5.9858	8.43558	6.47072	1.32253	0.507985	1.47246	15.2359	21.2793	16.2488
482206	XM_014118950,XM_014118951,XM_014118952,XM_014118953,XM_014118954,XM_014118955,XM_014118956,XM_014118957,XM_014118958,XM_022427184,XM_022427185,XM_022427186	OBSCN	obscurin, cytoskeletal calmodulin and titin-interacting RhoGEF, transcript variant X1	protein_coding	XP_013974425.1;XP_013974426.1;XP_013974427.1;XP_013974428.1;XP_013974429.1;XP_013974430.1;XP_013974431.1;XP_013974432.1;XP_013974433.1;XP_022282892.1;XP_022282893.1;XP_022282894.1	14.6207	191.097	0.212254	18.2326	2.846e-74	4.82249e-73	4.60989	8.48291	6.09432	6.23281	6.20988	7.7966	7.70662	7.92512	18	31	26	349	326	379	0.020273	0.034162	0.030636	0.399123	0.365871	0.457608	0.048469	0.081944	0.07301	1.0159	0.922936	1.14911
607042	XM_843599	CLIC3	chloride intracellular channel 3	protein_coding	XP_848692.1	14.3979	717.094	0.11075	34.7429	1.77295e-264	1.78994e-262	6.53707	10.3894	7.77914	7.84041	7.69457	9.81884	9.75148	9.72074	96	114	76	1411	1363	1197	1.28962	1.48824	1.06868	19.1756	18.1982	17.1994	3.0832	3.56985	2.54679	48.8084	45.9061	43.1899
102151235	XM_022413828,XM_022413830,XM_022413831,XM_022413835,XR_002622241,XR_002622242,XR_002622243,XR_002622244,XR_291711	PLA2G2C	phospholipase A2 group IIC, transcript variant X8	protein_coding	XP_022269536.1;XP_022269538.1;XP_022269539.1;XP_022269543.1	13.5269	40.349	0.453004	8.2952	1.08401e-16	4.88754e-16	2.47958	6.23114	4.65906	4.53787	4.5917	5.22447	5.55938	5.54344	9	3	5	50	91	81	0.107675	0.012824	0.0588	0.572648	1.09993	1.08836	0.257429	0.030761	0.140129	1.45758	2.77466	2.73301
491284	XM_005625204,XM_005625205,XM_005625206,XM_005625207,XM_022423685,XM_022423686,XR_002630227,XR_002630228	LOC491284	netrin-G2, transcript variant X5	protein_coding	XP_005625261.1;XP_005625262.1;XP_005625263.1;XP_005625264.1;XP_022279393.1;XP_022279394.1	12.6231	35.5199	0.455536	8.03008	9.74062e-16	4.17906e-15	2.3815	6.04065	4.56133	4.46037	4.45344	5.34674	5.24938	5.21719	9	4	3	74	65	56	0.049157	0.018288	0.012595	0.445902	0.352016	0.347241	0.117526	0.043867	0.030016	1.13497	0.887982	0.871969
491926	XM_022416251	HEPH	hephaestin	protein_coding	XP_022271959.1	12.4278	523.524	0.124822	29.1255	1.70585e-186	9.54548e-185	6.2847	9.92048	7.47261	7.46216	7.47559	9.3717	9.21186	9.34868	80	82	77	1025	896	940	0.368507	0.367603	0.36994	4.74905	4.08076	4.60663	0.881023	0.881772	0.881612	12.0879	10.294	11.5678
482050	XM_005627975,XM_014118688,XM_022426722,XM_022426723,XM_022426724,XM_022426725,XM_022426726,XM_539171	ST3GAL1	ST3 beta-galactoside alpha-2,3-sialyltransferase 1, transcript variant X8	protein_coding	XP_005628032.1;XP_013974163.1;XP_022282430.1;XP_022282431.1;XP_022282432.1;XP_022282433.1;XP_022282434.1;XP_539171.2	12.3552	1530.64	0.0764793	47.4252	0	0	7.8405	11.4676	8.83077	8.93321	8.9291	10.9268	10.8599	10.8452	206	260	237	2961	2864	2557	0.787506	0.945425	0.929611	11.4387	10.7473	10.4552	1.88276	2.2678	2.21538	29.1152	27.1107	26.2544
491011	XM_022423004	CCR7	C-C motif chemokine receptor 7	protein_coding	XP_022278712.1	11.6033	82.3078	0.290962	12.1544	5.43846e-34	4.3259e-33	3.7085	7.24358	5.41029	5.35094	5.39134	6.57205	6.47446	6.61358	15	12	13	154	140	153	0.086009	0.066341	0.074704	0.902647	0.808316	0.947981	0.205629	0.159134	0.17803	2.29754	2.03903	2.3805
610670	XM_022424868	ADD2	adducin 2	protein_coding	XP_022280576.1	11.3579	384.679	0.137555	25.4852	2.87526e-143	1.10399e-141	5.95882	9.46589	7.21686	7.12228	7.07534	8.81299	8.90902	8.86901	75	64	52	665	764	664	0.429718	0.359841	0.311823	3.86718	4.36903	4.08879	1.02736	0.863154	0.743114	9.84326	11.0212	10.2675
403984	NM_001003300	KCNMA1	potassium calcium-activated channel subfamily M alpha 1	protein_coding	NP_001003300.2	11.331	86.9104	0.454786	7.70079	1.35231e-14	5.51193e-14	3.82105	7.31911	5.5801	5.29384	5.4329	6.71474	6.55964	6.62135	24	6	13	176	149	147	0.156638	0.032993	0.088463	1.18618	0.985897	1.05036	0.374488	0.079139	0.210819	3.01923	2.48699	2.6376
442942	NM_001003354,XM_005622227	PTGS2	prostaglandin-endoperoxide synthase 2	protein_coding	NP_001003354.1;XP_005622284.1	10.7051	6258.84	0.0959451	35.6478	2.55169e-278	2.81212e-276	10.0629	13.4828	11.0148	10.9371	11.0169	12.9344	12.8262	13.0065	1136	1043	1095	11495	10656	11616	8.51277	7.60194	8.58434	86.5714	78.8485	92.5147	20.3522	18.2348	20.4576	220.353	198.901	232.316
476045	XM_014121234,XM_022405761,XM_022405762,XM_022405763,XM_022405764,XM_022405765,XM_022405766,XM_022405767,XM_022405768,XM_022405769,XR_002616063	PLA2G16	phospholipase A2 group XVI, transcript variant X4	protein_coding	XP_013976709.1;XP_022261469.1;XP_022261470.1;XP_022261471.1;XP_022261472.1;XP_022261473.1;XP_022261474.1;XP_022261475.1;XP_022261476.1;XP_022261477.1	10.511	105.207	0.254057	13.3585	1.05646e-40	9.72709e-40	4.1925	7.58594	5.77704	5.61312	5.63985	6.95018	6.85546	6.97833	26	15	15	196	180	191	0.272265	0.173912	0.144779	2.11823	1.87365	2.16169	0.650928	0.417163	0.345026	5.39159	4.7264	5.42828
610438	XM_005624836,XM_005624837,XM_022423330,XM_022423331	EVI2B	ecotropic viral integration site 2B, transcript variant X4	protein_coding	XP_005624893.1;XP_005624894.1;XP_022279038.1;XP_022279039.1	10.4245	139.517	0.219844	15.3832	2.12191e-53	2.50278e-52	4.6036	7.99278	5.98134	6.05813	5.93133	7.40127	7.27317	7.39055	24	32	19	267	237	248	0.160732	0.26984	0.177753	2.37843	2.08354	2.27135	0.384275	0.647267	0.423609	6.05389	5.25589	5.70365
479093	NM_001130835,XM_014112317,XM_022415968,XM_022415970	SLC2A9	solute carrier family 2 member 9	protein_coding	NP_001124307.2;XP_013967792.1;XP_022271676.1;XP_022271678.1	9.78423	42.0798	0.394215	8.34685	7.01068e-17	3.18381e-16	2.95523	6.25558	4.75867	4.74863	4.65588	5.65643	5.44695	5.48441	10	10	4	92	68	66	0.132679	0.136432	0.053536	1.43884	1.02192	1.06791	0.317207	0.327261	0.127582	3.66233	2.57787	2.68165
485941	XM_543065	TFAP2C	transcription factor AP-2 gamma	protein_coding	XP_543065.3	9.6717	43.5627	0.377944	8.66206	4.63327e-18	2.19385e-17	3.03124	6.30287	4.72625	4.7707	4.8075	5.57089	5.55822	5.6406	6	9	10	76	77	80	0.048347	0.07185	0.085484	0.667076	0.661804	0.734541	0.115588	0.172346	0.203719	1.69793	1.66945	1.84453
610115	gene-LOC610115	LOC610115	.	pseudogene	.	9.38599	25.4075	0.496938	6.50083	7.98767e-11	2.69246e-10	2.28414	5.52182	4.21644	4.17216	4.14456	4.75854	4.66418	4.86306	7	5	3	45	38	52	0.095318	0.05937	0.043992	0.653373	0.54095	0.795374	0.227885	0.142412	0.104837	1.66305	1.36458	1.99729
612532	XM_850262	RENBP	renin binding protein	protein_coding	XP_855355.4	9.38306	74.6016	0.291061	11.0975	1.28977e-28	8.85003e-28	3.84991	7.07451	5.40173	5.28232	5.36951	6.50502	6.36362	6.35581	18	11	15	152	130	117	0.335445	0.187372	0.286374	2.84308	2.38725	2.31743	0.801979	0.449451	0.682464	7.23658	6.02201	5.81938
488104	XM_022414230,XM_022414231,XM_022414232,XM_022414233,XM_022414234	LOC488104	von Willebrand factor A domain-containing protein 5B2, transcript variant X1	protein_coding	XP_022269938.1;XP_022269939.1;XP_022269940.1;XP_022269941.1;XP_022269942.1	9.35992	252.939	0.160831	20.0614	1.60552e-89	3.3303e-88	5.60716	8.83647	6.71818	6.80245	6.70152	8.2603	8.31821	8.17086	47	60	43	459	507	390	0.232073	0.288199	0.22293	2.28038	2.46464	2.05875	0.554838	0.691305	0.531269	5.80434	6.21721	5.16979
102154067	XR_292954	LOC102154067	uncharacterized LOC102154067	lncRNA	.	8.94896	51.8369	0.342647	9.22733	2.7746e-20	1.4347e-19	3.38133	6.54308	4.92908	5.00185	4.99104	5.90051	5.91103	5.75063	8	13	11	99	104	74	0.15527	0.24197	0.222801	1.97738	2.04153	1.55657	0.371216	0.580416	0.530963	5.03308	5.1499	3.90875
608602	XM_005632508,XM_022406690,XM_845674	HYAL1	hyaluronoglucosaminidase 1, transcript variant X2	protein_coding	XP_005632565.1;XP_022262398.1;XP_850767.3	8.74926	3738.13	0.051835	60.3677	0	0	9.58206	12.7121	10.4125	10.4484	10.3959	12.2418	12.1596	12.1666	774	855	724	7038	6699	6115	6.05531	6.48592	6.06419	54.9683	51.6443	50.5355	14.477	15.5578	14.4517	139.912	130.276	126.901
612928	XM_005629274,XM_005629275,XM_014119692,XM_022403401,XM_022403402,XM_022403403,XM_022403404,XM_847866,XM_861529	NR1H4	nuclear receptor subfamily 1 group H member 4, transcript variant X9	protein_coding	XP_005629331.1;XP_005629332.1;XP_013975167.1;XP_022259109.1;XP_022259110.1;XP_022259111.1;XP_022259112.1;XP_852959.2;XP_866622.2	8.60353	51.723	0.335839	9.24528	2.34625e-20	1.21845e-19	3.43131	6.53385	5.0353	4.94252	4.97972	5.84795	5.85398	5.86521	14	9	10	91	95	88	0.140578	0.082498	0.10267	0.88479	0.894395	0.926616	0.336093	0.197889	0.244676	2.25208	2.25617	2.32685
485795	XM_005634834,XM_005634836,XM_005634837,XM_005634838,XM_005634839,XM_005634840,XM_005634842,XM_014107135,XM_014107139,XM_014107140,XM_014107141,XM_022408935,XM_022408936,XM_022408937,XM_022408938,XM_022408939,XM_022408940,XM_022408941,XM_022408942,XR_295436	ADAM33	ADAM metallopeptidase domain 33, transcript variant X11	protein_coding	XP_005634891.1;XP_005634893.1;XP_005634894.1;XP_005634895.1;XP_005634896.1;XP_005634897.1;XP_005634899.1;XP_013962610.1;XP_013962614.1;XP_013962615.1;XP_013962616.1;XP_022264643.1;XP_022264644.1;XP_022264645.1;XP_022264646.1;XP_022264647.1;XP_022264648.1;XP_022264649.1;XP_022264650.1	8.57285	918.744	0.0846233	36.6303	9.43487e-294	1.18445e-291	7.58378	10.6844	8.48424	8.49542	8.44452	10.1781	10.1718	10.1097	199	212	178	1679	1728	1467	0.950612	0.946604	1.01452	8.17442	8.40225	7.54627	2.27271	2.27063	2.41772	20.8066	21.1952	18.9497
475230	XM_532462	TFPI2	tissue factor pathway inhibitor 2	protein_coding	XP_532462.3	8.48482	52.5901	0.348476	8.85251	8.55725e-19	4.17651e-18	3.46737	6.55642	5.05639	4.98082	4.94959	5.98351	5.67925	5.93073	15	11	8	110	71	96	0.265119	0.177916	0.143756	1.98021	1.26051	1.82565	0.633844	0.426768	0.342587	5.04029	3.17973	4.58445
487766	XM_005638914,XM_005638915,XM_022413262,XM_022413263,XM_022413264,XM_022413265	B3GALT5	beta-1,3-galactosyltransferase 5, transcript variant X4	protein_coding	XP_005638971.1;XP_005638972.1;XP_022268970.1;XP_022268971.1;XP_022268972.1;XP_022268973.1	8.47908	234.955	0.157938	19.5261	6.59468e-85	1.30421e-83	5.63221	8.71532	6.69031	6.71153	6.73535	8.16293	8.14852	8.12598	48	53	51	426	434	384	0.271092	0.298763	0.296843	2.47414	2.40524	2.29272	0.648123	0.716647	0.707414	6.29751	6.06738	5.75732
481189	XM_014117256,XM_014117257	MIOX	myo-inositol oxygenase, transcript variant X1	protein_coding	XP_013972731.1;XP_013972732.1	8.45284	475.513	0.115529	26.6551	1.56375e-156	7.14426e-155	6.64884	9.73247	7.55371	7.69851	7.54801	9.17697	9.20131	9.18806	93	128	88	835	888	794	2.33001	3.13542	2.30113	21.3178	22.2554	21.415	5.57057	7.52096	5.48388	54.2609	56.1409	53.776
482526	XM_005629097,XM_005629098,XM_005629099,XM_005629102,XM_022428044,XM_022428045,XM_022428046,XM_022428047,XM_022428048,XM_857445	SLC6A9	solute carrier family 6 member 9, transcript variant X3	protein_coding	XP_005629154.1;XP_005629155.1;XP_005629156.1;XP_005629159.1;XP_022283752.1;XP_022283753.1;XP_022283754.1;XP_022283755.1;XP_022283756.1;XP_862538.2	8.3919	443.691	0.117852	26.0411	1.69678e-149	7.10042e-148	6.55989	9.63124	7.55377	7.54496	7.45497	9.05138	9.12121	9.08903	103	106	81	758	847	742	1.08945	1.13978	0.916378	8.10103	8.8865	8.38375	2.60464	2.73401	2.18384	20.6198	22.4168	21.0527
102155776	XR_001316267,XR_002626888,XR_002626889,XR_002626891,XR_292333	LOC102155776	uncharacterized LOC102155776, transcript variant X1	lncRNA	.	8.34655	25.812	0.478963	6.39127	1.64516e-10	5.45378e-10	2.45156	5.52838	4.24514	4.25541	4.1531	4.74009	4.76834	4.86777	7	8	2	41	45	50	0.057573	0.085127	0.017643	0.505375	0.455018	0.484481	0.137644	0.204194	0.042047	1.28635	1.14781	1.2166
489602	XM_005620367,XM_014113806	RNF223	ring finger protein 223, transcript variant X1	protein_coding	XP_005620424.1;XP_013969281.1	8.32001	179.606	0.181056	16.882	6.1047e-64	8.80454e-63	5.27121	8.3246	6.37544	6.35674	6.46246	7.73688	7.70995	7.78424	37	37	44	316	317	314	0.621723	0.610964	0.77737	5.4342	5.37252	5.71706	1.48641	1.46552	1.85257	13.8318	13.5526	14.3563
607407	XM_005625534,XM_014117183,XM_014117184,XM_844052	NDUFA4L2	NDUFA4, mitochondrial complex associated like 2, transcript variant X3	protein_coding	XP_005625591.1;XP_013972658.1;XP_013972659.1;XP_849145.1	8.31297	125.677	0.2293	13.3248	1.66185e-40	1.52331e-39	4.75225	7.80994	5.95719	6.03156	5.93518	7.24883	7.32278	7.01261	26	34	23	236	267	165	0.4096	0.537274	0.380156	3.8194	4.27004	2.82695	0.979266	1.28876	0.905958	9.72165	10.7715	7.09885
485167	XM_014122569	GAB2	GRB2 associated binding protein 2	protein_coding	XP_013978044.1	8.04779	972.301	0.0826274	36.4116	2.79369e-290	3.41801e-288	7.74484	10.7566	8.59238	8.66997	8.52508	10.2499	10.2352	10.2287	217	258	185	1742	1777	1600	1.34879	1.55574	1.20029	10.8866	10.9142	10.5761	3.22467	3.73176	2.86044	27.7099	27.5319	26.5579
612207	XM_005616417,XM_005616418,XM_005616419,XM_849943	LOC612207	insulin growth factor-like family member 3, transcript variant X1	protein_coding	XP_005616474.1;XP_005616475.1;XP_005616476.1;XP_855036.2	8.01017	140.784	0.216313	13.8773	8.69684e-44	8.55871e-43	4.96023	7.96831	6.26954	6.11823	5.95654	7.36491	7.31627	7.43927	46	33	17	246	240	253	1.79397	1.25964	0.701405	9.91238	9.61155	10.7567	4.28899	3.02151	1.67154	25.2303	24.2458	27.0114
612322	XM_005622818,XM_850064	S100A14	S100 calcium binding protein A14, transcript variant X1	protein_coding	XP_005622875.1;XP_855157.1	7.86717	1863.31	0.0619136	48.0645	0	0	8.7143	11.6911	9.48612	9.55312	9.51871	11.1722	11.1631	11.219	406	472	411	3244	3329	3199	10.094	11.4589	10.7251	81.5086	82.2098	84.9703	24.1325	27.4867	25.5592	207.466	207.38	213.372
491603	XM_005621202,XM_548724	GPR146	G protein-coupled receptor 146, transcript variant X1	protein_coding	XP_005621259.1;XP_548724.1	7.65211	43.8059	0.369233	7.95122	1.84678e-15	7.82565e-15	3.33932	6.27595	4.86973	4.79285	4.81173	5.43057	5.59064	5.7412	13	9	9	58	79	91	0.027503	0.016756	0.017856	0.122566	0.163932	0.203172	0.065753	0.040192	0.042552	0.311971	0.413531	0.510192
489637	XM_005620480,XM_022419015,XM_022419016,XM_022419017,XM_022419018,XM_022419019,XM_022419020,XM_022419021	SLC45A1	solute carrier family 45 member 1, transcript variant X1	protein_coding	XP_005620537.1;XP_022274723.1;XP_022274724.1;XP_022274725.1;XP_022274726.1;XP_022274727.1;XP_022274728.1;XP_022274729.1	7.57968	25.1516	0.480617	6.07997	1.20203e-09	3.77912e-09	2.55187	5.47376	4.29638	4.163	4.1544	4.79544	4.78915	4.67448	11	4	3	48	49	35	0.062286	0.032821	0.019951	0.465282	0.463167	0.343692	0.148912	0.078728	0.047546	1.1843	1.16837	0.863058
612650	XM_005616706	SBSN	suprabasin	protein_coding	XP_005616763.1	7.56245	18.1306	0.55782	5.23261	1.67133e-07	4.53382e-07	2.07179	5.00257	3.81432	3.8463	3.79906	4.21814	4.16609	4.36742	4	6	3	29	26	39	0.016542	0.025432	0.01337	0.142513	0.124421	0.201758	0.039549	0.061003	0.031863	0.362744	0.31386	0.506641
477254	NM_001048090,XM_005634687,XM_022408809,XM_022408810,XM_022408811,XM_022408812,XM_022408813	SULF2	sulfatase 2	protein_coding	NP_001041555.1;XP_005634744.1;XP_022264517.1;XP_022264518.1;XP_022264519.1;XP_022264520.1;XP_022264521.1	7.47856	34.5754	0.417709	6.94924	3.67267e-12	1.32921e-11	3.0266	5.93079	4.59257	4.54921	4.54758	5.00684	5.30872	5.33823	10	8	7	39	72	69	0.061906	0.047602	0.044456	0.252327	0.60235	0.464227	0.148004	0.114181	0.105945	0.642255	1.51947	1.16574
100686806	XM_014108793,XM_014108795,XM_014108797,XM_014108799,XM_014108800,XM_014108801,XM_014108802,XM_014108803,XM_022412168,XM_022412169,XM_022412170,XM_022412171,XM_022412172,XM_022412173,XR_001314737,XR_001314738,XR_001314739,XR_001314740,XR_001314742,XR_001314745,XR_001314746,XR_002620794,XR_002620795,XR_002620796,XR_002620797,XR_002620798,XR_002620799,XR_002620800,XR_002620801,XR_002620802,XR_002620…	SORBS1	sorbin and SH3 domain containing 1, transcript variant X30	protein_coding	XP_013964268.1;XP_013964270.1;XP_013964272.1;XP_013964274.1;XP_013964275.1;XP_013964276.1;XP_013964277.1;XP_013964278.1;XP_022267876.1;XP_022267877.1;XP_022267878.1;XP_022267879.1;XP_022267880.1;XP_022267881.1	7.45139	713.755	0.09168	31.6046	3.19379e-219	2.35249e-217	7.39892	10.2978	8.25371	8.24415	8.20571	9.79155	9.75044	9.82366	178	183	157	1255	1244	1220	0.465156	0.483018	0.495474	5.61994	5.46965	5.78722	1.11209	1.15862	1.18077	14.3046	13.7976	14.5325
489307	XM_014113328,XM_014113329,XM_022418151,XM_022418152,XR_002626391	ROBO3	roundabout guidance receptor 3, transcript variant X3	protein_coding	XP_013968803.1;XP_013968804.1;XP_022273859.1;XP_022273860.1	7.32941	94.7127	0.248473	11.5654	6.16964e-31	4.50309e-30	4.5016	7.38174	5.655	5.81277	5.65473	6.84195	6.81521	6.66983	19	33	18	180	180	135	0.104911	0.184043	0.107142	1.04878	1.03565	0.841916	0.250819	0.441465	0.255332	2.6695	2.61251	2.11416
481504	XM_022425284,XM_022425285,XM_022425286,XM_022425287	FSTL4	follistatin like 4, transcript variant X2	protein_coding	XP_022280992.1;XP_022280993.1;XP_022280994.1;XP_022280995.1	7.31677	36.6902	0.390346	7.35555	1.90143e-13	7.35754e-13	3.14658	6.01178	4.69654	4.58388	4.65433	5.4312	5.27433	5.2778	12	6	9	76	60	55	0.035553	0.017081	0.02668	0.231785	0.177517	0.176498	0.084999	0.040973	0.063582	0.58997	0.447799	0.44321
100049005	NM_001097559	ST6GALNAC2	ST6 N-acetylgalactosaminide alpha-2,6-sialyltransferase 2	protein_coding	NP_001091028.1	7.24544	17.4776	0.555854	5.13997	2.74787e-07	7.33425e-07	2.08545	4.94069	3.76397	3.79716	3.80812	4.2851	4.17331	4.15279	3	5	5	37	29	25	0.067833	0.12679	0.144522	1.06083	0.79107	0.752917	0.162175	0.304132	0.344415	2.70016	1.99553	1.89067
606919	XM_843399	ADM2	adrenomedullin 2	protein_coding	XP_848492.2	7.20429	1418.63	0.157278	18.1135	2.49178e-73	4.16364e-72	8.43359	11.2828	9.06135	9.29994	9.23507	10.8003	10.7686	10.8001	278	428	356	2505	2510	2352	2.29417	3.43508	3.07528	20.8096	20.4837	20.662	5.48488	8.23975	7.32877	52.9673	51.6715	51.8849
609852	XM_014108981,XM_014108982,XM_022412160,XM_022412161,XM_847604,XM_861118	PTPRE	protein tyrosine phosphatase, receptor type E, transcript variant X3	protein_coding	XP_013964456.1;XP_013964457.2;XP_022267868.1;XP_022267869.1;XP_852697.1;XP_866211.1	7.15025	42.4275	0.361677	7.84677	4.26904e-15	1.77768e-14	3.37758	6.21843	4.7354	4.87547	4.8326	5.52053	5.63333	5.503	6	15	11	70	87	64	0.02281	0.059298	0.04685	0.347251	0.42685	0.28862	0.054533	0.14224	0.11165	0.88387	1.07676	0.724762
100685382	XM_005629128,XM_005629129,XM_014119748,XM_014119749,XM_022428073,XM_022428074,XM_022428075,XM_022428076	FAM183A	family with sequence similarity 183 member A, transcript variant X7	protein_coding	XP_005629185.1;XP_005629186.1;XP_013975223.1;XP_013975224.1;XP_022283781.1;XP_022283782.1;XP_022283783.1;XP_022283784.1	7.14145	19.8944	0.517667	5.47885	4.28101e-08	1.20996e-07	2.28406	5.12591	3.94662	3.9591	3.93251	4.45351	4.33059	4.41871	5	6	4	39	30	34	0.049793	0.063035	0.049821	0.458973	0.363502	0.426639	0.119045	0.151203	0.11873	1.16824	0.916959	1.07135
486165	XM_014107552	NGEF	neuronal guanine nucleotide exchange factor	protein_coding	XP_013963027.1	7.11092	334.116	0.139543	20.2808	1.90163e-91	4.01373e-90	6.3625	9.19464	7.39788	7.23494	7.12111	8.65418	8.72094	8.63482	109	84	60	572	638	526	1.03809	0.779297	0.598097	5.51029	6.04232	5.36426	2.48185	1.86931	1.42534	14.0255	15.2422	13.4704
481215	XM_005625762,XM_022424327,XM_022424328	PARVB	parvin beta, transcript variant X2	protein_coding	XP_005625819.2;XP_022280035.1;XP_022280036.1	7.03298	141.192	0.196796	14.2997	2.19618e-46	2.28267e-45	5.13283	7.9501	6.21175	6.24259	6.14148	7.42553	7.4096	7.31919	37	42	29	258	262	213	0.342584	0.380588	0.282872	2.42164	2.46763	2.10826	0.819046	0.91292	0.674118	6.16389	6.22477	5.29413
482771	XM_005629559,XM_014119949,XM_022403739,XM_539887	TBXAS1	thromboxane A synthase 1, transcript variant X4	protein_coding	XP_005629616.1;XP_013975424.1;XP_022259447.1;XP_539887.2	6.99879	49.6761	0.32972	8.5136	1.68618e-17	7.83751e-17	3.63613	6.4416	5.02215	4.96315	5.01725	5.75477	5.73371	5.8899	14	11	13	81	81	94	0.179738	0.14068	0.177455	1.11436	1.09228	1.37563	0.429714	0.337449	0.422896	2.83641	2.75534	3.45438
478622	XM_005639673,XM_005639674,XM_005639678,XM_014110324,XM_014110325,XM_014110326,XM_014110327,XM_022414305,XM_022414306,XM_022414307,XM_022414308,XM_843348	SEMA5A	semaphorin 5A, transcript variant X2	protein_coding	XP_005639730.1;XP_005639731.1;XP_005639735.1;XP_013965799.1;XP_013965800.1;XP_013965801.1;XP_013965802.1;XP_022270013.1;XP_022270014.1;XP_022270015.1;XP_022270016.1;XP_848441.3	6.87387	708.461	0.09031	30.7953	3.03017e-208	1.99756e-206	7.49026	10.2728	8.25546	8.31996	8.2729	9.8013	9.74379	9.79289	175	204	173	1259	1226	1172	0.433932	0.492816	0.448078	3.14275	3.00672	3.09271	1.03744	1.18212	1.06783	7.99935	7.58466	7.76621
102153902	XR_001314600,XR_001314602,XR_002618476,XR_002618477,XR_291562	LOC102153902	uncharacterized LOC102153902, transcript variant X1	lncRNA	.	6.73743	26.3013	0.457629	6.01403	1.80963e-09	5.61719e-09	2.75175	5.5194	4.22753	4.37739	4.23328	4.85076	4.84442	4.7791	4	13	4	48	49	39	0.018288	0.06792	0.019344	0.277938	0.282436	0.241701	0.043722	0.162921	0.046099	0.707444	0.712465	0.60694
477766	XM_534961	PPP1R3C	protein phosphatase 1 regulatory subunit 3C	protein_coding	XP_534961.3	6.73085	1059.52	0.0761162	36.1393	5.47023e-286	6.42062e-284	8.0989	10.8493	8.85723	8.83051	8.86926	10.333	10.3534	10.4146	282	282	276	1768	1872	1811	2.879	2.80067	2.94427	18.1624	18.8927	19.6778	6.88309	6.718	7.01657	46.2294	47.6582	49.4135
607439	XM_005625542,XM_014117187,XM_022424097	DDIT3	DNA damage inducible transcript 3, transcript variant X1	protein_coding	XP_005625599.2;XP_013972662.1;XP_022279805.1	6.72488	643.949	0.100919	27.2448	1.91529e-163	9.15598e-162	7.38296	10.1305	8.2056	8.1156	8.18601	9.57646	9.73178	9.60343	181	162	168	1041	1275	1007	5.05438	4.4354	4.93755	29.4925	35.3736	30.0924	12.0839	10.6392	11.7668	75.0683	89.2324	75.566
611634	XM_005638130,XM_014109322,XM_022412352,XM_849321,XR_002620939	GEM	GTP binding protein overexpressed in skeletal muscle, transcript variant X3	protein_coding	XP_005638187.1;XP_013964797.1;XP_022268060.1;XP_854414.2	6.59466	391.085	0.130745	20.8138	3.24276e-96	7.30354e-95	6.68857	9.40731	7.46686	7.45399	7.61655	8.81829	8.86362	9.02161	96	98	121	613	668	721	1.02702	1.00483	1.34992	6.71363	7.17077	8.57602	2.45539	2.41029	3.21702	17.0884	18.0887	21.5355
488830	XM_022417200,XM_022417201,XM_022417202,XM_022417203,XM_022417204	JAKMIP1	janus kinase and microtubule interacting protein 1, transcript variant X2	protein_coding	XP_022272908.1;XP_022272909.1;XP_022272910.1;XP_022272911.1;XP_022272912.1	6.57387	12.3333	0.653035	4.16018	3.18001e-05	7.26077e-05	1.69517	4.42146	3.38126	3.37682	3.34472	3.58037	3.67685	3.76376	4	4	2	15	22	26	0.046673	0.022516	0.008527	0.094206	0.213244	0.174877	0.111585	0.054009	0.020321	0.239785	0.537923	0.439139
487519	XM_005638312	STARD9	StAR related lipid transfer domain containing 9	protein_coding	XP_005638369.1	6.54112	183.381	0.169432	15.9919	1.45531e-57	1.88265e-56	5.60502	8.31329	6.51576	6.54809	6.60579	7.80861	7.7342	7.79624	45	51	53	327	310	303	0.079155	0.087727	0.09753	0.581528	0.541956	0.5701	0.189242	0.210431	0.232427	1.48018	1.36712	1.4316
403452	NM_001194957,XM_005627014,XM_005627015,XM_014118016,XM_014118017,XM_014118018,XM_022425707,XM_022425708,XM_022425709	SNAP91	synaptosome associated protein 91	protein_coding	NP_001181886.1;XP_005627071.1;XP_005627072.1;XP_013973491.1;XP_013973492.1;XP_013973493.1;XP_022281415.1;XP_022281416.1;XP_022281417.1	6.52953	614.387	0.0960169	28.1927	7.17901e-175	3.71481e-173	7.34843	10.0577	8.16609	8.15965	8.04809	9.57505	9.57819	9.56064	178	184	139	1064	1106	984	1.34183	1.1615	0.918186	7.89827	8.35192	7.33214	3.20803	2.78611	2.18815	20.1037	21.0683	18.412
100687196	XM_003434812,XM_014114503,XM_022419890	YPEL3	yippee like 3, transcript variant X1	protein_coding	XP_003434860.3;XP_013969978.1;XP_022275598.1	6.49796	388.857	0.123464	21.8686	5.16747e-106	1.27963e-104	6.69831	9.39632	7.46745	7.51532	7.5731	8.9682	8.91464	8.80428	96	110	112	724	707	567	2.50903	2.81496	3.16832	18.9827	18.6563	15.829	5.99855	6.75227	7.55051	48.3173	47.0618	39.7488
487821	XM_005639108,XM_544943	ANTXR2	anthrax toxin receptor 2, transcript variant X2	protein_coding	XP_005639165.1;XP_544943.4	6.49611	4915.39	0.042569	63.4164	0	0	10.3564	13.0566	11.039	11.0707	11.0326	12.5785	12.5781	12.6237	1321	1445	1257	8338	8636	8209	5.17931	5.5099	5.15743	32.8428	33.47	34.3135	12.3826	13.2166	12.2908	83.5959	84.4304	86.1656
482049	NM_001284434,XM_005627974	NDRG1	N-myc downstream regulated 1	protein_coding	NP_001271363.1;XP_005628031.1	6.42837	56094.7	0.0326602	82.1933	0	0	13.8826	16.567	14.5321	14.5529	14.5852	16.13	16.083	16.1143	14862	15986	15436	98644	97322	91120	131.417	137.462	142.816	876.027	849.174	855.762	314.189	329.731	340.349	2229.78	2142.1	2148.93
484471	XM_541585	LYPD3	LY6/PLAUR domain containing 3	protein_coding	XP_541585.2	6.4269	6.03422	0.912511	2.94147	0.00326659	0.0060015	0.695167	3.38534	2.46296	2.46061	2.44428	2.66685	2.61013	2.58896	2	2	1	13	10	8	0.022478	0.022589	0.012544	0.171892	0.133758	0.109346	0.053741	0.054184	0.029894	0.437522	0.337413	0.274582
483974	XM_005615384,XM_005615385,XM_541092	RAB27B	RAB27B, member RAS oncogene family, transcript variant X2	protein_coding	XP_005615441.1;XP_005615442.1;XP_541092.2	6.41713	31.4911	0.421305	6.36577	1.94312e-10	6.41502e-10	3.09237	5.76694	4.53289	4.43696	4.50692	4.94186	5.25718	5.04853	11	6	9	40	75	47	0.037506	0.019459	0.032396	0.15056	0.275854	0.185764	0.089669	0.046676	0.077205	0.383227	0.695859	0.466479
489576	XM_005620259,XM_014113767,XM_014113768,XM_022418842,XM_022418843	ACOT11	acyl-CoA thioesterase 11, transcript variant X1	protein_coding	XP_005620316.1;XP_013969242.1;XP_013969243.2;XP_022274550.1;XP_022274551.1	6.41696	119.746	0.211625	12.6728	8.36587e-37	7.10041e-36	5.01328	7.69485	6.1339	5.99851	6.00871	7.21155	7.09066	7.10499	41	30	28	226	201	186	0.555935	0.358448	0.389835	3.07425	2.67958	2.65747	1.32912	0.859812	0.929027	7.82499	6.75944	6.67325
102156502	XR_002620552,XR_002620553,XR_002620554,XR_002620555,XR_002620556,XR_002620557,XR_002620558,XR_002620559,XR_295970	LOC102156502	uncharacterized LOC102156502, transcript variant X4	lncRNA	.	6.41094	405.613	0.120328	22.2769	6.19287e-110	1.62262e-108	6.77142	9.45529	7.65899	7.60185	7.47497	8.96009	8.91016	9.00749	128	121	87	698	684	691	0.75322	0.664155	0.552827	4.04817	3.94268	4.26019	1.80079	1.59312	1.31746	10.3039	9.94568	10.6979
607077	NM_001103219	MLPH	melanophilin	protein_coding	NP_001096689.2	6.32255	28.5954	0.424254	6.27102	3.58693e-10	1.16448e-09	2.9601	5.6267	4.35921	4.438	4.38486	5.03162	4.88354	4.93942	6	11	7	57	44	45	0.080459	0.135714	0.095126	0.773528	0.587313	0.654226	0.19236	0.325539	0.226697	1.96889	1.48154	1.64285
479114	XM_005618632,XM_022417242,XM_536261	FAM114A1	family with sequence similarity 114 member A1, transcript variant X3	protein_coding	XP_005618689.1;XP_022272950.1;XP_536261.3	6.30454	538.269	0.110327	24.0774	4.31629e-128	1.38169e-126	7.20716	9.85918	7.97808	7.86607	8.06592	9.33018	9.45681	9.33698	152	130	169	878	1044	831	0.748023	0.623459	0.869817	4.35248	5.08031	4.35182	1.78836	1.4955	2.07288	11.0785	12.8154	10.928
609617	XM_014113671,XM_022418663,XR_002626685	NATD1	N-acetyltransferase domain containing 1, transcript variant X1	protein_coding	XP_013969146.2;XP_022274371.1	6.28138	165.379	0.19129	13.859	1.12295e-43	1.10286e-42	5.51085	8.15563	6.53983	6.29934	6.49062	7.60844	7.72812	7.51827	57	33	49	279	333	235	0.455323	0.249725	0.40289	2.23591	2.62176	1.99396	1.08858	0.599016	0.960136	5.69114	6.61357	5.0071
489949	XM_022419894,XM_547069	CORO1A	coronin 1A, transcript variant X2	protein_coding	XP_022275602.1;XP_547069.3	6.24105	29.694	0.433037	6.10061	1.05663e-09	3.33359e-09	3.05009	5.6754	4.46404	4.32985	4.50734	5.08487	5.03859	4.88119	10	3	12	59	56	37	0.153457	0.034181	0.192746	0.930435	0.872962	0.617682	0.366882	0.08199	0.459337	2.36827	2.20211	1.55108
489838	XM_005621044,XM_005621045,XM_005621046,XM_022419642,XM_546956	NYAP1	neuronal tyrosine phosphorylated phosphoinositide-3-kinase adaptor 1, transcript variant X2	protein_coding	XP_005621101.1;XP_005621102.1;XP_005621103.1;XP_022275350.1;XP_546956.3	6.18271	140.705	0.194138	13.538	9.32654e-42	8.78898e-41	5.29148	7.92032	6.29157	6.23321	6.25998	7.36846	7.29545	7.47241	43	39	38	237	224	253	0.314185	0.262502	0.253931	1.75385	1.64686	1.99576	0.751149	0.629666	0.605148	4.46412	4.15431	5.01161
475670	XM_005630135,XM_005630136,XM_005630137,XM_005630138,XM_022404462,XM_022404463,XM_022404464,XM_022404465,XM_532878	LPIN1	lipin 1, transcript variant X6	protein_coding	XP_005630192.1;XP_005630193.1;XP_005630194.1;XP_005630195.1;XP_022260170.1;XP_022260171.1;XP_022260172.1;XP_022260173.1;XP_532878.3	6.17396	2724.22	0.125704	20.8919	6.34151e-97	1.44177e-95	9.56886	12.1951	10.3495	10.1811	10.1948	11.7616	11.6799	11.7724	904	734	690	4776	4539	4536	5.44396	4.27543	4.35761	28.756	27.1308	28.9436	13.0154	10.2555	10.3847	73.1936	68.4393	72.6812
442963	XM_005634556,XM_014106603,XM_022408738,XM_022408739,XM_022408740,XM_534301	CP	ceruloplasmin, transcript variant X3	protein_coding	XP_005634613.1;XP_013962078.1;XP_022264446.1;XP_022264447.1;XP_022264448.1;XP_534301.2	6.16401	84.3353	0.264813	9.90839	3.82777e-23	2.19378e-22	4.55742	7.18115	5.5786	5.64211	5.71134	6.60796	6.40191	6.75595	19	25	28	146	113	167	0.114143	0.143434	0.176762	0.92047	0.661775	1.17295	0.272892	0.344057	0.421246	2.3429	1.66937	2.94543
491298	XM_022423940	PRRX2	paired related homeobox 2	protein_coding	XP_022279648.1	6.12548	158.442	0.190979	13.6917	1.13813e-42	1.09761e-41	5.46748	8.09084	6.40425	6.54404	6.2478	7.54276	7.58262	7.54893	45	64	28	266	289	252	0.235126	0.326217	0.14993	1.41024	1.50596	1.41499	0.562136	0.782499	0.357302	3.58954	3.79888	3.55324
486928	XM_005637824,XM_005637826,XM_005637827,XM_022411597,XM_022411598,XM_022411599,XM_544058	CHST15	carbohydrate sulfotransferase 15, transcript variant X4	protein_coding	XP_005637881.1;XP_005637883.1;XP_005637884.1;XP_022267305.1;XP_022267306.1;XP_022267307.1;XP_544058.4	6.0672	581.816	0.0984472	26.4206	7.95617e-154	3.53426e-152	7.3617	9.96457	8.11585	8.12684	8.07136	9.49523	9.4332	9.54445	171	182	152	997	965	988	0.873284	0.895983	0.810968	5.27992	5.02975	5.64483	2.08784	2.1492	1.93264	13.4391	12.6879	14.1749
490341	XM_856735	DNM3	dynamin 3	protein_coding	XP_861828.3	6.0662	119.712	0.207715	12.521	5.73243e-36	4.80041e-35	5.08038	7.68362	6.05975	6.11453	6.05417	7.22175	7.07399	7.11187	33	40	31	227	195	186	0.116736	0.137699	0.115467	0.820022	0.694134	0.713088	0.27909	0.330299	0.275172	2.08723	1.751	1.79066
490115	XM_014114754,XM_547236	SLC6A17	solute carrier family 6 member 17, transcript variant X2	protein_coding	XP_013970229.2;XP_547236.2	6.01103	1211.6	0.068906	37.5528	0	0	8.43247	11.0208	9.14082	9.12888	9.10185	10.5831	10.5347	10.5728	362	371	327	2109	2075	1959	1.62071	1.61013	1.58196	9.48797	9.19764	9.34147	3.87477	3.86222	3.77	24.15	23.2017	23.4577
487192	XM_005617324,XM_005617325,XM_022408905	SPRY4	sprouty RTK signaling antagonist 4, transcript variant X1	protein_coding	XP_005617381.1;XP_005617382.1;XP_022264613.1	6.0036	676.923	0.0949144	27.2438	1.96948e-163	9.38394e-162	7.59316	10.1808	8.30556	8.35591	8.29197	9.75654	9.62633	9.75273	193	219	181	1209	1087	1131	1.03106	1.12143	0.993066	5.93784	5.581	6.34988	2.46505	2.68999	2.3666	15.1138	14.0785	15.9454
102154930	XR_293710	LOC102154930	uncharacterized LOC102154930	lncRNA	.	5.98275	46.6257	0.337526	7.64625	2.06923e-14	8.37262e-14	3.7325	6.32119	4.97755	5.01082	4.9224	5.73111	5.54045	5.79936	14	17	10	84	63	88	0.194845	0.229782	0.15114	1.22519	0.895227	1.35729	0.465833	0.55118	0.360186	3.11851	2.25827	3.40833
610062	XM_847886	LXN	latexin	protein_coding	XP_852979.1	5.98074	549.206	0.106485	24.2319	1.02635e-129	3.32974e-128	7.29555	9.87853	8.03052	8.0915	7.98146	9.47752	9.30934	9.42594	159	184	140	1011	871	898	4.39755	4.95681	4.04335	28.1591	23.8477	26.4409	10.5136	11.8899	9.6358	71.6744	60.1576	66.3965
489387	XM_005619718	TMPRSS4	transmembrane protease, serine 4	protein_coding	XP_005619775.1	5.97252	783.193	0.0861554	29.9266	8.86758e-197	5.44771e-195	7.81376	10.3895	8.56708	8.43567	8.56404	9.93813	9.93241	9.90995	246	207	235	1350	1390	1230	2.36345	1.93147	2.36235	13.0405	13.1934	12.566	5.65051	4.63302	5.62977	33.1925	33.2813	31.555
486884	XM_544014	DUSP5	dual specificity phosphatase 5	protein_coding	XP_544014.2	5.96259	3416.96	0.105025	24.5269	7.62269e-133	2.62021e-131	9.93893	12.5148	10.5316	10.6004	10.6489	12.0486	11.9844	12.1603	911	1054	1042	5708	5525	6026	5.53287	6.22453	6.62218	34.8374	33.1342	38.8944	13.2279	14.9308	15.7815	88.6728	83.5834	97.669
100688594	XM_003433968	RIPPLY3	ripply transcriptional repressor 3	protein_coding	XP_003434016.2	5.958	54.5326	0.302686	8.5066	1.7911e-17	8.31988e-17	3.97247	6.54485	5.13135	5.14916	5.20391	5.86204	5.9739	5.98151	14	16	18	82	101	93	0.239144	0.263961	0.323995	1.43372	1.74754	1.72453	0.571743	0.633166	0.772121	3.64929	4.40829	4.33051
481919	XM_005627631,XM_005627633,XM_022426351,XM_022426352,XM_022426353,XM_022426354,XM_022426355,XM_022426356,XM_022426357,XM_848749	ANKRD6	ankyrin repeat domain 6, transcript variant X2	protein_coding	XP_005627688.1;XP_005627690.1;XP_022282059.1;XP_022282060.1;XP_022282061.1;XP_022282062.1;XP_022282063.1;XP_022282064.1;XP_022282065.1;XP_853842.1	5.94514	47.6104	0.32148	7.99961	1.24814e-15	5.33278e-15	3.77884	6.34864	5.0524	4.96414	5.00179	5.71106	5.7432	5.7481	17	12	13	78	85	78	0.083946	0.055786	0.066906	0.39774	0.442568	0.427436	0.200698	0.133814	0.159446	1.01238	1.11641	1.07335
100855737	XM_003639533,XM_005629223,XM_005629225,XM_014119723,XM_022403308,XM_022403310	SOCS2	suppressor of cytokine signaling 2, transcript variant X2	protein_coding	XP_003639581.1;XP_005629280.1;XP_005629282.1;XP_013975198.1;XP_022259016.1;XP_022259018.1	5.9416	511.641	0.108773	23.635	1.68404e-123	5.0651e-122	7.20212	9.77484	7.96683	7.95578	7.91168	9.27186	9.22703	9.40118	156	160	136	842	830	911	1.93841	2.06861	1.76815	10.5518	10.3174	12.2142	4.63431	4.96198	4.21373	26.8578	26.0263	30.6715
611207	XM_848845	CREBL2	cAMP responsive element binding protein like 2	protein_coding	XP_853938.1	5.91751	668.304	0.0984385	26.0568	1.12701e-149	4.72982e-148	7.59061	10.1597	8.33068	8.40263	8.17961	9.65994	9.70775	9.71332	204	239	151	1096	1196	1091	1.4065	1.60392	1.08904	7.62043	8.17039	8.01863	3.36263	3.84734	2.59532	19.3965	20.6104	20.1358
403802	NM_001003175,NM_001110501,NM_001110502	VEGFA	vascular endothelial growth factor A	protein_coding	NP_001003175.2;NP_001103971.1;NP_001103972.1	5.85695	2653	0.0529951	48.1205	0	0	9.59522	12.1461	10.1938	10.2963	10.2552	11.692	11.697	11.7145	726	883	765	4463	4649	4292	6.82199	8.05132	7.56238	42.2167	43.2235	43.0249	16.3099	19.3128	18.0221	107.456	109.034	108.041
483821	NM_001301862,XM_540941	SLC7A11	solute carrier family 7 member 11	protein_coding	NP_001288791.1;XP_540941.3	5.85482	2461.4	0.0532072	47.9188	0	0	9.48747	12.0379	10.1139	10.1772	10.1377	11.5643	11.5925	11.6207	701	804	698	4057	4331	4044	2.05557	2.27984	2.12713	11.8522	12.4091	12.4633	4.91443	5.46867	5.06921	30.1677	31.3029	31.2969
487139	XM_022408031,XM_022408033,XM_022408035,XM_022408036	PFKFB3	6-phosphofructo-2-kinase/fructose-2,6-biphosphatase 3, transcript variant X1	protein_coding	XP_022263739.1;XP_022263741.1;XP_022263743.1;XP_022263744.1	5.84979	13337.5	0.0389495	65.4279	0	0	11.9269	14.4756	12.5209	12.6064	12.5605	14.0531	14.0243	14.0304	3736	4411	3804	23062	23186	21145	20.7976	23.8871	22.1524	128.979	127.41	125.056	49.7227	57.2981	52.792	328.294	321.401	314.031
102154676	XR_294730	LOC102154676	uncharacterized LOC102154676	lncRNA	.	5.82405	13.4491	0.616777	4.12146	3.76473e-05	8.53509e-05	1.99441	4.51814	3.47377	3.4504	3.55558	3.73869	3.88166	3.80182	3	2	7	18	29	21	0.062348	0.035094	0.189542	0.473586	0.748641	0.582623	0.149061	0.084181	0.451702	1.20544	1.8885	1.46304
488391	XM_022414820,XM_545513	DHRS9	dehydrogenase/reductase 9, transcript variant X2	protein_coding	XP_022270528.1;XP_545513.3	5.72145	2563.82	0.0526652	47.7807	0	0	9.5743	12.0919	10.2501	10.2384	10.1656	11.641	11.6427	11.6709	815	836	690	4292	4455	4160	8.32976	8.31044	7.38255	44.4226	45.2164	45.5343	19.9147	19.9343	17.5935	113.07	114.061	114.342
482399	XM_860534	EEPD1	endonuclease/exonuclease/phosphatase family domain containing 1	protein_coding	XP_865627.3	5.70172	36.023	0.370263	6.78273	1.17925e-11	4.14127e-11	3.42235	5.93841	4.75668	4.68246	4.63131	5.28941	5.28016	5.35044	15	11	7	59	60	62	0.145582	0.102017	0.073869	0.600483	0.596234	0.665481	0.348054	0.244709	0.17604	1.52843	1.50404	1.67111
102156841	XM_005621589,XM_022420101	SMIM22	small integral membrane protein 22, transcript variant X1	protein_coding	XP_005621646.1;XP_022275809.1	5.67704	193.332	0.170056	14.7313	4.05919e-49	4.43286e-48	5.86134	8.35988	6.71593	6.5637	6.81245	7.79745	7.92222	7.84911	61	45	71	304	365	304	1.79154	1.30033	2.24079	9.11882	10.8622	9.65391	4.2832	3.11911	5.34007	23.2104	27.4006	24.2422
479353	XM_014113121,XM_014113122	DAB2	DAB2, clathrin adaptor protein, transcript variant X1	protein_coding	XP_013968596.1;XP_013968597.1	5.63107	104.135	0.225438	11.0603	1.9552e-28	1.33084e-27	4.97738	7.46571	5.89617	5.8795	6.04693	7.00921	6.82325	6.93224	28	28	40	196	159	167	0.17269	0.166971	0.25741	1.22713	0.982524	1.10642	0.412865	0.400514	0.61344	3.12345	2.47848	2.77837
611955	XM_014122261,XM_022407328,XM_022407329,XM_022407330,XR_002617011	SHC2	SHC adaptor protein 2, transcript variant X5	protein_coding	XP_013977736.1;XP_022263036.1;XP_022263037.1;XP_022263038.1	5.57158	47.7529	0.668722	3.7057	0.000210805	0.000442997	3.85854	6.33985	5.16192	5.03656	4.82094	5.81382	5.70417	5.663	25	17	3	92	80	68	0.239194	0.163657	0.02916	0.984016	0.84133	0.773283	0.571864	0.392566	0.069493	2.50465	2.12231	1.94182
491223	XM_022423496,XM_022423497,XM_022423498	P2RX1	purinergic receptor P2X 1, transcript variant X3	protein_coding	XP_022279204.1;XP_022279205.1;XP_022279206.1	5.55447	30.0691	0.408259	6.05902	1.36955e-09	4.28805e-09	3.20298	5.67043	4.50907	4.41415	4.51818	4.93697	5.01476	5.12261	11	6	11	42	51	57	0.05281	0.01875	0.042383	0.153842	0.186254	0.224791	0.12626	0.044976	0.101003	0.391579	0.469838	0.564481
489107	XM_005619187,XM_005619188,XM_005619189	CPLX2	complexin 2, transcript variant X1	protein_coding	XP_005619244.1;XP_005619245.1;XP_005619246.1	5.53195	297.475	0.129996	18.9836	2.33048e-80	4.30245e-79	6.50982	8.97677	7.25722	7.25067	7.31449	8.48836	8.46651	8.55015	90	93	96	493	498	497	0.500852	0.508492	0.56063	2.78277	2.76216	2.96766	1.19743	1.21972	1.33605	7.08306	6.96773	7.45219
102152947	gene-LOC102152947	LOC102152947	.	pseudogene	.	5.48722	28.5759	0.413325	5.94224	2.81153e-09	8.63802e-09	3.14004	5.59504	4.49444	4.38446	4.39939	5.0135	4.91602	4.92839	13	7	7	54	46	43	0.12544	0.05856	0.067561	0.526616	0.446893	0.443608	0.2999	0.140468	0.161005	1.34041	1.12732	1.11396
607180	XM_844117	WNT7A	Wnt family member 7A	protein_coding	XP_849210.2	5.48135	1177.66	0.0750508	32.7049	1.3298e-234	1.11618e-232	8.50614	10.9598	9.09167	9.14087	9.22317	10.5224	10.4701	10.5687	337	380	396	1983	1942	1957	2.77674	3.04811	3.41435	16.4498	15.8325	17.1692	6.63859	7.31152	8.13682	41.8701	39.9386	43.1142
482285	XM_014118960,XM_014118961,XM_014118962,XM_022427290,XM_022427291,XM_022427292,XM_022427293,XM_022427295,XM_022427296,XR_002632863	RUNDC3B	RUN domain containing 3B, transcript variant X4	protein_coding	XP_013974435.1;XP_013974436.1;XP_013974437.1;XP_022282998.1;XP_022282999.1;XP_022283000.1;XP_022283001.1;XP_022283003.1;XP_022283004.1	5.4222	168.617	0.172467	14.1411	2.11898e-45	2.15739e-44	5.71268	8.15375	6.56077	6.57219	6.53728	7.67133	7.56567	7.71986	54	58	49	289	263	288	0.374432	0.391313	0.348348	2.43729	1.94547	2.28319	0.895186	0.938646	0.830156	6.20372	4.90757	5.73339
100685856	XM_003434870,XM_005621698,XM_005621699,XM_005621700,XM_005621701,XM_005621703,XM_022420266	MEIOB	meiosis specific with OB domains, transcript variant X6	protein_coding	XP_003434918.1;XP_005621755.1;XP_005621756.1;XP_005621757.1;XP_005621758.1;XP_005621760.1;XP_022275974.1	5.34939	11.3792	0.642206	3.76729	0.000165031	0.000350478	1.84447	4.26057	3.28513	3.30031	3.30872	3.60785	3.58351	3.49971	3	4	4	22	21	14	0.033368	0.029306	0.031888	0.228668	0.200679	0.164474	0.079777	0.070297	0.075994	0.582035	0.506225	0.413016
448779	XM_022423257	TBX2	T-box 2	protein_coding	XP_022278965.1	5.2801	388.6	0.115927	20.7075	2.96266e-95	6.55007e-94	6.9487	9.35242	7.68288	7.70809	7.57349	8.92942	8.85059	8.90903	132	144	104	674	639	619	1.26081	1.32905	1.03441	6.46672	6.01565	6.27432	3.01433	3.18801	2.46514	16.46	15.1749	15.7556
478805	XM_005640333,XM_014110693,XM_022414785,XM_022414786,XM_022414787,XM_022414788,XM_022414789,XM_022414790,XM_845334	CHN1	chimerin 1, transcript variant X9	protein_coding	XP_005640390.1;XP_013966168.1;XP_022270493.1;XP_022270494.1;XP_022270495.1;XP_022270496.1;XP_022270497.1;XP_022270498.1;XP_850427.2	5.27676	359.93	0.120087	19.9827	7.79225e-89	1.60024e-87	6.84359	9.24082	7.5316	7.49728	7.63644	8.77976	8.74276	8.82623	112	110	129	599	595	593	1.4526	1.40246	1.71708	7.90379	8.0392	8.20177	3.47286	3.36409	4.09202	20.1178	20.2794	20.5957
111091212	XR_002616510,XR_002616511	LOC111091212	uncharacterized LOC111091212, transcript variant X2	lncRNA	.	5.26523	160.374	0.176426	13.5836	5.01281e-42	4.75493e-41	5.67634	8.07473	6.59045	6.4874	6.44612	7.53463	7.55593	7.64134	62	52	43	254	270	272	1.60581	1.28137	1.04577	6.17466	6.44571	7.04517	3.83915	3.07364	2.4922	15.7166	16.2598	17.6913
111089987	gene-LOC111089987	LOC111089987	.	pseudogene	.	5.22242	57.841	0.292972	8.13975	3.96085e-16	1.73386e-15	4.21893	6.6008	5.17107	5.30247	5.34454	6.07248	6.06257	5.9481	12	22	23	103	105	80	0.240867	0.430099	0.474807	2.09237	2.10549	1.72144	0.575863	1.03168	1.13152	5.32578	5.31123	4.32277
484764	XM_005632532,XM_005632533,XM_022406725,XM_541880	FAM212A	family with sequence similarity 212 member A, transcript variant X2	protein_coding	XP_005632589.1;XP_005632590.1;XP_022262433.1;XP_541880.2	5.14084	26.9316	0.420724	5.61415	1.97532e-08	5.72414e-08	3.12899	5.49553	4.388	4.39563	4.32406	4.79828	4.95799	4.82525	10	11	6	39	56	39	0.20881	0.220517	0.133696	0.872859	1.19038	0.901884	0.499221	0.528955	0.318614	2.22171	3.0028	2.26475
491823	XM_548943	LANCL3	LanC like 3	protein_coding	XP_548943.2	5.08894	32.6823	0.389972	6.01932	1.75153e-09	5.44741e-09	3.42591	5.77129	4.63263	4.5902	4.57442	5.15962	5.28323	4.99584	13	11	9	55	71	37	0.031036	0.026335	0.021731	0.138308	0.17545	0.098041	0.074201	0.063169	0.051788	0.35204	0.442584	0.246194
100687774	XM_005620086,XM_005620087	LRRC75A	leucine rich repeat containing 75A, transcript variant X1	protein_coding	XP_005620143.2;XP_005620144.1	5.06682	282.654	0.133721	17.5072	1.26338e-68	1.96757e-67	6.54145	8.88313	7.32769	7.25445	7.20081	8.47468	8.43517	8.36172	107	98	81	497	492	410	1.25167	1.0669	0.853865	5.02712	5.00453	4.4213	2.99247	2.55917	2.03487	12.7957	12.6243	11.1025
478647	XM_005639763,XM_005639764,XM_005639766,XM_535819	KLHL24	kelch like family member 24, transcript variant X3	protein_coding	XP_005639820.1;XP_005639821.1;XP_005639823.1;XP_535819.2	5.06006	599.275	0.0931087	25.1228	2.8016e-139	1.03181e-137	7.62663	9.96712	8.28142	8.30713	8.23346	9.48682	9.57094	9.54158	204	222	181	945	1074	943	0.85778	0.934666	0.869278	3.76801	4.50744	3.98678	2.05077	2.24199	2.0716	9.59083	11.3703	10.0113
611233	XM_003639258	DOC2B	double C2 domain beta	protein_coding	XP_003639306.1	5.05683	33.4687	0.403421	5.79602	6.79077e-09	2.03568e-08	3.46381	5.80488	4.61006	4.64812	4.5845	5.40473	5.07547	5.00815	11	14	9	82	47	37	0.057511	0.074356	0.049118	0.459788	0.254819	0.218893	0.137497	0.178358	0.117055	1.17031	0.642799	0.549669
484403	XM_005616351	SULT2B1	sulfotransferase family 2B member 1	protein_coding	XP_005616408.1	5.04137	92.7997	0.231657	10.0745	7.16577e-24	4.22772e-23	4.94153	7.27492	5.82855	5.83459	5.90264	6.66971	6.69032	6.87493	29	31	34	138	147	171	0.562939	0.583842	0.693305	2.73128	2.86166	3.58295	1.34587	1.40047	1.65223	6.952	7.21873	8.99726
478328	XM_535503	RORA	RAR related orphan receptor A	protein_coding	XP_535503.3	5.03776	12.7475	0.61109	3.81741	0.000134861	0.000289774	2.07179	4.41216	3.43586	3.46816	3.42012	3.83529	3.65634	3.68116	4	6	3	29	17	17	0.008731	0.013407	0.006649	0.067398	0.037801	0.041243	0.020875	0.03216	0.015845	0.17155	0.095356	0.103567
111091659	XR_002617558,XR_002617559,XR_002617560	LOC111091659	uncharacterized LOC111091659, transcript variant X1	lncRNA	.	5.0219	105.384	0.214964	10.8308	2.45933e-27	1.62794e-26	5.13318	7.45675	6.0693	5.90003	6.06684	6.94055	6.91441	6.97395	41	27	39	174	174	171	0.521097	0.293961	0.538642	1.87036	1.88398	2.04318	1.24583	0.705126	1.28365	4.7607	4.75246	5.13069
403426	NM_001194952	PLAU	plasminogen activator, urokinase	protein_coding	NP_001181881.1	5.0039	2857.5	0.137814	16.8564	9.40932e-64	1.35436e-62	9.89457	12.2177	10.4951	10.458	10.4696	11.8373	11.6318	11.9239	1001	990	927	4904	4074	5045	18.5049	17.7957	17.9331	91.0745	74.337	99.0978	44.2413	42.6867	42.7369	231.815	187.52	248.847
610509	XM_014121356,XM_022405591,XM_022405592,XM_022405593,XM_846897	TBC1D10C	TBC1 domain family member 10C, transcript variant X1	protein_coding	XP_013976831.1;XP_022261299.1;XP_022261300.1;XP_022261301.1;XP_851990.1	4.99363	94.0305	0.228542	10.1517	3.25736e-24	1.94164e-23	4.97619	7.2908	5.89939	5.7906	5.93869	6.85811	6.75067	6.69408	34	26	36	175	157	132	0.432595	0.335678	0.529358	2.37028	2.1952	1.90989	1.03424	0.805194	1.26153	6.03316	5.53755	4.79599
482265	XM_022427249,XM_022427250,XM_022427251	KCP	kielin/chordin-like protein, transcript variant X3	protein_coding	XP_022282957.1;XP_022282958.1;XP_022282959.1	4.96393	107.125	0.226194	10.219	1.62977e-24	9.79153e-24	5.1685	7.47804	5.84067	6.08034	6.1581	6.95941	6.9502	6.98414	20	43	47	176	180	171	0.098141	0.203517	0.250906	0.87116	0.87839	0.898107	0.234634	0.488179	0.597941	2.21739	2.2158	2.25527
474994	XM_022426350	RRAGD	Ras related GTP binding D	protein_coding	XP_022282058.1	4.93249	2212.51	0.0545254	42.2247	0	0	9.54255	11.8452	10.111	10.1323	10.1284	11.3966	11.4294	11.4789	747	804	736	3509	3766	3598	4.96077	5.19002	5.11479	23.4175	24.6954	25.393	11.8602	12.4493	12.1892	59.6052	62.2958	63.7652
442860	XM_005628195,XM_005628196,XM_005628197,XM_022426989,XM_532374	PDGFRA	platelet derived growth factor receptor alpha, transcript variant X3	protein_coding	XP_005628252.1;XP_005628253.1;XP_005628254.1;XP_022282697.1;XP_532374.2	4.92713	21.323	0.477665	4.81666	1.45984e-06	3.69815e-06	2.85264	5.14661	4.1549	4.02428	4.092	4.60417	4.4641	4.43647	11	4	7	44	33	28	0.053993	0.013486	0.030302	0.189707	0.138582	0.123807	0.129086	0.03235	0.072213	0.482867	0.349583	0.310896
478156	XM_005617665	FABP3	fatty acid binding protein 3	protein_coding	XP_005617722.1	4.91099	1469.23	0.120539	19.0478	6.85118e-81	1.27791e-79	8.9573	11.2535	9.47456	9.5736	9.58424	10.8497	10.7281	10.9323	456	552	516	2453	2228	2516	8.54678	10.0599	10.1147	46.2447	41.2695	50.1467	20.4335	24.1307	24.1047	117.708	104.105	125.925
482799	XM_022403867	ATG9B	autophagy related 9B	protein_coding	XP_022259575.1	4.90685	884.899	0.0780133	29.4155	3.48253e-190	1.99513e-188	8.22659	10.5219	8.76597	8.87934	8.85871	10.1129	10.0933	10.1021	274	341	304	1478	1499	1372	1.56409	1.89691	1.81846	8.50014	8.47221	8.34903	3.73941	4.55012	4.33362	21.6357	21.3717	20.9655
403760	NM_001242714,XM_005619480,XM_005619481,XM_014113174,XM_014113175	KCNJ12	potassium voltage-gated channel subfamily J member 12	protein_coding	NP_001229643.1;XP_005619537.1;XP_005619538.1;XP_013968649.1;XP_013968650.1	4.90259	21.0571	0.485421	4.72486	2.30278e-06	5.75476e-06	2.82276	5.13089	4.01363	4.16293	4.03836	4.48738	4.39974	4.56085	4	13	5	35	29	39	0.023062	0.078345	0.059696	0.457596	0.185959	0.273513	0.055136	0.187928	0.142263	1.16473	0.469094	0.686827
484448	XM_541563	KLC3	kinesin light chain 3	protein_coding	XP_541563.2	4.90249	281.131	0.132492	17.3106	3.91082e-67	5.88829e-66	6.57552	8.86694	7.33008	7.21778	7.28153	8.42153	8.46597	8.35875	107	91	94	467	509	408	1.65853	1.3719	1.53095	7.31563	7.84045	6.76542	3.9652	3.29079	3.64845	18.6207	19.7781	16.9889
476828	XM_534032	PDK1	pyruvate dehydrogenase kinase 1	protein_coding	XP_534032.3	4.90178	1083.81	0.0731509	31.3503	9.62481e-216	6.77822e-214	8.51922	10.8144	9.12366	9.17845	9.05155	10.4175	10.4067	10.3701	377	427	324	1828	1872	1631	7.02318	7.74467	6.33078	34.2791	34.4902	32.3513	16.7909	18.5772	15.087	87.2517	87.0038	81.2383
102155339	XM_022406688	LOC102155339	IgGFc-binding protein-like	protein_coding	XP_022262396.1	4.87577	31.5893	0.385585	5.9277	3.07209e-09	9.41452e-09	3.42947	5.71162	4.57591	4.56641	4.58502	5.06304	5.22186	5.01615	11	11	11	48	67	41	0.050469	0.047964	0.051508	0.22332	0.306252	0.203074	0.120661	0.115051	0.122749	0.568425	0.772542	0.509945
612435	NM_001097557,XM_005615775,XM_005615776,XR_002630071,XR_002630074	CEACAM1	carcinoembryonic antigen-related cell adhesion molecule 1	protein_coding	NP_001091026.1;XP_005615832.1;XP_005615833.1	4.86258	13868.6	0.0386551	59.0277	0	0	12.2079	14.4897	12.7447	12.7787	12.7714	14.1011	14.0355	14.1283	4692	5135	4682	23171	22394	22390	36.5407	38.8128	38.2441	180.877	172.336	184.931	87.3609	93.1006	91.1406	460.392	434.731	464.385
106558795	XM_022418267,XR_001316182	LOC106558795	uncharacterized LOC106558795, transcript variant X2	protein_coding	XP_022273975.1	4.81265	351.83	0.118875	19.069	4.57383e-81	8.54236e-80	6.92066	9.18614	7.55616	7.57295	7.6319	8.81441	8.71722	8.71021	117	126	128	624	579	521	1.55492	1.61103	1.81115	8.45501	7.72722	7.42298	3.71749	3.86439	4.31618	21.5208	19.4924	18.6401
479793	XM_003434817,XM_536921	NUPR1	nuclear protein 1, transcriptional regulator, transcript variant X2	protein_coding	XP_003434865.1;XP_536921.2	4.80714	989.677	0.0745197	30.3971	6.00572e-203	3.85354e-201	8.41372	10.678	9.00972	8.96645	9.04608	10.2598	10.2295	10.3057	349	341	354	1619	1623	1598	11.8027	11.2501	12.3083	55.1646	54.4422	57.6848	28.2177	26.9858	29.3321	140.412	137.334	144.854
475607	NM_001145071,NM_001313797	DLC1	DLC1 Rho GTPase activating protein	protein_coding	NP_001138543.1;NP_001300726.1	4.7946	31.4037	0.408927	5.5301	3.20045e-08	9.12419e-08	3.44194	5.69877	4.53866	4.49573	4.63087	5.09721	4.88763	5.23373	10	8	15	53	35	64	0.034261	0.026696	0.053397	0.183065	0.122357	0.237374	0.081911	0.064035	0.127252	0.465962	0.308656	0.596078
483636	XM_540756	CREB3L1	cAMP responsive element binding protein 3 like 1	protein_coding	XP_540756.3	4.79011	248.746	0.159681	14.1536	1.77457e-45	1.81184e-44	6.42413	8.68517	7.25146	7.10871	6.99675	8.3427	8.24848	8.0832	110	89	65	466	433	323	1.22785	0.960098	0.758063	5.22224	4.76788	3.81976	2.93553	2.303	1.80656	13.2923	12.0273	9.59192
486361	XM_543487	PLA2G3	phospholipase A2 group III	protein_coding	XP_543487.4	4.76919	83.7157	0.259616	8.68106	3.9211e-18	1.86152e-17	4.85482	7.11369	5.75036	5.77853	5.70469	6.60299	6.35037	6.76131	30	34	25	141	101	164	0.318397	0.346353	0.276067	1.49849	1.05364	1.84085	0.761219	0.8308	0.657903	3.81416	2.65788	4.62261
477717	XM_534913	PLEKHG6	pleckstrin homology and RhoGEF domain containing G6	protein_coding	XP_534913.2	4.75759	238.63	0.144701	15.5509	1.56977e-54	1.91085e-53	6.37397	8.62323	7.03128	7.07675	7.12956	8.2569	8.10204	8.14941	77	88	89	433	374	359	0.657612	0.727416	0.797465	3.72855	3.16997	3.27144	1.57221	1.74486	1.90046	9.49039	7.99646	8.21502
484662	XM_005632191,XM_005632192,XM_005632193,XM_022406396	CIDEC	cell death inducing DFFA like effector c, transcript variant X1	protein_coding	XP_005632248.1;XP_005632249.1;XP_005632250.1;XP_022262104.1	4.75736	185.192	0.165173	13.623	2.92139e-42	2.78207e-41	6.0107	8.25695	6.68368	6.71588	6.84654	7.86008	7.80514	7.70475	57	64	76	330	320	257	1.29535	1.37322	1.75394	7.51532	7.36407	6.34009	3.09691	3.29396	4.17986	19.129	18.5764	15.9208
607474	XM_005639799,XM_022414125	ETV5	ETS variant 5, transcript variant X1	protein_coding	XP_005639856.1;XP_022269833.1	4.73466	451.034	0.107027	20.9598	1.52579e-97	3.49649e-96	7.29566	9.54101	7.85183	8.01934	7.91634	9.09249	9.1299	9.11936	140	193	150	723	781	700	0.868585	1.19407	0.997707	4.62426	4.92229	4.74095	2.0766	2.86423	2.37766	11.7703	12.4168	11.9052
607577	XM_005620991,XM_022419591,XM_844184	UPK3B	uroplakin 3B, transcript variant X3	protein_coding	XP_005621048.1;XP_022275299.1;XP_849277.3	4.71312	34.4193	0.372184	6.00962	1.85962e-09	5.76866e-09	3.59286	5.82713	4.61388	4.71739	4.72352	5.25849	5.31894	5.11613	8	15	14	59	68	42	0.090416	0.18536	0.170068	0.711806	0.812991	0.553485	0.216166	0.444625	0.405294	1.81178	2.05083	1.38987
486510	XM_005636784,XM_005636785,XM_022411228	CSAD	cysteine sulfinic acid decarboxylase, transcript variant X3	protein_coding	XP_005636841.1;XP_005636842.1;XP_022266936.1	4.71082	612.203	0.0965954	23.1479	1.52741e-118	4.38394e-117	7.74598	9.97976	8.29836	8.33592	8.42615	9.60129	9.60071	9.4804	200	222	235	1048	1085	861	1.97513	2.14291	2.44517	10.4738	10.6511	9.09176	4.7221	5.14022	5.82716	26.6593	26.8681	22.8306
611653	XM_005630391	DUSP2	dual specificity phosphatase 2	protein_coding	XP_005630448.1	4.70715	718.365	0.0915916	24.4002	1.70133e-131	5.71212e-130	7.97349	10.2111	8.54214	8.65492	8.51977	9.8113	9.72297	9.85094	244	303	226	1198	1126	1175	3.87559	4.67837	3.75006	19.1228	17.6651	19.8465	9.26571	11.222	8.93687	48.6738	44.5615	49.837
476420	NM_001047981,XM_005615748,XM_014114134	HSD17B14	hydroxysteroid 17-beta dehydrogenase 14	protein_coding	NP_001041446.1;XP_005615805.1;XP_013969609.1	4.694	169.632	0.167774	13.2965	2.42436e-40	2.21522e-39	5.89557	8.12791	6.58329	6.7143	6.63637	7.62805	7.72467	7.62804	53	73	57	267	311	251	1.21263	1.61977	1.35855	6.13582	7.0271	6.1123	2.89914	3.88536	3.23759	15.6177	17.7263	15.3488
102157048	XR_002631747	LOC102157048	uncharacterized LOC102157048	lncRNA	.	4.69297	76.291	0.258411	8.63159	6.05025e-18	2.85449e-17	4.74411	6.97479	5.72408	5.57613	5.63161	6.49192	6.28717	6.54657	34	23	25	133	102	135	0.324498	0.206039	0.24985	1.27581	0.965054	1.37129	0.775805	0.494228	0.595424	3.24736	2.43441	3.44348
485880	XM_005635083,XM_014107193,XM_022409486,XM_543004	TOX2	TOX high mobility group box family member 2, transcript variant X2	protein_coding	XP_005635140.1;XP_013962668.1;XP_022265194.1;XP_543004.3	4.66972	196.873	0.160517	13.8511	1.25351e-43	1.22774e-42	6.11863	8.34101	6.73631	6.87849	6.89731	7.96181	7.87848	7.80311	57	80	76	354	332	275	0.588114	0.80095	0.817538	3.66985	3.38363	3.01067	1.40605	1.92125	1.94829	9.34099	8.53543	7.56019
111094920	gene-LOC111094920	LOC111094920	.	pseudogene	.	4.66811	15.6255	0.565404	3.93142	8.44462e-05	0.00018472	2.46194	4.68602	3.63619	3.75988	3.71887	4.06159	4.1241	3.88833	2	9	6	28	34	15	0.005478	0.035921	0.028588	0.127829	0.151486	0.072216	0.013098	0.086163	0.068129	0.325366	0.382133	0.181344
610212	XM_003434858,XM_022420081	CARHSP1	calcium regulated heat stable protein 1, transcript variant X2	protein_coding	XP_003434906.1;XP_022275789.1	4.66451	786.502	0.0847318	26.2207	1.54402e-151	6.65401e-150	8.11734	10.3391	8.77591	8.65882	8.68629	9.94859	9.87166	9.96401	314	274	263	1316	1253	1257	3.76038	3.18545	3.305	15.8749	14.8565	16.0434	8.99026	7.64096	7.87623	40.4069	37.4764	40.2872
479748	XM_005621107,XM_014114293,XM_022419720,XM_536876	BAIAP2L1	BAI1 associated protein 2 like 1, transcript variant X4	protein_coding	XP_005621164.1;XP_013969768.1;XP_022275428.1;XP_536876.4	4.66056	6459.36	0.0367286	60.457	0	0	11.1562	13.3768	11.7012	11.6994	11.6987	13.003	12.9586	12.9902	2334	2429	2235	10791	10665	9996	17.8505	18.0356	17.8933	82.8693	80.4287	81.1512	42.6768	43.2621	42.6419	210.93	202.887	203.781
479879	XM_022420240,XM_022420241,XM_537004	ABCA3	ATP binding cassette subfamily A member 3, transcript variant X1	protein_coding	XP_022275948.1;XP_022275949.1;XP_537004.4	4.65318	1616.12	0.0600064	36.9664	3.97693e-299	5.26743e-297	9.16014	11.3773	9.75522	9.67285	9.73871	10.9615	10.9967	10.9748	612	566	574	2599	2797	2476	2.58896	2.33882	2.55579	11.0984	11.6699	11.2246	6.18965	5.61014	6.09078	28.2492	29.438	28.1863
483796	XM_014121099,XM_014121100,XM_014121101,XM_014121102,XM_022405813	SYT7	synaptotagmin 7, transcript variant X1	protein_coding	XP_013976574.1;XP_013976575.1;XP_013976576.1;XP_013976577.1;XP_022261521.1	4.65197	76.48	0.254306	8.72114	2.75411e-18	1.31442e-17	4.75728	6.97631	5.69449	5.64247	5.62369	6.59328	6.32267	6.42407	31	28	24	152	107	113	0.129453	0.104079	0.097726	0.61932	0.44176	0.479257	0.309494	0.249654	0.232893	1.57638	1.11437	1.20348
483245	XM_540364	INHBA	inhibin beta A subunit	protein_coding	XP_540364.2	4.64819	3542.65	0.0502515	44.1115	0	0	10.2924	12.5096	10.8446	10.8489	10.8271	12.1045	12.0627	12.1751	1288	1352	1207	5733	5680	5803	5.58377	5.70264	5.47869	24.9805	24.3167	26.7418	13.3496	13.679	13.0564	63.5837	61.3406	67.1523
609249	XM_005623126,XM_022421668	LIPG	lipase G, endothelial type, transcript variant X2	protein_coding	XP_005623183.1;XP_022277376.1	4.64437	2276.81	0.0595676	37.1927	8.94321e-303	1.21805e-300	9.65566	11.8715	10.2003	10.2114	10.2178	11.4383	11.4266	11.5544	812	861	800	3583	3666	3809	5.95657	6.14725	6.15462	26.5239	26.6932	29.1486	14.2409	14.7455	14.6672	67.512	67.3354	73.1961
481614	XM_014117868,XM_014117869,XM_014117871,XM_022425617,XM_022425618,XM_022425619,XM_022425620	FRMPD1	FERM and PDZ domain containing 1, transcript variant X1	protein_coding	XP_013973343.1;XP_013973344.1;XP_013973346.1;XP_022281325.1;XP_022281326.1;XP_022281327.1;XP_022281328.1	4.57725	41.7252	0.335723	6.53658	6.29422e-11	2.13309e-10	3.89702	6.09914	4.92324	4.98349	4.86982	5.59328	5.41191	5.57125	15	20	11	76	57	69	0.066762	0.087292	0.05298	0.403164	0.261592	0.336583	0.159614	0.209387	0.126258	1.02619	0.659883	0.845205
486676	XM_543803	EMP1	epithelial membrane protein 1	protein_coding	XP_543803.3	4.57511	13125.6	0.0391001	56.1074	0	0	12.2011	14.3949	12.7464	12.7188	12.734	14.0202	13.9505	14.0488	4896	4914	4624	21717	20892	21017	36.5405	35.6645	36.1074	162.82	153.897	166.637	87.3605	85.5488	86.0486	414.43	388.215	418.447
102152134	XR_001318249,XR_002616052,XR_002616053,XR_002616054	LOC102152134	uncharacterized LOC102152134, transcript variant X2	lncRNA	.	4.5613	12.723	0.597378	3.66509	0.000247252	0.000515761	2.20082	4.38188	3.45122	3.44703	3.49224	3.6565	3.8101	3.70241	4	4	6	16	28	18	0.081802	0.080629	0.126226	0.337888	0.626876	0.40344	0.195572	0.193406	0.300812	0.860037	1.58134	1.01309
612913	XM_005628727,XM_014119052,XM_022427578	ELMO1	engulfment and cell motility 1, transcript variant X3	protein_coding	XP_005628784.1;XP_013974527.1;XP_022283286.1	4.55986	175.094	0.169501	12.9143	3.73679e-38	3.26958e-37	5.97818	8.16565	6.79394	6.62434	6.68179	7.80148	7.65962	7.65236	77	57	59	320	279	251	0.556609	0.400333	0.447881	2.44854	2.09138	2.02871	1.33073	0.960282	1.06736	6.23234	5.27564	5.09435
102156514	XR_294596	LOC102156514	uncharacterized LOC102156514	lncRNA	.	4.54246	21.605	0.4532	4.8179	1.45074e-06	3.67574e-06	2.95764	5.14736	4.11406	4.17455	4.10215	4.55248	4.53818	4.50339	7	11	6	37	37	31	0.084456	0.136467	0.080115	0.512668	0.499576	0.450862	0.201917	0.327345	0.190924	1.30491	1.26021	1.13217
482056	XM_005627990,XM_014118854,XM_022426740,XM_022426741,XM_022426742,XM_022426743,XM_539177	COL22A1	collagen type XXII alpha 1 chain, transcript variant X7	protein_coding	XP_005628047.1;XP_013974329.1;XP_022282448.1;XP_022282449.1;XP_022282450.1;XP_022282451.1;XP_539177.3	4.52878	54.8877	0.287884	7.56946	3.74791e-14	1.50093e-13	4.30808	6.49131	5.32975	5.27581	5.18709	5.91824	5.96016	5.97108	25	22	14	85	94	87	0.100589	0.086121	0.058417	0.343612	0.367542	0.368414	0.240487	0.206578	0.139214	0.874607	0.927151	0.925135
489636	XM_546756	ERRFI1	ERBB receptor feedback inhibitor 1	protein_coding	XP_546756.1	4.51511	3389	0.0462261	47.0462	0	0	10.2636	12.4379	10.8084	10.7713	10.8192	12.0719	12.0166	12.0606	1270	1257	1239	5648	5516	5240	10.6488	10.2503	10.8657	47.5842	45.6589	46.6875	25.459	24.5874	25.8942	121.118	115.178	117.238
607374	XM_853380	IGFBP6	insulin like growth factor binding protein 6	protein_coding	XP_858473.1	4.51279	657.591	0.092398	23.5289	2.06586e-122	6.17492e-121	7.89693	10.0726	8.49218	8.54361	8.40677	9.65323	9.72746	9.61339	247	279	207	1056	1187	949	6.40876	7.05595	5.61672	27.615	30.4878	26.2229	15.322	16.9252	13.3854	70.2893	76.9075	65.8491
403962	NM_001197035	ADRA1B	adrenoceptor alpha 1B	protein_coding	NP_001183964.2	4.49303	291.057	0.1244	17.4251	5.32285e-68	8.14047e-67	6.72755	8.89525	7.38372	7.37901	7.37549	8.4637	8.4762	8.45877	109	113	103	472	496	441	1.42667	1.44264	1.41274	6.23715	6.44624	6.16325	3.41085	3.46047	3.36673	15.8756	16.2611	15.4767
489698	XM_022419448	CDYL2	chromodomain Y like 2	protein_coding	XP_022275156.1	4.486	908.188	0.0805541	26.8817	3.59448e-159	1.6686e-157	8.37032	10.5367	8.93929	8.96542	8.90504	10.2152	10.0827	10.1099	339	368	309	1607	1441	1346	1.11302	1.17481	1.06048	5.30307	4.67056	4.69745	2.66098	2.81801	2.52725	13.4981	11.7818	11.7959
489163	XM_546281	FAXDC2	fatty acid hydroxylase domain containing 2	protein_coding	XP_546281.3	4.4653	34.0235	0.367068	5.88108	4.07591e-09	1.23856e-08	3.64382	5.79564	4.66138	4.6355	4.76685	5.27165	5.14997	5.22786	11	10	17	61	50	53	0.237182	0.206492	0.394676	1.37214	1.09752	1.24937	0.567051	0.495315	0.940561	3.49255	2.76857	3.13734
491477	XM_022403431	LOC491477	carcinoembryonic antigen-related cell adhesion molecule 21	protein_coding	XP_022259139.1	4.43843	143.609	0.181447	11.8495	2.16559e-32	1.64638e-31	5.72277	7.87287	6.56212	6.41896	6.4045	7.46204	7.39472	7.3679	66	51	45	249	237	208	1.05112	0.793998	0.758482	4.02859	3.77611	3.56151	2.51301	1.90457	1.80756	10.2541	9.52549	8.94341
100688236	XM_003435250,XM_022423012	NR1D1	nuclear receptor subfamily 1 group D member 1, transcript variant X1	protein_coding	XP_003435298.1;XP_022278720.1	4.41604	366.531	0.119072	17.9955	2.11435e-72	3.47664e-71	7.08254	9.22286	7.67128	7.62381	7.79314	8.81101	8.74447	8.85715	132	127	155	598	574	592	1.24973	1.17467	1.53488	5.70683	5.38647	5.97593	2.98784	2.81769	3.65781	14.5258	13.5877	15.0063
483662	NM_001025621	CTSD	cathepsin D	protein_coding	NP_001020792.1	4.41181	20419	0.0294753	72.6496	0	0	12.8814	15.0229	13.4082	13.4081	13.3765	14.6422	14.6533	14.6359	7814	8151	7186	33048	34649	30822	134.425	136.372	129.346	571.153	588.352	563.337	321.382	327.116	308.247	1453.77	1484.16	1414.61
483028	XM_005630313,XM_540143	XDH	xanthine dehydrogenase, transcript variant X1	protein_coding	XP_005630370.1;XP_540143.2	4.38235	17.4872	0.51135	4.16877	3.06242e-05	6.99892e-05	2.6921	4.83349	3.8361	3.91753	3.84142	4.27667	4.10841	4.22301	5	10	5	34	22	28	0.02017	0.044755	0.020444	0.163564	0.100069	0.134497	0.048222	0.107353	0.048721	0.416325	0.25243	0.337739
484657	XM_005632168,XM_014121694,XM_014121695	IRAK2	interleukin 1 receptor associated kinase 2, transcript variant X3	protein_coding	XP_005632225.1;XP_013977169.1;XP_013977170.1	4.3729	701.288	0.0836506	25.4462	7.77355e-143	2.96113e-141	8.029	10.1566	8.59724	8.56689	8.62384	9.7962	9.73917	9.74124	267	266	267	1182	1150	1045	2.35816	2.2925	2.4665	10.4988	10.0625	9.82208	5.63786	5.49903	5.87798	26.7228	25.3834	24.6645
485794	XM_005634832,XM_005634833,XM_542917	SIGLEC1	sialic acid binding Ig like lectin 1, transcript variant X3	protein_coding	XP_005634889.1;XP_005634890.1;XP_542917.2	4.36517	1058.18	0.0718904	29.5733	3.29425e-192	1.93329e-190	8.62387	10.7498	9.2119	9.15856	9.14423	10.3343	10.4079	10.3339	427	412	371	1666	1870	1564	1.79866	1.64439	1.61735	7.04701	7.6747	6.9964	4.30021	3.94442	3.85435	17.937	19.36	17.5689
484473	NM_001097546,XM_022422209	CEACAM28	carcinoembryonic antigen-related cell adhesion molecule 28	protein_coding	NP_001091015.1;XP_022277917.1	4.34624	522.633	0.0972838	21.7895	2.91562e-105	7.12231e-104	7.61119	9.73088	8.18849	8.1738	8.2175	9.29364	9.29656	9.39072	198	202	199	813	845	851	3.80522	3.76917	4.02696	14.2678	16.1126	16.5582	9.09747	9.04114	9.59676	36.3162	40.6451	41.5798
607896	XM_005638322	CCNDBP1	cyclin D1 binding protein 1	protein_coding	XP_005638379.1	4.33635	492.918	0.103309	20.487	2.81379e-93	6.06308e-92	7.5294	9.64582	8.03973	8.12658	8.17062	9.26075	9.17073	9.28886	167	201	198	814	762	789	2.83282	3.3081	3.50532	13.8789	12.7607	14.2275	6.77266	7.93516	8.35361	35.3263	32.1899	35.727
111096244	XR_002627460	LOC111096244	uncharacterized LOC111096244	lncRNA	.	4.33517	14.8286	0.56359	3.75466	0.000173578	0.000367764	2.47609	4.59057	3.69208	3.61317	3.64207	4.068	3.82282	3.94066	8	4	5	33	16	22	0.04973	0.024473	0.03323	0.227842	0.10434	0.163011	0.118895	0.058702	0.079191	0.579933	0.263205	0.409341
610855	XM_022422852,XM_022422853	PITPNC1	phosphatidylinositol transfer protein, cytoplasmic 1, transcript variant X1	protein_coding	XP_022278560.1;XP_022278561.1	4.33417	34.7911	0.363855	5.81484	6.06928e-09	1.82586e-08	3.70845	5.82043	4.68591	4.72291	4.75993	5.15902	5.3764	5.19921	11	14	15	47	73	48	0.046218	0.058416	0.082524	0.267703	0.349634	0.290441	0.110497	0.140123	0.196664	0.681392	0.881977	0.729334
474710	XM_005626641,XM_014117773,XM_022425438,XM_531937,XR_002631445	TTC39B	tetratricopeptide repeat domain 39B, transcript variant X3	protein_coding	XP_005626698.1;XP_013973248.1;XP_022281146.1;XP_531937.4	4.3312	26.8711	0.404601	5.2268	1.72468e-07	4.67415e-07	3.32776	5.44962	4.38834	4.46021	4.37857	4.87811	4.81946	4.88473	9	14	8	45	41	43	0.025094	0.039843	0.022619	0.132413	0.118262	0.134532	0.059994	0.095573	0.053905	0.337035	0.298324	0.337828
477052	XM_014106497	KAT2B	lysine acetyltransferase 2B	protein_coding	XP_013961972.2	4.31774	122.925	0.196059	10.7634	5.12176e-27	3.3519e-26	5.53108	7.64104	6.3161	6.28668	6.24098	7.20999	7.24796	7.05249	51	50	41	208	226	159	0.282178	0.268621	0.235451	1.16634	1.24513	0.942777	0.674629	0.644344	0.561109	2.96873	3.14092	2.36743
111091609	XR_002617454	LOC111091609	uncharacterized LOC111091609	lncRNA	.	4.29753	69.1824	0.273258	7.69788	1.38341e-14	5.63552e-14	4.70693	6.81054	5.4191	5.60826	5.64174	6.39681	6.15437	6.32149	16	32	32	129	93	109	0.356332	0.728381	0.783359	3.03659	2.15902	2.71896	0.851913	1.74717	1.86684	7.72913	5.44627	6.82768
488134	XM_005639867	ARL14	ADP ribosylation factor like GTPase 14	protein_coding	XP_005639924.1	4.28718	119.036	0.195342	10.7505	5.89207e-27	3.85078e-26	5.49356	7.5926	6.14749	6.27091	6.31128	7.1178	7.13052	7.12769	36	51	51	190	200	181	0.293757	0.404013	0.434069	1.55276	1.61224	1.56462	0.702311	0.969108	1.03444	3.95229	4.06699	3.92897
485188	XM_005633489,XM_005633490,XM_022407677,XM_022407678,XM_022407679,XM_022407680	GDPD5	glycerophosphodiester phosphodiesterase domain containing 5, transcript variant X2	protein_coding	XP_005633546.1;XP_005633547.1;XP_022263385.1;XP_022263386.1;XP_022263387.1;XP_022263388.1	4.25212	96.8493	0.224231	9.31262	1.24711e-20	6.54475e-20	5.20585	7.2927	6.12733	5.8869	5.93139	6.8484	6.79527	6.78728	52	30	31	164	158	142	0.360707	0.204591	0.224042	1.22073	1.16105	1.12351	0.862372	0.490753	0.533919	3.10715	2.92882	2.82128
489675	XM_005620637,XM_005620638,XM_014113985,XM_022419108,XM_546795	KIAA0513	KIAA0513 ortholog, transcript variant X3	protein_coding	XP_005620694.1;XP_005620695.1;XP_013969460.1;XP_022274816.1;XP_546795.3	4.24802	1306.24	0.0663562	31.4483	4.42525e-217	3.21042e-215	8.95829	11.0465	9.53432	9.50969	9.41522	10.6739	10.649	10.6699	543	547	438	2125	2143	1987	2.04598	2.00566	1.72682	8.06154	7.98859	7.97025	4.8915	4.811	4.11524	20.5193	20.1518	20.0143
483710	XM_005631431,XM_022405623,XM_860747	PELI3	pellino E3 ubiquitin protein ligase family member 3, transcript variant X3	protein_coding	XP_005631488.1;XP_022261331.1;XP_865840.1	4.24459	109.219	0.20399	10.2242	1.54532e-24	9.29576e-24	5.37813	7.46637	6.14664	6.19204	6.08249	6.9341	7.0671	6.97974	43	50	35	162	200	162	0.304112	0.326648	0.254494	1.14177	1.39808	1.21054	0.727069	0.783533	0.606492	2.90619	3.52675	3.03982
486280	XM_005636257,XM_005636258,XM_022410661,XM_022410662,XM_022410663,XR_002619823	SLC8B1	solute carrier family 8 member B1, transcript variant X2	protein_coding	XP_005636314.1;XP_005636315.1;XP_022266369.1;XP_022266370.1;XP_022266371.1	4.24449	231.782	0.14127	14.7631	2.53274e-49	2.77009e-48	6.46677	8.55119	7.06798	7.11596	7.15178	8.18651	8.11567	8.06952	83	95	93	401	382	328	0.776274	0.843618	0.8673	3.71955	3.50692	3.20965	1.8559	2.02359	2.06688	9.46748	8.84644	8.05984
102153511	XR_001317566,XR_001317568,XR_002632484,XR_002632485,XR_002632486,XR_002632487	LOC102153511	uncharacterized LOC102153511, transcript variant X1	lncRNA	.	4.23374	17.9597	0.507133	4.10529	4.03801e-05	9.12883e-05	2.77455	4.8618	3.8791	3.90822	3.90376	4.20016	4.11966	4.37604	6	8	7	26	21	38	0.018449	0.025591	0.022011	0.138414	0.139917	0.217592	0.044108	0.061386	0.052454	0.352309	0.352952	0.546402
607408	XM_022412057,XM_844054	BNIP3	BCL2 interacting protein 3, transcript variant X2	protein_coding	XP_022267765.1;XP_849147.4	4.23009	5529.61	0.0512695	40.5833	0	0	11.0459	13.1269	11.5044	11.6056	11.5367	12.7334	12.8163	12.7107	2025	2431	2036	8696	9844	7969	31.2408	36.4803	32.8676	134.866	149.925	130.703	74.6902	87.5056	78.3276	343.278	378.196	328.211
100855759	XM_005618994,XM_005618996	CHST3	carbohydrate sulfotransferase 3, transcript variant X1	protein_coding	XP_005619051.1;XP_005619053.1	4.21631	437.166	0.106253	19.5382	5.20296e-85	1.03039e-83	7.38907	9.46497	7.92077	7.9906	7.99426	9.13259	9.02313	9.03247	158	185	171	759	695	637	0.592692	0.672624	0.671397	2.86041	2.57524	2.54503	1.417	1.61343	1.60002	7.28069	6.49622	6.39091
102157091	XM_005622203	LOC102157091	kinesin-like protein KIF21B	protein_coding	XP_005622260.1	4.21095	10.2544	0.662546	3.13057	0.0017447	0.00331381	1.98479	4.04883	3.20227	3.14102	3.20677	3.31388	3.4615	3.42694	5	2	5	11	21	17	0.074436	0.02643	0.092607	0.197544	0.365448	0.325541	0.177962	0.063397	0.220693	0.502816	0.921867	0.817476
485819	XM_005634904,XM_542943	TRIB3	tribbles pseudokinase 3, transcript variant X1	protein_coding	XP_005634961.1;XP_542943.2	4.1993	1725.05	0.0602738	34.3458	1.6283e-258	1.59917e-256	9.37357	11.4444	9.9271	9.88526	9.85869	11.027	11.058	11.1163	713	701	621	2651	2841	2742	9.47706	9.12433	8.67865	35.4654	37.2852	38.7286	22.6576	21.8866	20.6823	90.2711	94.0546	97.2527
102152023	XR_292655	LOC102152023	uncharacterized LOC102152023	lncRNA	.	4.18983	53.8222	0.30663	6.74067	1.57653e-11	5.49368e-11	4.36641	6.44324	5.16061	5.41862	5.1872	5.85812	5.91741	5.96317	14	35	15	79	90	88	0.140914	0.363369	0.158867	0.845987	0.949261	0.990601	0.336896	0.871616	0.378599	2.15332	2.39458	2.48753
481056	XM_022415889,XM_538178	GPC3	glypican 3, transcript variant X1	protein_coding	XP_022271597.1;XP_538178.2	4.18444	55.4548	0.298801	6.91107	4.81009e-12	1.7253e-11	4.41146	6.4859	5.33053	5.40142	5.15385	6.04139	5.89501	5.93841	24	31	11	101	83	81	0.280341	0.348145	0.13551	1.19315	0.9682	1.01535	0.670236	0.835099	0.322936	3.03695	2.44235	2.54968
403457	NM_001002973	BHLHE41	basic helix-loop-helix family member e41	protein_coding	NP_001002973.1	4.18373	1860.39	0.057879	35.6743	9.90287e-279	1.09975e-276	9.48697	11.5523	9.93719	10.048	10.0141	11.1693	11.1774	11.1846	668	817	717	2961	3095	2827	6.90677	8.21798	7.76344	30.7811	31.6149	31.0866	16.5126	19.7125	18.5012	78.3482	79.7508	78.0625
607724	XM_014108102,XM_022408919,XM_022408930,XM_844181	FGF1	fibroblast growth factor 1, transcript variant X4	protein_coding	XP_013963577.1;XP_022264627.1;XP_022264638.1;XP_849274.1	4.17813	582.752	0.092848	22.2176	2.32208e-109	6.05124e-108	7.81257	9.87758	8.41993	8.39949	8.28335	9.47277	9.47542	9.50829	248	251	192	922	958	901	1.48286	1.48595	1.21516	5.66073	5.74305	5.82351	3.54521	3.56435	2.89587	14.4084	14.4872	14.6236
475012	XM_022425764	CRYBG1	crystallin beta-gamma domain containing 1	protein_coding	XP_022281472.1	4.16879	2285.23	0.0502265	41.0068	0	0	9.78782	11.848	10.3012	10.3083	10.2804	11.4669	11.4602	11.4988	908	957	847	3632	3736	3530	3.70521	3.7983	3.61577	14.896	15.0512	15.3077	8.85838	9.11101	8.61683	37.9154	37.9677	38.4397
489208	XM_005619334	ITGA2	integrin subunit alpha 2	protein_coding	XP_005619391.1	4.161	14301.5	0.0381595	53.9035	0	0	12.4359	14.4932	12.9362	12.9583	12.8918	14.1299	14.0907	14.1577	5711	6140	5161	23015	22870	22261	36.2658	37.9165	34.2905	146.813	143.337	150.173	86.7038	90.9506	81.7185	373.687	361.576	377.104
478092	XM_022410341,XM_535269	MAP1B	microtubule associated protein 1B, transcript variant X1	protein_coding	XP_022266049.1;XP_535269.4	4.13045	368.089	0.123049	16.6299	4.23338e-62	5.95105e-61	7.16648	9.21072	7.64952	7.71438	7.86499	8.86116	8.727	8.83045	124	145	170	626	556	568	0.271533	0.309142	0.388162	1.37737	1.20201	1.32271	0.649178	0.741541	0.925038	3.50586	3.03215	3.32151
474534	XM_531763	ALDH1L2	aldehyde dehydrogenase 1 family member L2	protein_coding	XP_531763.2	4.12089	1394.89	0.0646759	31.5876	5.46805e-219	4.00722e-217	9.09096	11.1322	9.6111	9.53527	9.66263	10.7618	10.7563	10.7559	562	525	581	2241	2308	2091	4.13585	3.75792	4.47369	16.5791	16.7797	16.3592	9.88793	9.01416	10.6614	42.1994	42.3279	41.08
491204	XM_014116847	RAP1GAP2	RAP1 GTPase activating protein 2	protein_coding	XP_013972322.1	4.11201	2749.41	0.0483797	42.1632	0	0	10.0714	12.1108	10.5802	10.5557	10.5779	11.7613	11.7605	11.7045	1112	1121	1065	4488	4646	3964	4.43538	4.3474	4.44487	17.9921	18.2995	16.8054	10.6041	10.4282	10.5927	45.7957	46.1617	42.2007
478442	XM_005639096	CCNG2	cyclin G2	protein_coding	XP_005639153.1	4.11014	432.482	0.240156	8.49108	2.04723e-17	9.48824e-17	7.40371	9.44218	8.12526	7.76553	7.97391	8.96907	9.04948	9.10505	221	128	168	636	722	697	2.67038	1.49764	2.12327	7.7119	8.60935	8.93953	6.38431	3.59241	5.06002	19.6294	21.7177	22.4483
100683515	XM_005624988	NOG	noggin	protein_coding	XP_005625045.1	4.10871	63.9659	0.284028	7.17776	7.08616e-13	2.66275e-12	4.64252	6.68587	5.30989	5.61085	5.50368	6.22445	6.1057	6.1944	13	38	26	110	95	99	0.331001	0.962656	0.703373	2.88457	2.44738	2.73937	0.791352	2.30913	1.67623	7.34219	6.17368	6.87892
102151128	XM_022408254,XR_002617848	LOC102151128	uncharacterized LOC102151128, transcript variant X2	protein_coding	XP_022263962.1	4.1079	54.9964	0.299064	6.81595	9.36411e-12	3.29972e-11	4.43207	6.46607	5.16938	5.3229	5.39118	5.95385	6.04513	5.82749	13	25	28	89	106	68	0.242434	0.402663	0.50438	1.56622	1.85994	1.25279	0.579608	0.965871	1.202	3.98655	4.69182	3.14593
102154279	XR_001317351,XR_002631138,XR_002631139,XR_002631140,XR_002631141	LOC102154279	uncharacterized LOC102154279, transcript variant X2	lncRNA	.	4.10343	33.1819	0.361869	5.62863	1.81644e-08	5.28921e-08	3.69659	5.73873	4.64778	4.744	4.65697	5.14127	5.21034	5.1919	11	18	11	49	58	51	0.056635	0.076307	0.048192	0.239527	0.334099	0.314105	0.135402	0.183039	0.114849	0.609675	0.842788	0.788761
610643	XM_014119717,XM_014119719,XM_022428026,XM_022428027	BTBD19	BTB domain containing 19, transcript variant X4	protein_coding	XP_013975192.1;XP_013975194.1;XP_022283734.1;XP_022283735.1	4.10304	153.032	0.181993	11.191	4.5122e-29	3.14092e-28	5.90708	7.94284	6.71729	6.51529	6.51322	7.4581	7.5926	7.44319	79	55	50	232	284	214	1.10509	0.813382	0.722151	3.36976	3.99092	3.18168	2.64203	1.95107	1.72098	8.57715	10.0674	7.98961
481459	XM_014117639,XM_022425090,XM_022425091	SQSTM1	sequestosome 1, transcript variant X2	protein_coding	XP_013973114.1;XP_022280798.1;XP_022280799.1	4.08519	14625.2	0.0310831	65.3218	0	0	12.4898	14.5203	12.9997	12.9643	12.9629	14.1492	14.1588	14.1655	6066	6029	5543	23150	24236	22119	116.547	112.723	111.504	447.345	460.636	452.294	278.638	270.39	265.729	1138.64	1161.99	1135.77
111095230	XR_002625179	LOC111095230	uncharacterized LOC111095230	lncRNA	.	4.08236	21.3973	0.483123	4.2006	2.66208e-05	6.11593e-05	3.06706	5.10492	4.00926	4.2422	4.12847	4.51838	4.52771	4.47984	2	16	8	35	37	30	0.028899	0.284599	0.155018	0.659634	0.691373	0.601793	0.069091	0.682669	0.369428	1.67899	1.74404	1.51118
482437	NM_001159326,XM_022427664	SLC2A1	solute carrier family 2 member 1	protein_coding	NP_001152798.1;XP_022283372.1	4.08206	24218.1	0.0312401	64.9581	0	0	13.2184	15.2477	13.6861	13.7208	13.7013	14.9045	14.895	14.8573	9507	10400	9329	39465	40483	35232	105.23	111.947	108.129	439.093	442.496	414.589	251.584	268.528	257.684	1117.64	1116.23	1041.09
483130	XM_005630642,XM_005630643,XM_014120680,XM_014120681,XM_022404867	DENND2C	DENN domain containing 2C, transcript variant X2	protein_coding	XP_005630699.1;XP_005630700.1;XP_013976155.1;XP_013976156.1;XP_022260575.1	4.07883	2487.2	0.050816	39.9117	0	0	9.93515	11.9641	10.4233	10.4639	10.4125	11.6197	11.5607	11.609	985	1088	932	4072	3959	3780	5.24978	5.67295	5.21825	21.8053	20.9256	21.4626	12.5511	13.6077	12.4357	55.5017	52.7862	53.8954
102157382	XR_292201	LOC102157382	uncharacterized LOC102157382	lncRNA	.	4.06617	25.5582	0.422336	4.79161	1.65449e-06	4.17293e-06	3.32977	5.35973	4.41711	4.35959	4.28863	4.67586	4.78748	4.86373	14	11	6	32	43	46	0.113514	0.084515	0.049836	0.26351	0.349421	0.401488	0.271388	0.202728	0.118766	0.670719	0.881438	1.00819
478144	NM_001293659,XM_022405531,XM_022405534,XM_022405539,XR_002616001	AZIN2	antizyme inhibitor 2	protein_coding	NP_001280588.1;XP_022261239.1;XP_022261242.1;XP_022261247.1	4.04016	196.584	0.150872	13.3518	1.15624e-40	1.06323e-39	6.28646	8.29972	6.99695	6.85762	6.91577	7.86321	7.88114	7.88704	91	73	75	308	326	298	1.21054	0.955707	1.05273	4.17622	4.35977	4.26556	2.89414	2.29246	2.50878	10.6299	10.9978	10.7114
478041	XM_022408770,XM_022408771,XM_022408780,XM_535220,XR_002618387	RELL2	RELT like 2, transcript variant X1	protein_coding	XP_022264478.1;XP_022264479.1;XP_022264488.1;XP_535220.2	4.02018	171.807	0.191805	10.4651	1.24891e-25	7.75838e-25	6.10009	8.10338	6.83977	6.55868	6.80815	7.82936	7.53382	7.6202	84	49	76	332	239	242	1.04556	0.630881	0.983097	4.36545	3.14259	3.30779	2.49971	1.5133	2.34284	11.1115	7.9274	8.30629
490472	XM_014115024	SETBP1	SET binding protein 1	protein_coding	XP_013970499.1	4.01616	16.3618	0.514923	3.89538	9.80467e-05	0.00021321	2.70112	4.71263	3.82222	3.79797	3.77292	4.10522	4.0253	4.18009	8	7	5	26	21	30	0.041785	0.033623	0.025596	0.135938	0.10952	0.165313	0.099899	0.080651	0.061	0.346006	0.276271	0.415123
111094398	XR_002623639	LOC111094398	uncharacterized LOC111094398	lncRNA	.	4.00371	9.8367	0.720698	2.77694	0.00548729	0.00975136	1.97481	3.97661	3.04898	3.12375	3.15226	3.41454	3.14611	3.37121	1	5	6	22	6	18	0.016559	0.069093	0.093772	0.360778	0.085911	0.309087	0.039589	0.165733	0.223471	0.918299	0.216716	0.776158
609037	XM_005630096,XM_005630097,XM_014120339,XM_022404416,XM_022404417	RNF144A	ring finger protein 144A, transcript variant X4	protein_coding	XP_005630153.1;XP_005630154.1;XP_013975814.1;XP_022260124.1;XP_022260125.1	3.97899	478.83	0.0993624	20.0519	1.94377e-89	4.02037e-88	7.58871	9.57962	8.17021	8.06259	8.16476	9.17388	9.18902	9.2209	208	183	198	743	783	736	0.773341	0.752019	0.776028	2.93137	2.96002	2.97166	1.84889	1.80388	1.84937	7.46131	7.46685	7.46224
477985	XM_535169	APBB1IP	amyloid beta precursor protein binding family B member 1 interacting protein	protein_coding	XP_535169.3	3.97325	172.944	0.168191	11.8337	2.61461e-32	1.98565e-31	6.12119	8.10999	6.82695	6.69161	6.7718	7.79561	7.59572	7.64744	80	64	69	315	255	247	1.01095	0.776375	0.904903	4.00209	3.18203	3.30863	2.41696	1.8623	2.1565	10.1866	8.02688	8.30841
608366	XM_005618415,XM_014112478,XM_022417006,XM_845079	ARNT2	aryl hydrocarbon receptor nuclear translocator 2, transcript variant X4	protein_coding	XP_005618472.1;XP_013967953.1;XP_022272714.1;XP_850172.1	3.97115	2044.21	0.0528111	37.6731	0	0	9.68394	11.6733	10.1463	10.1846	10.1911	11.333	11.3128	11.2862	807	889	826	3326	3372	2969	3.53355	3.76034	3.79745	14.9052	14.6136	13.8145	8.44798	9.01996	9.0498	37.9387	36.8638	34.69
475868	XM_022405173	HECW1	HECT, C2 and WW domain containing E3 ubiquitin protein ligase 1	protein_coding	XP_022260881.1	3.9636	92.1325	0.22202	8.94879	3.59397e-19	1.78364e-18	5.2133	7.2013	5.99155	5.97257	5.91234	6.84511	6.6931	6.6546	41	41	32	170	143	123	0.117873	0.114724	0.096364	0.492278	0.406777	0.377753	0.28181	0.27519	0.229647	1.25301	1.02612	0.948588
102156071	XR_292863	LOC102156071	uncharacterized LOC102156071	lncRNA	.	3.96258	14.6046	0.536265	3.70421	0.000212049	0.000445481	2.56155	4.54262	3.66018	3.6365	3.68429	3.909	3.96712	3.94209	6	5	7	21	26	22	0.078849	0.069979	0.093523	0.303179	0.376667	0.339024	0.188512	0.16786	0.222878	0.771692	0.950167	0.851333
608131	XM_845047	UPK1B	uroplakin 1B	protein_coding	XP_850140.2	3.95663	2834.3	0.0563738	35.1984	2.11267e-271	2.19429e-269	10.1592	12.1438	10.6684	10.6277	10.6306	11.722	11.7641	11.86	1210	1193	1103	4209	4565	4586	18.0352	17.3031	17.2133	63.058	67.1937	72.6571	43.1182	41.5052	41.0213	160.504	169.501	182.451
487414	XM_022414183	PADI2	peptidyl arginine deiminase 2	protein_coding	XP_022269891.1	3.94519	23.365	0.426289	4.64495	3.40155e-06	8.39025e-06	3.23693	5.22118	4.26324	4.27107	4.2362	4.58673	4.64352	4.70744	10	11	8	32	38	40	0.048752	0.054027	0.041753	0.168341	0.195073	0.222924	0.116555	0.129595	0.099502	0.428485	0.492084	0.559792
476545	XM_533751	LMCD1	LIM and cysteine rich domains 1	protein_coding	XP_533751.3	3.94382	128.948	0.209633	9.44316	3.61694e-21	1.93686e-20	5.71051	7.68322	6.29034	6.25225	6.57744	7.14878	7.28858	7.26822	43	41	75	182	226	200	0.638174	0.59893	1.1883	2.77026	3.38016	3.22463	1.52574	1.43666	2.83188	7.05122	8.52669	8.09746
487395	XM_005617872	UBXN10	UBX domain protein 10	protein_coding	XP_005617929.1	3.94302	88.6088	0.225035	8.79553	1.4237e-18	6.90192e-18	5.16433	7.1432	6.00887	5.86786	5.85657	6.64667	6.73512	6.64118	46	34	30	135	158	126	0.214767	0.15471	0.148942	0.645855	0.739259	0.638215	0.513462	0.371104	0.354947	1.64392	1.86483	1.60264
612888	XM_005619203,XM_847754	CREBRF	CREB3 regulatory factor, transcript variant X2	protein_coding	XP_005619260.1;XP_852847.1	3.93885	173.923	0.167783	11.7877	4.51878e-32	3.40667e-31	6.13807	8.11592	6.85249	6.74079	6.73251	7.56729	7.77136	7.7242	83	70	63	236	315	270	0.257639	0.212745	0.203606	0.760412	1.02189	0.954522	0.615961	0.510314	0.485218	1.9355	2.57778	2.39693
482284	XM_014119188,XM_022427288,XM_022427289,XM_539403	ABCB4	ATP binding cassette subfamily B member 4, transcript variant X3	protein_coding	XP_013974663.1;XP_022282996.1;XP_022282997.1;XP_539403.3	3.93228	3320.19	0.0451316	43.769	0	0	10.3944	12.3703	10.8581	10.8921	10.8711	12.0212	11.9805	12.0357	1344	1470	1315	5313	5268	5067	9.16699	9.72535	9.34061	36.067	34.9859	36.2097	21.9163	23.3283	22.2598	91.8026	88.2544	90.9272
486940	NM_001097981	SNAI2	snail family transcriptional repressor 2	protein_coding	NP_001091450.1	3.9282	227.367	0.141543	13.9454	3.35787e-44	3.34328e-43	6.52679	8.50195	7.07827	7.1747	7.14349	8.02963	8.09658	8.14861	85	106	92	334	375	362	2.72991	3.34098	3.09843	10.8978	12.0061	12.4904	6.52664	8.01403	7.38394	27.7385	30.2863	31.365
444854	XM_014122139,XM_022406714,XM_533823	MST1R	macrophage stimulating 1 receptor, transcript variant X1	protein_coding	XP_013977614.1;XP_022262422.1;XP_533823.2	3.92757	152.597	0.166968	11.8205	3.06033e-32	2.31926e-31	5.95243	7.92641	6.60209	6.62518	6.60694	7.47804	7.52112	7.49264	62	68	60	236	258	226	0.312859	0.330905	0.31734	1.21234	1.30061	1.22188	0.74798	0.793744	0.75626	3.0858	3.28087	3.06829
100687421	gene-LOC100687421	LOC100687421	.	pseudogene	.	3.92679	27.1086	0.458571	4.30326	1.68305e-05	3.93749e-05	3.45321	5.43512	4.33706	4.52001	4.36256	4.56944	4.98865	4.9285	7	19	8	21	59	48	0.080131	0.221336	0.09916	0.259169	0.732245	0.64172	0.191576	0.53092	0.23631	0.659672	1.84714	1.61144
482028	XM_539149	DEPTOR	DEP domain containing MTOR interacting protein	protein_coding	XP_539149.2	3.90637	115.995	0.19768	9.94448	2.66563e-23	1.53812e-22	5.56377	7.52896	6.29285	6.23678	6.24774	6.97565	7.16997	7.0927	52	48	45	159	213	175	0.209479	0.189726	0.189274	0.648497	0.853655	0.756152	0.50082	0.455097	0.451065	1.65064	2.1534	1.8988
483973	XM_005615381,XM_005615382,XM_005615383	CCDC68	coiled-coil domain containing 68, transcript variant X3	protein_coding	XP_005615438.1;XP_005615439.1;XP_005615440.1	3.8827	54.9542	0.289197	6.76724	1.31265e-11	4.58967e-11	4.48928	6.45036	5.27933	5.35562	5.3201	5.96683	5.79557	6.05447	20	27	22	90	70	97	0.231321	0.315138	0.273571	1.12288	0.851516	1.36973	0.55304	0.755925	0.651952	2.85812	2.14801	3.43956
482355	XM_539472	GPNMB	glycoprotein nmb	protein_coding	XP_539472.2	3.87616	1688.09	0.0633568	30.8512	5.40357e-209	3.5785e-207	9.43467	11.3903	9.96662	9.94274	9.84073	11.0025	11.0709	11.0188	756	763	607	2587	2887	2473	7.00395	6.88117	5.88892	24.0958	26.4274	24.3617	16.745	16.5059	14.034	61.3317	66.6648	61.1754
403731	XM_005640762,XM_005640763,XM_014111200,XM_014111202,XM_022415391,XM_850655	ATP2B4	ATPase plasma membrane Ca2+ transporting 4, transcript variant X6	protein_coding	XP_005640819.1;XP_005640820.1;XP_013966675.1;XP_013966677.1;XP_022271099.1;XP_855748.1	3.87512	7585.11	0.0442972	44.1166	0	0	11.6031	13.5579	12.0515	12.1197	12.0372	13.2312	13.1595	13.2254	3095	3543	2916	12321	11820	11498	9.12547	10.1616	9.04124	36.3591	34.2642	35.8578	21.8171	24.3747	21.5464	92.546	86.4338	90.0437
490799	XM_005623691,XM_005623692,XM_849075	VASH1	vasohibin 1, transcript variant X2	protein_coding	XP_005623748.1;XP_005623749.1;XP_854168.1	3.85306	168.531	0.164886	11.8021	3.80681e-32	2.87442e-31	6.11647	8.06437	6.81904	6.73434	6.68845	7.67932	7.56018	7.68756	81	72	60	278	248	264	0.386581	0.330356	0.298048	1.34707	1.17825	1.34596	0.924234	0.792428	0.710286	3.42875	2.97222	3.37988
609390	XM_005629141,XM_014119497,XM_846092	NDRG2	NDRG family member 2, transcript variant X2	protein_coding	XP_005629198.1;XP_013974972.1;XP_851185.1	3.85117	19.6069	0.492288	3.95154	7.7651e-05	0.000170683	3.0099	4.96156	4.05008	4.08956	3.96995	4.46815	4.40097	4.21192	9	12	4	40	35	18	0.103867	0.138909	0.046134	0.474945	0.415039	0.23088	0.248324	0.333201	0.109944	1.20889	1.04696	0.579769
475246	XM_005628570,XM_005628572,XM_005628573,XM_005628574,XM_005628576,XM_014119122,XM_014119123,XM_014119124,XM_014119125,XM_014119126,XM_022427420,XM_022427421	ETV1	ETS variant 1, transcript variant X12	protein_coding	XP_005628627.1;XP_005628629.1;XP_005628630.1;XP_005628631.1;XP_005628633.1;XP_013974597.1;XP_013974598.1;XP_013974599.1;XP_013974600.1;XP_013974601.1;XP_022283128.1;XP_022283129.1	3.84629	406.537	0.111796	17.3841	1.08869e-67	1.65446e-66	7.39033	9.33384	7.86168	7.9412	7.98408	8.87997	8.93863	9.03007	153	182	179	591	655	659	0.614619	0.716834	0.764442	2.42258	2.62283	2.86461	1.46942	1.71948	1.82176	6.16627	6.61627	7.19342
612013	XM_005616336,XM_022424188,XM_022424191	IZUMO1	izumo sperm-egg fusion 1, transcript variant X3	protein_coding	XP_005616393.1;XP_022279896.1;XP_022279899.1	3.8452	80.6207	0.230099	8.44444	3.055e-17	1.40551e-16	5.05807	6.99918	5.79716	5.79075	5.83621	6.59501	6.52344	6.4745	33	34	35	139	130	110	0.498	0.502554	0.556756	2.08342	1.93687	1.75938	1.19061	1.20548	1.32682	5.30299	4.88588	4.41803
100855818	XM_003639011	GM2A	GM2 ganglioside activator	protein_coding	XP_003639059.1	3.82429	528.871	0.099368	19.475	1.78932e-84	3.50508e-83	7.77554	9.71189	8.30012	8.29752	8.29105	9.30578	9.26918	9.43208	225	234	213	804	799	870	2.46051	2.4911	2.43786	8.85111	8.63771	10.1305	5.88255	5.97543	5.80974	22.529	21.7892	25.439
607927	XM_844754	PLEKHO1	pleckstrin homology domain containing O1	protein_coding	XP_849847.1	3.82256	1619	0.117819	16.4195	1.3861e-60	1.89858e-59	9.39049	11.3258	9.84318	9.9743	9.77712	10.9638	10.9813	10.9618	661	828	577	2538	2680	2378	9.7628	11.8895	8.91349	37.6564	39.0706	37.3073	23.3408	28.5193	21.242	95.8481	98.5583	93.6835
479509	XM_003434628,XM_536648	PMP22	peripheral myelin protein 22, transcript variant X1	protein_coding	XP_003434676.1;XP_536648.1	3.82109	163.925	0.17175	11.2605	2.056e-29	1.43777e-28	6.08865	8.02123	6.74225	6.63946	6.76415	7.66316	7.47193	7.65603	73	62	73	279	227	260	1.01863	0.836629	1.0669	3.94385	3.1445	3.88434	2.43532	2.00683	2.54255	10.0384	7.93221	9.75409
490953	XM_548076	VAT1	vesicle amine transport 1	protein_coding	XP_548076.1	3.79241	4422.91	0.0394312	48.7714	0	0	10.85	12.7732	11.3301	11.3097	11.2962	12.4379	12.4229	12.414	1931	1959	1771	7058	7196	6459	18.1069	17.8629	17.3755	66.486	66.5955	64.3369	43.2897	42.8478	41.4081	169.229	167.992	161.558
102155742	XR_002622306,XR_002622307,XR_002622308,XR_002622309,XR_002622310,XR_002622311,XR_002622312,XR_002622313,XR_002622314,XR_002622315,XR_002622316,XR_002622317,XR_002622318,XR_002622319,XR_296399,XR_296400	LOC102155742	uncharacterized LOC102155742, transcript variant X11	lncRNA	.	3.79076	15.5614	0.51651	3.72207	0.000197593	0.000416323	2.69511	4.62333	3.73844	3.78443	3.7251	4.04266	4.04466	4.01989	6	9	5	25	26	22	0.074472	0.122738	0.072956	0.362149	0.363095	0.327549	0.178046	0.294412	0.173865	0.921788	0.915931	0.822518
474448	XM_531678	TSPAN8	tetraspanin 8	protein_coding	XP_531678.2	3.78924	4227.48	0.0421801	45.5643	0	0	10.786	12.7076	11.2475	11.2378	11.2585	12.3227	12.3845	12.3703	1801	1854	1757	6392	7080	6319	34.7895	34.8229	35.5061	124.049	135.01	129.705	83.1743	83.5299	84.6154	315.746	340.571	325.707
485082	XM_022407276,XM_022407278	ADAMTSL5	ADAMTS like 5, transcript variant X2	protein_coding	XP_022262984.1;XP_022262986.1	3.7738	259.347	0.132651	14.444	2.7333e-47	2.88455e-46	6.76322	8.67972	7.37944	7.30374	7.31518	8.22059	8.2816	8.35207	120	110	103	377	420	414	1.14628	1.02998	1.03223	3.65187	4.00145	4.25034	2.7405	2.47063	2.45994	9.29522	10.0939	10.6732
610507	XM_848028	ZCCHC24	zinc finger CCHC-type containing 24	protein_coding	XP_853121.1	3.76424	17.6949	0.513714	3.72262	0.000197169	0.000415491	2.88273	4.80809	3.93145	3.97317	3.80581	4.14132	4.28492	4.23136	9	12	2	22	34	27	0.093269	0.12854	0.021696	0.24987	0.380712	0.325358	0.222987	0.30833	0.051703	0.636003	0.960372	0.817017
485789	NM_001122609,XM_005634693,XM_005634694,XM_005634696,XM_014106836,XM_014106837,XM_022408815,XM_022408816	MAVS	mitochondrial antiviral signaling protein	protein_coding	NP_001116081.1;XP_005634750.1;XP_005634751.1;XP_005634753.1;XP_013962311.1;XP_013962312.1;XP_022264523.1;XP_022264524.1	3.75492	2050.41	0.0510112	37.4189	1.92353e-306	2.72255e-304	9.7523	11.661	10.2153	10.2153	10.2282	11.3214	11.2929	11.3197	875	913	856	3255	3270	3051	5.59185	5.33113	5.40852	18.5654	18.8397	19.0088	13.3689	12.7878	12.8892	47.2552	47.5244	47.7336
102154180	XR_001315578,XR_001315579,XR_001315580,XR_001315581	LOC102154180	uncharacterized LOC102154180, transcript variant X2	lncRNA	.	3.75066	16.3011	0.548822	3.47498	0.000510895	0.00102999	2.78012	4.68556	3.72746	3.79462	3.82634	3.87584	4.17622	4.16237	4	8	9	12	34	30	0.206361	0.195342	0.283722	0.474873	0.910947	0.806443	0.493366	0.468569	0.676146	1.20871	2.29793	2.02508
488766	XM_022417003,XM_022417004,XM_545884	CEMIP	cell migration inducing hyaluronan binding protein, transcript variant X2	protein_coding	XP_022272711.1;XP_022272712.1;XP_545884.4	3.70396	147.815	0.169429	11.1496	7.19038e-29	4.97878e-28	5.97201	7.86332	6.62309	6.63689	6.54019	7.4583	7.44412	7.43693	67	72	54	235	239	215	0.254376	0.272165	0.216765	0.920445	0.919904	0.88837	0.608157	0.652844	0.516577	2.34284	2.32052	2.23081
475903	XM_022405237,XM_022405238,XM_022405239,XM_022405240,XM_022405241,XM_022405242,XM_022405243,XM_022405244,XM_022405245,XR_002615774,XR_002615775	GSAP	gamma-secretase activating protein, transcript variant X4	protein_coding	XP_022260945.1;XP_022260946.1;XP_022260947.1;XP_022260948.1;XP_022260949.1;XP_022260950.1;XP_022260951.1;XP_022260952.1;XP_022260953.1	3.69987	841.166	0.0781281	24.1588	6.04143e-129	1.94254e-127	8.48493	10.3707	8.95742	8.91153	9.03153	9.98006	10.029	10.0338	360	351	385	1267	1386	1263	3.07248	2.70597	3.19683	9.94602	11.1304	10.1636	7.34565	6.49083	7.61844	25.3159	28.0772	25.5222
478848	XM_536010	TMEFF2	transmembrane protein with EGF like and two follistatin like domains 2	protein_coding	XP_536010.2	3.69123	2030.1	0.0564145	33.3974	1.49371e-244	1.33115e-242	9.75639	11.6417	10.1814	10.2792	10.1866	11.3043	11.2725	11.309	840	1004	813	3208	3211	3028	14.8761	17.2917	15.0625	57.078	56.1283	56.9703	35.5655	41.4777	35.8959	145.283	141.588	143.06
490056	XM_022420233	PRSS22	protease, serine 22	protein_coding	XP_022275941.1	3.68588	784.13	0.0799129	23.5508	1.23322e-122	3.70147e-121	8.38526	10.269	8.88594	8.90402	8.82033	9.92245	9.86498	9.94726	349	374	304	1241	1206	1198	6.12022	6.36873	5.56989	21.8788	20.8744	22.3317	14.6321	15.2767	13.2738	55.6888	52.6572	56.0777
100856480	XM_005635170	CEBPB	CCAAT/enhancer binding protein beta	protein_coding	XP_005635227.1	3.67907	375.363	0.1076	17.4659	2.60376e-68	4.01178e-67	7.32542	9.2054	7.82957	7.86946	7.85486	8.84393	8.80311	8.8486	158	176	158	595	588	562	2.21484	2.39652	2.30959	8.3802	8.13637	8.37449	5.29521	5.74854	5.50403	21.3304	20.5246	21.0294
100682879	XM_022426548	ERICH5	glutamate rich 5	protein_coding	XP_022282256.1	3.67805	57.2192	0.281585	6.67273	2.51081e-11	8.66776e-11	4.61463	6.49089	5.29838	5.41379	5.45724	5.92184	6.11782	5.96634	18	28	29	78	110	79	0.079253	0.120263	0.134695	0.346199	0.481566	0.373338	0.189477	0.288475	0.320995	0.881191	1.21478	0.9375
486102	XM_005635677,XM_005635678,XM_022409662	PTK2B	protein tyrosine kinase 2 beta, transcript variant X2	protein_coding	XP_005635734.1;XP_005635735.1;XP_022265370.1	3.67381	597.011	0.0916905	20.474	3.66853e-93	7.89307e-92	7.9986	9.87386	8.54249	8.39469	8.53532	9.50128	9.51319	9.52356	281	234	267	921	967	887	1.76055	1.42745	1.75568	5.80353	5.98587	5.9073	4.2091	3.42403	4.184	14.7719	15.0998	14.834
102157159	XR_001317761,XR_001317762,XR_002614370,XR_294290,XR_294291	LOC102157159	uncharacterized LOC102157159, transcript variant X4	lncRNA	.	3.65561	296.116	0.121094	15.4435	8.34767e-54	9.97643e-53	6.99194	8.86091	7.51051	7.52561	7.56297	8.51335	8.49034	8.43845	125	134	131	480	484	413	2.44744	2.51921	2.65369	8.88104	9.0886	8.28838	5.85131	6.04286	6.32406	22.6052	22.9266	20.8132
483082	XM_005630490,XM_005630491,XM_005630492,XM_014120426,XM_022404745	CAPG	capping actin protein, gelsolin like, transcript variant X1	protein_coding	XP_005630547.1;XP_005630548.1;XP_005630549.1;XP_013975901.1;XP_022260453.1	3.65118	20492.9	0.0282684	66.0937	0	0	13.1051	14.9736	13.5534	13.5557	13.5287	14.6359	14.6319	14.6424	9084	9505	8443	31963	32978	30224	170.818	175.169	166.349	603.778	611.957	604.134	408.39	420.181	396.43	1536.82	1543.7	1517.06
489644	XM_005620506,XM_005620507,XM_005620508,XM_005620509,XM_022419030,XM_022419032,XM_546764	PIK3CD	phosphatidylinositol-4,5-bisphosphate 3-kinase catalytic subunit delta, transcript variant X1	protein_coding	XP_005620563.1;XP_005620564.1;XP_005620565.1;XP_005620566.1;XP_022274738.1;XP_022274740.1;XP_546764.2	3.65099	145.346	0.175838	10.625	2.27893e-26	1.45773e-25	5.96352	7.83472	6.49859	6.67917	6.56827	7.46321	7.3783	7.41413	53	80	59	240	223	212	0.286403	0.420425	0.33081	1.30951	1.19763	1.23219	0.684729	1.00848	0.788363	3.33315	3.0211	3.0942
488770	XM_545888	BCL2A1	BCL2 related protein A1	protein_coding	XP_545888.5	3.6505	2061.84	0.054895	34.0303	7.94956e-254	7.55051e-252	9.79256	11.6604	10.2121	10.2405	10.2892	11.3268	11.2792	11.3439	861	935	921	3253	3200	3112	22.6456	23.917	25.3448	85.9997	83.1243	87.0149	54.1407	57.3698	60.3998	218.898	209.687	218.506
490185	XM_005621988,XM_005621989,XM_005621990,XM_022420555,XM_022420556	MCOLN3	mucolipin 3, transcript variant X5	protein_coding	XP_005622045.1;XP_005622046.1;XP_005622047.1;XP_022276263.1;XP_022276264.1	3.64106	802.781	0.0750879	24.829	4.35682e-136	1.54544e-134	8.43444	10.2988	8.92298	8.91252	8.90527	9.9455	9.95852	9.93327	358	368	335	1252	1316	1160	2.9459	2.96901	3.09614	11.2098	11.6356	11.2488	7.04301	7.12178	7.3785	28.5327	29.3517	28.2473
484397	XM_541512	RASIP1	Ras interacting protein 1	protein_coding	XP_541512.3	3.63785	92.0478	0.21495	8.66753	4.4159e-18	2.0923e-17	5.30899	7.17445	5.95346	6.07129	5.97059	6.73787	6.76103	6.69281	36	50	36	145	155	128	0.268824	0.363156	0.28285	1.09217	1.14419	1.01547	0.642701	0.871106	0.674068	2.77993	2.88631	2.54998
476446	XM_014119989	PLAUR	plasminogen activator, urokinase receptor	protein_coding	XP_013975464.1	3.63005	694.513	0.100677	18.4749	3.28819e-76	5.70571e-75	8.22827	10.089	8.55917	8.78322	8.76908	9.6801	9.70348	9.8073	243	356	321	1022	1087	1106	4.20326	5.99888	5.82042	17.7986	18.5929	20.3635	10.0491	14.3896	13.8708	45.3033	46.9019	51.1355
100855456	XM_003638793	NFIL3	nuclear factor, interleukin 3 regulated	protein_coding	XP_003638841.1	3.60912	449.147	0.102087	18.138	1.59716e-73	2.68119e-72	7.60697	9.45808	8.16968	8.0472	8.11024	9.06847	9.07539	9.13749	218	188	191	679	709	690	2.56339	2.14485	2.34715	8.01174	8.22916	8.6156	6.12852	5.14486	5.59355	20.3925	20.7586	21.6349
102152659	XR_295511	LOC102152659	uncharacterized LOC102152659	lncRNA	.	3.60816	246.742	0.137719	13.4424	3.4141e-41	3.18612e-40	6.74353	8.5937	7.30245	7.25121	7.32652	8.3004	8.126	8.19263	111	106	111	428	360	354	1.29621	1.19782	1.35276	5.0163	4.15254	4.38532	3.09897	2.87322	3.22379	12.7682	10.4751	11.0121
608649	XM_005615499,XM_005615500,XM_022417973,XM_022417975,XM_022417976,XM_022417983,XM_845301	SASH1	SAM and SH3 domain containing 1, transcript variant X3	protein_coding	XP_005615556.1;XP_005615557.1;XP_022273681.1;XP_022273683.1;XP_022273684.1;XP_022273691.1;XP_850394.1	3.6047	53.3456	0.290583	6.36609	1.93907e-10	6.40456e-10	4.53732	6.3832	5.31577	5.27548	5.34289	6.02761	5.89049	5.7534	24	22	25	102	85	61	0.082873	0.075907	0.089173	0.409756	0.296957	0.229021	0.198132	0.182078	0.21251	1.04297	0.749093	0.575102
403822	NM_001313848,XM_014116464,XM_014116465,XM_022422531	NOS2	nitric oxide synthase 2	protein_coding	NP_001300777.1;XP_013971939.1;XP_013971940.1;XP_022278239.1	3.60081	25.6647	0.422146	4.3784	1.19554e-05	2.8295e-05	3.48301	5.32726	4.46077	4.28864	4.40702	4.71203	4.73296	4.88573	16	6	12	34	37	47	0.09457	0.032262	0.073556	0.205048	0.222234	0.309196	0.226098	0.077388	0.175293	0.521914	0.5606	0.776433
610174	XM_022403581	TRABD2B	TraB domain containing 2B	protein_coding	XP_022259289.1	3.60043	441.845	0.104058	17.7609	1.41825e-70	2.26497e-69	7.58481	9.43402	8.0487	8.15611	8.0571	9.09919	9.09974	9.00848	184	227	179	711	737	602	0.710359	0.852847	0.724819	2.76431	2.81471	2.47155	1.69832	2.04573	1.72734	7.03609	7.10031	6.20639
102153235	XR_002624965,XR_002624966,XR_002624967,XR_291803	LOC102153235	uncharacterized LOC102153235, transcript variant X2	lncRNA	.	3.60004	17.2144	0.486601	3.7978	0.000145984	0.000312372	2.90347	4.75203	3.87735	3.90497	3.88357	4.20256	4.21569	4.14026	7	9	7	28	30	22	0.065471	0.083936	0.05762	0.239321	0.281079	0.238643	0.156527	0.201338	0.137315	0.609151	0.709042	0.599265
482766	XM_005629553,XM_014119894,XM_014119895,XM_014119896,XM_022403737	DENND2A	DENN domain containing 2A, transcript variant X4	protein_coding	XP_005629610.1;XP_013975369.1;XP_013975370.1;XP_013975371.1;XP_022259445.1	3.59526	183.207	0.160635	11.4925	1.43866e-30	1.03849e-29	6.3149	8.16392	6.78384	7.00927	6.88329	7.80575	7.72447	7.76137	65	104	76	300	281	267	0.320237	0.5006	0.391516	1.5066	1.38326	1.41023	0.765618	1.20079	0.933032	3.83481	3.48936	3.54128
100684965	XM_003433336,XM_005635695,XM_022410042	DOCK5	dedicator of cytokinesis 5, transcript variant X2	protein_coding	XP_003433384.1;XP_005635752.1;XP_022265750.1	3.5942	6000.55	0.0397991	46.3746	0	0	11.3507	13.1968	11.7955	11.8096	11.7624	12.8842	12.8259	12.8737	2688	2858	2469	9567	9308	8882	7.30482	7.58262	7.0219	26.8001	25.6957	25.6988	17.4643	18.1885	16.7341	68.2152	64.8192	64.5331
491074	XM_005624631	ITGA3	integrin subunit alpha 3	protein_coding	XP_005624688.1	3.58814	26458.1	0.0314029	58.6965	0	0	13.4934	15.3368	13.9176	13.9384	13.925	15.0241	14.9674	15.0193	11623	12469	11281	42050	40992	39284	66.438	69.3101	67.4699	241.454	231.26	238.548	158.839	166.255	160.789	614.581	583.369	599.025
489950	XM_005621363	APOBR	apolipoprotein B receptor	protein_coding	XP_005621420.3	3.58786	181.115	0.153656	11.9951	3.76812e-33	2.92004e-32	6.30272	8.14613	6.90158	6.87147	6.88401	7.79462	7.68696	7.76172	83	82	77	298	270	269	0.466713	0.445824	0.453041	1.6892	1.50325	1.6147	1.11581	1.0694	1.07965	4.29957	3.79206	4.05473
487883	XM_005639236	MANBA	mannosidase beta	protein_coding	XP_005639293.1	3.57463	2139.71	0.0543141	33.8364	5.74676e-251	5.31833e-249	9.86962	11.7073	10.2702	10.3213	10.3539	11.3775	11.3337	11.3948	896	1004	967	3356	3315	3211	4.2285	4.60865	4.7729	15.9134	15.4422	16.1002	10.1095	11.0548	11.3744	40.505	38.9541	40.4297
100688667	XM_003638813,XM_014118798	ATF5	activating transcription factor 5, transcript variant X2	protein_coding	XP_003638861.2;XP_013974273.1	3.57279	242.937	0.131935	13.924	4.5306e-44	4.49851e-43	6.73054	8.56865	7.29857	7.29344	7.24634	8.15835	8.19913	8.20099	112	116	98	365	397	361	1.68005	1.70775	1.53021	5.53233	5.88527	5.76761	4.01665	4.09638	3.64669	14.0816	14.846	14.4832
610576	XM_014115125,XM_014115126,XM_022420960,XM_022420961,XM_022420962,XM_022420963,XM_022420964	NMNAT2	nicotinamide nucleotide adenylyltransferase 2, transcript variant X7	protein_coding	XP_013970600.1;XP_013970601.1;XP_022276668.1;XP_022276669.1;XP_022276670.1;XP_022276671.1;XP_022276672.1	3.57275	753.041	0.0787777	23.3192	2.83127e-120	8.20784e-119	8.36281	10.2008	8.83831	8.8484	8.82212	9.83373	9.82514	9.89245	337	357	316	1148	1178	1151	1.92898	1.87147	2.04853	5.89332	6.48453	6.58029	4.61178	4.48912	4.8819	15.0005	16.3577	16.524
100856271	XM_003640227,XM_022416368,XM_022416369,XM_022416370,XM_022416371,XM_022416372	CA5B	carbonic anhydrase 5B, transcript variant X2	protein_coding	XP_003640275.1;XP_022272076.1;XP_022272077.1;XP_022272078.1;XP_022272079.1;XP_022272080.1	3.56233	295.14	0.123365	14.857	6.27151e-50	6.95405e-49	7.01402	8.84871	7.4875	7.60292	7.53558	8.43378	8.46378	8.52301	120	152	125	437	469	456	0.853884	0.968829	0.900661	3.33476	3.47923	3.72093	2.04146	2.32394	2.14639	8.48807	8.77659	9.34373
403879	NM_001003215,XM_014118873,XM_014118874	ABCB1	ATP binding cassette subfamily B member 1	protein_coding	NP_001003215.2;XP_013974348.1;XP_013974349.1	3.56029	3000.59	0.0534074	34.3023	7.25306e-258	7.02768e-256	10.362	12.1939	10.8301	10.7564	10.8177	11.8557	11.8035	11.9125	1396	1316	1319	4646	4548	4639	8.28432	7.59874	8.19589	27.6986	26.638	29.2424	19.806	18.2272	19.5318	70.5021	67.1963	73.4316
483056	XM_022404703,XM_540171	MALL	mal, T-cell differentiation protein like, transcript variant X1	protein_coding	XP_022260411.1;XP_540171.2	3.54382	969.802	0.0795652	22.941	1.81132e-116	5.10742e-115	8.7363	10.5633	9.14345	9.26255	9.17947	10.1962	10.1606	10.2937	403	499	408	1468	1462	1535	4.38595	5.28045	4.64423	16.073	15.7229	17.7773	10.4859	12.6663	11.0678	40.911	39.662	44.6412
445542	NM_001195140	SLC5A3	solute carrier family 5 member 3	protein_coding	NP_001182069.1	3.53963	758.282	0.0807296	22.589	5.56384e-113	1.50422e-111	8.38292	10.2079	8.83827	8.91381	8.80008	9.88112	9.87068	9.82738	334	389	303	1204	1233	1065	3.06273	3.46712	2.9033	11.1038	11.1719	10.3837	7.32233	8.3166	6.91893	28.2629	28.1819	26.0748
475265	XM_022427517,XM_022427518,XM_022427519,XM_022427520	JAZF1	JAZF zinc finger 1, transcript variant X4	protein_coding	XP_022283225.1;XP_022283226.1;XP_022283227.1;XP_022283228.1	3.53835	40.6705	0.327423	5.56796	2.57732e-08	7.40767e-08	4.16421	5.98669	4.86857	5.03041	5.03009	5.46795	5.53372	5.45439	11	23	21	61	71	56	0.101036	0.201454	0.193104	0.565612	0.647959	0.545232	0.241555	0.483231	0.460192	1.43967	1.63452	1.36915
607787	XM_005636810	GALNT6	polypeptide N-acetylgalactosaminyltransferase 6	protein_coding	XP_005636867.1	3.53482	290.987	0.140082	13.0041	1.16014e-38	1.02755e-37	7.00673	8.82456	7.60908	7.33841	7.60909	8.4996	8.41261	8.43426	150	98	144	478	447	416	0.828902	0.524589	0.833294	2.6565	2.44001	2.44215	1.98173	1.25834	1.98584	6.76167	6.1551	6.13255
485555	XM_005634114,XM_005634115,XM_005634116,XM_005634117,XM_005634120,XM_005634121,XM_005634122,XM_014106461,XM_014106462,XM_014106464,XM_014106465,XM_022408166,XM_022408167,XR_002617713	MCF2L	MCF.2 cell line derived transforming sequence like, transcript variant X9	protein_coding	XP_005634171.1;XP_005634172.1;XP_005634173.1;XP_005634174.1;XP_005634177.1;XP_005634178.1;XP_005634179.1;XP_013961936.1;XP_013961937.1;XP_013961939.1;XP_013961940.1;XP_022263874.1;XP_022263875.1	3.5343	56.5647	0.302591	6.01943	1.75032e-09	5.4448e-09	4.64926	6.46002	5.40465	5.21576	5.51626	5.96212	6.10004	5.86529	27	14	35	85	109	68	0.132344	0.059451	0.179424	0.426112	0.536108	0.350565	0.316405	0.142605	0.427589	1.0846	1.35237	0.880314
483744	XM_005631485	CDC42EP2	CDC42 effector protein 2	protein_coding	XP_005631542.1	3.53205	216.874	0.14801	12.2999	9.07396e-35	7.35133e-34	6.58182	8.40069	7.04461	7.1209	7.22494	7.92784	8.04748	8.06381	83	100	110	302	362	335	0.612085	0.720468	0.847188	2.24702	2.6461	2.64018	1.46337	1.72819	2.01896	5.71942	6.67497	6.62983
102151316	XM_014114174	LOC102151316	translation initiation factor IF-2-like	protein_coding	XP_013969649.2	3.52894	349.024	0.112492	16.1721	7.93509e-59	1.051e-57	7.26923	9.0869	7.81974	7.70693	7.80684	8.72343	8.70884	8.7315	168	146	158	542	552	514	4.21493	3.57504	4.15953	13.711	13.7024	13.7462	10.077	8.57546	9.91267	34.8989	34.5652	34.5185
102153796	XR_001315315,XR_001315316,XR_001315317,XR_001315318,XR_002623091,XR_002623092,XR_002623093,XR_002623094,XR_002623095,XR_002623096,XR_002623097,XR_002623098,XR_002623099,XR_002623100,XR_002623101,XR_002623102,XR_002623103,XR_002623104,XR_002623105,XR_002623106,XR_002623107,XR_002623108,XR_002623109,XR_002623110,XR_002623111,XR_002623112,XR_002623113,XR_002623114,XR_002623115,XR_002623116,XR_002623…	LOC102153796	uncharacterized LOC102153796, transcript variant X3	lncRNA	.	3.5254	30.1762	0.379541	4.78943	1.67254e-06	4.21698e-06	3.73824	5.55481	4.54442	4.64259	4.61872	5.08267	5.09414	4.90156	10	17	14	52	55	33	0.122289	0.213815	0.194087	0.734811	0.743158	0.428425	0.292367	0.51288	0.462533	1.87034	1.87467	1.07583
611309	XM_022427532,XM_022427533,XM_022427535,XM_022427536,XM_022427537,XM_022427538,XM_022427542,XM_022427544,XM_022427547,XM_022427551,XR_002633083	IL11	interleukin 11, transcript variant X7	protein_coding	XP_022283240.1;XP_022283241.1;XP_022283243.1;XP_022283244.1;XP_022283245.1;XP_022283246.1;XP_022283250.1;XP_022283252.1;XP_022283255.1;XP_022283259.1	3.52024	28.8991	0.399143	4.54892	5.39211e-06	1.30899e-05	3.67799	5.49182	4.49059	4.51375	4.61206	5.01146	4.7866	5.05168	10	12	17	50	31	51	0.185709	0.237627	0.339882	1.0625	0.648955	1.1046	0.443992	0.569998	0.809981	2.70442	1.63703	2.7738
100684979	XM_005629096,XM_022428043	KLF17	Kruppel like factor 17, transcript variant X1	protein_coding	XP_005629153.1;XP_022283751.1	3.51472	21.3657	0.46268	3.91936	8.87826e-05	0.000193794	3.24707	5.05472	4.10735	4.15133	4.20175	4.64438	4.48359	4.34207	7	10	12	46	33	20	0.068445	0.106008	0.152116	0.57082	0.465806	0.351045	0.163637	0.254282	0.362511	1.45293	1.17503	0.881519
479432	XM_005619738,XM_014113403,XM_014113406,XM_014113407,XM_022418268,XM_022418269,XM_022418271,XM_022418272,XM_022418273,XM_022418274,XM_022418275,XM_022418276,XM_022418277,XM_022418280,XM_022418281,XM_536568	CADM1	cell adhesion molecule 1, transcript variant X7	protein_coding	XP_005619795.1;XP_013968878.1;XP_013968881.1;XP_013968882.1;XP_022273976.1;XP_022273977.1;XP_022273979.1;XP_022273980.1;XP_022273981.1;XP_022273982.1;XP_022273983.1;XP_022273984.1;XP_022273985.1;XP_022273988.1;XP_022273989.1;XP_536568.3	3.50697	944.31	0.0715624	25.2958	3.5549e-141	1.33304e-139	8.71107	10.5212	9.22051	9.14041	9.14079	10.1853	10.1859	10.1665	461	429	395	1471	1525	1353	2.83471	2.56421	2.54395	9.08792	9.30176	8.8375	6.77719	6.15078	6.06254	23.1318	23.4643	22.1921
607066	XM_005639010,XM_005639011,XM_005639012,XM_022413124,XM_022413125,XM_022413127,XM_022413128,XM_022413129,XM_022413130,XM_022413131,XM_022413132,XM_022413133,XM_022413134,XM_022413135,XM_022413136,XM_022413137,XM_022413138,XM_022413139,XM_022413140,XM_022413141	PCBP3	poly(rC) binding protein 3, transcript variant X4	protein_coding	XP_005639067.1;XP_005639068.1;XP_005639069.1;XP_022268832.1;XP_022268833.1;XP_022268835.1;XP_022268836.1;XP_022268837.1;XP_022268838.1;XP_022268839.1;XP_022268840.1;XP_022268841.1;XP_022268842.1;XP_022268843.1;XP_022268844.1;XP_022268845.1;XP_022268846.1;XP_022268847.1;XP_022268848.1;XP_022268849.1	3.50351	129.073	0.183097	9.87893	5.138e-23	2.93075e-22	5.83811	7.65061	6.45727	6.50518	6.39155	7.18882	7.21323	7.31026	59	68	49	187	200	206	0.699735	0.783798	0.586989	2.14499	2.33517	2.6463	1.67292	1.8801	1.39887	5.4597	5.89063	6.6452
491012	XM_548132	TNS4	tensin 4	protein_coding	XP_548132.2	3.49729	7079.99	0.0429985	42.007	0	0	11.6204	13.4267	12.0347	12.0532	12.0534	13.1316	13.0328	13.1268	3160	3380	3114	11353	10570	10605	21.4838	22.3478	22.1545	77.5442	70.9346	76.5996	51.3631	53.6059	52.7969	197.376	178.937	192.352
481458	XM_538579	MGAT4B	mannosyl (alpha-1,3-)-glycoprotein beta-1,4-N-acetylglucosaminyltransferase, isozyme B	protein_coding	XP_538579.2	3.48658	12623.5	0.0310695	57.9929	0	0	12.4582	14.26	12.874	12.8869	12.8852	13.9562	13.9223	13.9207	5682	6031	5543	19998	19978	18073	70.8345	73.1163	72.3115	250.46	245.838	239.375	169.35	175.385	172.327	637.504	620.143	601.102
100856418	XM_005636085,XM_005636088,XM_014107857,XM_014107858,XM_014107860,XM_014107861,XM_014107862,XM_014107863,XM_014107864,XM_014107865,XM_022410729,XM_022410730,XM_022410731,XM_022410732,XM_022410733,XM_022410734,XM_022410735,XM_022410736,XM_022410738,XM_022410739	RIMBP2	RIMS binding protein 2, transcript variant X8	protein_coding	XP_005636142.1;XP_005636145.1;XP_013963332.1;XP_013963333.1;XP_013963335.1;XP_013963336.1;XP_013963337.1;XP_013963338.1;XP_013963339.1;XP_013963340.1;XP_022266437.1;XP_022266438.1;XP_022266439.1;XP_022266440.1;XP_022266441.1;XP_022266442.1;XP_022266443.1;XP_022266444.1;XP_022266446.1;XP_022266447.1	3.47033	146.43	0.201095	8.92648	4.39772e-19	2.17293e-18	6.03782	7.82756	6.73623	6.39804	6.6823	7.52357	7.42476	7.30298	84	43	73	257	235	182	0.407149	0.19256	0.374607	1.33375	1.09523	0.970068	0.973409	0.461897	0.892734	3.39482	2.7628	2.43597
486435	XM_005636616,XM_543561	SLC7A4	solute carrier family 7 member 4, transcript variant X2	protein_coding	XP_005636673.1;XP_543561.2	3.4672	13.8454	0.562676	3.18793	0.00143295	0.00274735	2.63622	4.42451	3.66553	3.55289	3.58126	3.78439	3.95348	3.80043	10	4	5	17	30	17	0.073124	0.023433	0.037586	0.123498	0.217872	0.130026	0.174824	0.056208	0.089572	0.314344	0.549598	0.326513
485548	XM_542667	IRS2	insulin receptor substrate 2	protein_coding	XP_542667.4	3.46718	459.794	0.10007	17.9251	7.51678e-72	1.22345e-70	7.68575	9.47917	8.24571	8.11612	8.14064	9.142	9.11107	9.12352	236	202	193	723	723	665	0.927249	0.773722	0.793683	2.85938	2.81138	2.78066	2.21685	1.85593	1.89145	7.27807	7.09191	6.98259
100856322	XM_005629038	TSPAN1	tetraspanin 1	protein_coding	XP_005629095.1	3.46676	12.2548	0.615138	2.91575	0.00354839	0.00647965	2.45143	4.25097	3.38121	3.50209	3.40486	3.58147	3.79935	3.57854	3	10	4	14	30	13	0.042988	0.141583	0.057055	0.214318	0.468369	0.207411	0.102775	0.339615	0.13597	0.54551	1.18149	0.520837
106559977	XR_002615982,XR_002615983	LOC106559977	uncharacterized LOC106559977, transcript variant X2	lncRNA	.	3.46134	26.9664	0.389821	4.59527	4.32183e-06	1.05789e-05	3.59934	5.38587	4.49627	4.42321	4.49006	4.83445	4.91441	4.83769	14	10	13	39	48	37	0.113355	0.079248	0.110707	0.338825	0.411393	0.350548	0.271007	0.190094	0.263828	0.862422	1.03777	0.880272
482039	NM_001313808	TRIB1	tribbles pseudokinase 1	protein_coding	NP_001300737.1	3.46119	2483.59	0.0478239	37.4555	4.89012e-307	6.98996e-305	10.1206	11.9121	10.5602	10.5572	10.5388	11.6084	11.5682	11.5699	1149	1194	1072	3942	3910	3550	7.91827	8.00308	7.7287	27.3032	26.6098	26.0079	18.9309	19.1971	18.4185	69.4957	67.1251	65.3093
611576	XM_005619830	RAB39A	RAB39A, member RAS oncogene family	protein_coding	XP_005619887.1	3.45766	1414.5	0.059609	30.0256	4.5487e-198	2.81844e-196	9.30919	11.0998	9.73597	9.77931	9.73362	10.7443	10.7691	10.7838	635	704	608	2131	2269	2090	4.77585	5.14535	4.78736	16.1092	16.8466	16.7092	11.418	12.3422	11.4089	41.0032	42.4967	41.959
610389	XM_014112512,XM_014112513,XM_014112514,XM_022417065,XM_022417066,XM_022417067,XM_022417068,XM_022417069,XM_022417070,XM_022417071,XM_022417072,XM_022417073,XM_022417074,XM_022417075,XM_022417076,XM_022417077,XM_022417078,XM_022417079,XM_022417080,XM_022417081,XM_022417082,XM_022417083,XM_022417084,XM_022417085,XM_022417086,XM_022417087,XM_022417088,XM_022417089,XM_022417090,XM_022417091,XM_022417…	ABLIM2	actin binding LIM protein family member 2, transcript variant X5	protein_coding	XP_013967987.1;XP_013967988.2;XP_013967989.1;XP_022272773.1;XP_022272774.1;XP_022272775.1;XP_022272776.1;XP_022272777.1;XP_022272778.1;XP_022272779.1;XP_022272780.1;XP_022272781.1;XP_022272782.1;XP_022272783.1;XP_022272784.1;XP_022272785.1;XP_022272786.1;XP_022272787.1;XP_022272788.1;XP_022272789.1;XP_022272790.1;XP_022272791.1;XP_022272792.1;XP_022272793.1;XP_022272794.1;XP_022272795.1;XP_022272…	3.43677	371.527	0.113701	15.6644	2.65018e-55	3.28699e-54	7.38929	9.16844	7.95148	7.79351	7.89141	8.86638	8.80243	8.76057	191	155	167	610	587	507	1.45917	1.15783	1.47131	4.6318	4.14135	4.04577	3.48857	2.7773	3.50631	11.7895	10.4468	10.1595
609839	XM_014111830	XG	Xg blood group	protein_coding	XP_013967305.1	3.43439	793.056	0.0759904	23.4247	2.39442e-121	7.01182e-120	8.48232	10.2627	8.93465	8.94559	8.92953	9.8877	9.94314	9.93773	364	386	347	1174	1294	1166	4.2726	4.40803	4.27235	13.8777	15.0297	14.5665	10.2149	10.5736	10.1815	35.3234	37.9133	36.5783
442939	NM_001003351,XM_022420741,XM_022420742,XM_022420743	LAMC2	laminin subunit gamma 2	protein_coding	NP_001003351.1;XP_022276449.1;XP_022276450.1;XP_022276451.1	3.43317	10356.1	0.0368277	48.3207	0	0	12.1897	13.9694	12.6127	12.6135	12.5979	13.6598	13.5991	13.6768	4798	5011	4520	16193	15713	15486	28.2031	28.869	28.2166	92.7058	91.7096	96.8181	67.4277	69.2483	67.2436	235.967	231.344	243.123
475432	XM_022427686	AMDHD1	amidohydrolase domain containing 1	protein_coding	XP_022283394.1	3.42714	34.581	0.351436	5.05641	4.27215e-07	1.12611e-06	3.96138	5.74375	4.76892	4.82912	4.74805	5.12224	5.25443	5.32294	15	20	13	42	57	59	0.144204	0.18971	0.133417	0.416598	0.560988	0.630559	0.344761	0.45506	0.317948	1.06038	1.41513	1.58342
481290	XM_005625932,XM_022424500,XM_538411	SYN3	synapsin III, transcript variant X1	protein_coding	XP_005625989.1;XP_022280208.1;XP_538411.2	3.42426	20.2856	0.464817	3.82041	0.000133231	0.000286356	3.20286	4.97101	4.02471	4.08821	4.18755	4.35948	4.49336	4.42124	5	9	14	26	38	29	0.016875	0.028685	0.046445	0.086104	0.12342	0.101131	0.040344	0.068806	0.110685	0.219163	0.311336	0.253953
111091658	XR_002617563	LOC111091658	uncharacterized LOC111091658	lncRNA	.	3.41716	14.3933	0.542239	3.26941	0.00107773	0.00209749	2.70416	4.47702	3.73625	3.62548	3.6163	3.93948	3.91499	3.8852	11	5	4	24	23	19	0.129715	0.055563	0.049876	0.299312	0.28301	0.244013	0.310121	0.133279	0.118861	0.761849	0.713913	0.61275
102154683	gene-LOC102154683	LOC102154683	.	pseudogene	.	3.41648	33.9702	0.349081	5.07766	3.82115e-07	1.01074e-06	3.94596	5.71503	4.79864	4.69744	4.79533	5.18052	5.19308	5.26073	18	12	17	49	52	54	0.255631	0.159555	0.252443	0.707734	0.736187	0.822923	0.61116	0.382726	0.601604	1.80142	1.85708	2.06647
403485	NM_001168459,XM_022418001,XM_022418002,XM_022418003,XM_022418004	SCN2B	sodium voltage-gated channel beta subunit 2	protein_coding	NP_001161931.2;XP_022273709.1;XP_022273710.1;XP_022273711.1;XP_022273712.1	3.40051	59.6583	0.283377	6.2311	4.63173e-10	1.49426e-09	4.76509	6.52552	5.47309	5.40814	5.52491	6.22324	6.05622	5.87572	28	24	31	117	94	63	0.170701	0.144052	0.195898	0.725335	0.557596	0.402515	0.408109	0.345539	0.466848	1.84622	1.40657	1.01077
403470	NM_001002983	DSG3	desmoglein 3	protein_coding	NP_001002983.1	3.39777	890.468	0.0772451	22.844	1.67519e-115	4.62423e-114	8.6603	10.4266	9.0991	9.15617	9.0598	10.0406	10.0832	10.1458	409	463	371	1294	1406	1366	3.25706	3.58062	3.08786	10.3454	11.0524	11.5556	7.78695	8.58887	7.35877	26.3326	27.8805	29.0177
483430	XM_022405331,XM_843872	ABTB2	ankyrin repeat and BTB domain containing 2, transcript variant X1	protein_coding	XP_022261039.1;XP_848965.3	3.37816	490.175	0.0962647	18.2438	2.31561e-74	3.92837e-73	7.80578	9.56338	8.22917	8.3243	8.26756	9.18415	9.21164	9.25587	213	257	217	724	774	738	1.11517	1.30856	1.18684	3.80793	4.00015	4.10808	2.66614	3.13885	2.82839	9.69244	10.0907	10.3159
100688486	XM_003435266	SAMD14	sterile alpha motif domain containing 14	protein_coding	XP_003435314.1	3.37604	17.2557	0.515861	3.40272	0.000667174	0.0013291	2.98951	4.73169	3.81676	3.84797	3.99908	4.24914	4.18626	4.09078	4	6	14	32	28	19	0.030636	0.044514	0.132847	0.28555	0.252591	0.180221	0.073245	0.106775	0.316592	0.72682	0.637179	0.452558
475482	XM_005629382,XM_005629383	FNIP2	folliculin interacting protein 2, transcript variant X1	protein_coding	XP_005629439.1;XP_005629440.1	3.36629	3109.17	0.0440268	39.7749	0	0	10.4763	12.227	10.8782	10.8813	10.9219	11.9149	11.9034	11.8962	1423	1491	1451	4819	4931	4434	5.19681	5.27574	5.50379	17.5231	17.6931	17.1588	12.4245	12.655	13.1162	44.602	44.6322	43.0879
609114	XM_014109096,XM_846994	GFRA1	GDNF family receptor alpha 1, transcript variant X2	protein_coding	XP_013964571.1;XP_852087.1	3.36543	7.81655	0.732054	2.39161	0.0167745	0.0278457	1.84447	3.58999	2.82963	2.84522	2.85264	2.92647	3.09772	2.95422	3	4	4	8	19	9	0.018743	0.026115	0.026212	0.049605	0.126334	0.059303	0.044811	0.062642	0.062466	0.126261	0.318685	0.148917
610823	XM_005620306	IL10RA	interleukin 10 receptor subunit alpha	protein_coding	XP_005620363.1	3.35747	1282.61	0.0689497	25.3427	1.08105e-141	4.07498e-140	9.20114	10.9488	9.61827	9.62438	9.65051	10.6459	10.5374	10.6734	590	621	593	2021	1857	1956	4.15913	4.25625	4.37432	14.3215	12.9286	14.6548	9.94358	10.2095	10.4246	36.453	32.6133	36.8001
111098966	XR_002633389,XR_002633390	LOC111098966	uncharacterized LOC111098966, transcript variant X2	lncRNA	.	3.34934	561.586	0.0956482	18.2322	2.86708e-74	4.85252e-73	8.01393	9.75604	8.48536	8.37696	8.54013	9.38329	9.39261	9.46806	270	239	281	829	868	857	3.5064	2.99512	3.83168	10.8861	11.2016	11.9101	8.38306	7.18443	9.13137	27.7086	28.2568	29.9077
474578	XM_005626080,XM_022424681	EPAS1	endothelial PAS domain protein 1, transcript variant X2	protein_coding	XP_005626137.1;XP_022280389.1	3.34079	1719.5	0.0700993	24.8246	4.86191e-136	1.72038e-134	9.62958	11.3701	9.97715	10.0949	10.0769	11.1255	10.9674	11.0364	729	896	805	2873	2503	2448	3.63885	4.45861	4.30757	14.6208	12.5487	13.2286	8.69972	10.6949	10.2655	37.2148	31.6551	33.2188
100687409	XM_003432657	CEACAM19	carcinoembryonic antigen related cell adhesion molecule 19	protein_coding	XP_003432705.1	3.33777	13.483	0.5474	3.17663	0.00148998	0.00285026	2.6361	4.37501	3.57228	3.5667	3.59621	3.77628	3.7818	3.88223	6	6	7	18	19	24	0.067772	0.061889	0.081809	0.224246	0.22799	0.317657	0.162029	0.148454	0.19496	0.57078	0.57512	0.797678
481818	XM_022426078,XM_022426079,XM_538939	GTPBP2	GTP binding protein 2, transcript variant X1	protein_coding	XP_022281786.1;XP_022281787.1;XP_538939.3	3.33344	1131.63	0.0728727	23.8362	1.40667e-125	4.33009e-124	9.02872	10.7657	9.53747	9.42559	9.40717	10.4835	10.4332	10.394	595	531	476	1821	1785	1549	5.31345	4.61541	4.4444	16.3656	15.7596	14.7231	12.7033	11.071	10.5915	41.6559	39.7546	36.9716
484443	XM_005616443,XM_022424881	PPM1N	protein phosphatase, Mg2+/Mn2+ dependent 1N (putative), transcript variant X1	protein_coding	XP_005616500.1;XP_022280589.1	3.32921	202.733	0.155405	11.1655	6.01379e-29	4.17208e-28	6.54772	8.285	7.11255	7.06503	7.04687	7.90952	7.774	8.02978	102	98	87	310	271	337	0.989251	0.938645	0.891471	3.03895	2.60733	3.53122	2.36509	2.25154	2.12449	7.73513	6.57717	8.86735
490266	XM_005622301,XM_547385	FCMR	Fc fragment of IgM receptor, transcript variant X1	protein_coding	XP_005622358.1;XP_547385.3	3.32038	52.736	0.276909	6.25242	4.04149e-10	1.30823e-09	4.60759	6.3415	5.35845	5.35513	5.28025	5.85451	5.90746	5.88297	27	28	20	77	87	76	0.162355	0.164493	0.126178	0.471727	0.525888	0.493082	0.388157	0.394572	0.300698	1.2007	1.32659	1.23819
609368	XM_022424299	PNPLA3	patatin like phospholipase domain containing 3	protein_coding	XP_022280007.1	3.31968	43.6905	0.333039	5.19772	2.01751e-07	5.44527e-07	4.33734	6.06966	5.03973	5.09489	5.09488	5.76879	5.37218	5.56539	18	23	21	91	46	61	0.190545	0.230021	0.225235	0.963337	0.480225	0.677721	0.455553	0.551753	0.536763	2.45201	1.2114	1.70185
100855710	XM_022414839,XM_022414840,XM_022414841,XM_022414842,XM_022414843,XM_022414844	SCN9A	sodium voltage-gated channel alpha subunit 9, transcript variant X5	protein_coding	XP_022270547.1;XP_022270548.1;XP_022270549.1;XP_022270550.1;XP_022270551.1;XP_022270552.1	3.31963	3206.83	0.0565202	30.6266	5.41051e-206	3.50276e-204	10.5353	12.2673	10.9661	11.0085	10.8597	11.931	11.9782	11.9333	1555	1717	1291	4813	5250	4531	4.39881	4.7534	3.9219	13.6886	14.6908	13.727	10.5166	11.402	9.34637	34.8421	37.0585	34.4703
489117	XM_022417693	DUSP1	dual specificity phosphatase 1	protein_coding	XP_022273401.1	3.31176	510.796	0.104342	16.557	1.42484e-61	1.98557e-60	7.8892	9.61566	8.36874	8.26315	8.39605	9.34464	9.16857	9.3037	251	223	251	844	715	757	4.51036	3.9056	4.72147	15.2827	12.7139	14.494	10.7833	9.36838	11.2518	38.8996	32.0718	36.3963
482787	XM_005629645,XM_005629646,XM_014119951,XM_014119952,XM_014119953,XM_022403831,XM_022403833,XM_539903	ZNF467	zinc finger protein 467, transcript variant X4	protein_coding	XP_005629702.2;XP_005629703.2;XP_013975426.1;XP_013975427.2;XP_013975428.2;XP_022259539.1;XP_022259541.1;XP_539903.4	3.30767	133.257	0.179261	9.62737	6.12791e-22	3.37152e-21	5.94996	7.67733	6.57708	6.53963	6.45356	7.35382	7.2546	7.23684	70	68	52	223	203	180	0.70822	0.656359	0.54012	2.21268	1.97666	1.88795	1.6932	1.57441	1.28717	5.632	4.98627	4.7409
612866	XM_014116631,XM_846357	NXPH3	neurexophilin 3, transcript variant X1	protein_coding	XP_013972106.1;XP_851450.1	3.30743	23.8534	0.414626	4.16209	3.15348e-05	7.20134e-05	3.46558	5.19613	4.33261	4.33895	4.29053	4.72574	4.58351	4.70642	12	13	9	41	30	37	0.131873	0.165219	0.101545	0.484348	0.341747	0.466323	0.315279	0.396312	0.241995	1.23283	0.862079	1.171
606853	XM_005625468,XM_022424023,XM_022424024	MMP19	matrix metallopeptidase 19, transcript variant X2	protein_coding	XP_005625525.1;XP_022279731.1;XP_022279732.1	3.30714	180.31	0.150737	11.4477	2.41566e-30	1.73335e-29	6.38701	8.11337	6.9108	6.96045	6.90684	7.74756	7.75327	7.70943	83	95	79	279	291	250	0.967715	1.02737	0.918026	3.23214	3.29243	3.03389	2.3136	2.46437	2.18777	8.22686	8.30538	7.61849
477599	XM_014108452	TNS2	tensin 2	protein_coding	XP_013963927.1	3.29991	1475.06	0.0692229	24.8823	1.15533e-136	4.13883e-135	9.42151	11.1449	9.86168	9.8956	9.7617	10.873	10.831	10.7576	720	787	601	2382	2357	1970	3.40189	3.61989	2.97136	11.3181	11.0028	9.89892	8.13318	8.68306	7.08112	28.8082	27.7553	24.8575
484913	XM_014122283,XM_014122284,XM_022406980	ZSWIM4	zinc finger SWIM-type containing 4, transcript variant X1	protein_coding	XP_013977758.1;XP_013977759.1;XP_022262688.1	3.29815	651.434	0.091949	18.724	3.15294e-78	5.64752e-77	8.24226	9.96587	8.67004	8.78112	8.59756	9.65472	9.65744	9.57962	302	370	260	1021	1061	881	1.67443	1.99259	1.49649	5.81414	5.9034	5.17436	4.0032	4.77964	3.56632	14.7989	14.8917	12.9935
485854	XM_014106936,XM_014106939,XM_022409107,XM_022409108,XM_022409109,XM_022409110,XM_022409111,XM_022409112,XM_022409113,XM_022409114,XM_022409115,XM_022409116,XM_022409117,XM_022409118,XM_022409119,XM_542978,XR_002618577,XR_002618579	SPAG4	sperm associated antigen 4, transcript variant X14	protein_coding	XP_013962411.1;XP_013962414.1;XP_022264815.1;XP_022264816.1;XP_022264817.1;XP_022264818.1;XP_022264819.1;XP_022264820.1;XP_022264821.1;XP_022264822.1;XP_022264823.1;XP_022264824.1;XP_022264825.1;XP_022264826.1;XP_022264827.1;XP_542978.2	3.2956	94.6695	0.207709	8.28342	1.19688e-16	5.38463e-16	5.46232	7.1824	6.07351	6.06362	6.11144	6.71565	6.76597	6.82045	44	45	46	134	149	146	0.825375	0.809174	0.790758	2.67739	2.60202	2.88389	1.9733	1.94097	1.88447	6.81484	6.56376	7.24182
607855	XM_022409822,XM_844686	FAM167A	family with sequence similarity 167 member A, transcript variant X2	protein_coding	XP_022265530.1;XP_849779.1	3.29186	352.2	0.112376	15.296	8.13453e-53	9.50147e-52	7.35799	9.07775	7.78673	7.89793	7.81598	8.73662	8.76463	8.68444	155	193	156	542	580	479	0.920939	1.11042	0.964309	3.23164	3.39887	3.02472	2.20177	2.66357	2.29807	8.22559	8.57387	7.59546
487566	XM_544691	CCPG1	cell cycle progression 1	protein_coding	XP_544691.2	3.28178	505.259	0.100935	16.9859	1.04394e-64	1.52083e-63	7.88096	9.59767	8.37037	8.38768	8.23785	9.18767	9.28902	9.29611	254	272	199	710	826	755	2.10954	2.19298	1.72438	5.92409	6.77742	6.66897	5.04347	5.26031	4.1094	15.0788	17.0965	16.7466
491084	XM_005624674,XM_022423112	ABCC3	ATP binding cassette subfamily C member 3, transcript variant X1	protein_coding	XP_005624731.1;XP_022278820.1	3.28063	1218.28	0.070719	24.2364	9.20486e-130	2.99303e-128	9.15378	10.8665	9.59259	9.49424	9.63243	10.5695	10.4948	10.5636	596	541	605	1911	1823	1783	2.92208	2.57325	3.10808	9.40902	8.81468	9.28128	6.98607	6.17248	7.40695	23.9491	22.2356	23.3065
491736	XM_022415546,XM_022415547,XM_843286	CLCN4	chloride voltage-gated channel 4, transcript variant X1	protein_coding	XP_022271254.1;XP_022271255.1;XP_848379.1	3.27262	423.687	0.101132	16.913	3.60821e-64	5.21961e-63	7.63261	9.34191	8.09913	8.07121	8.11273	9.03492	9.01062	8.9553	204	204	200	671	676	575	0.796671	0.772747	0.834167	2.64456	2.61324	2.42526	1.90467	1.8536	1.98792	6.73129	6.59207	6.09015
612700	XM_022422477	AHNAK2	AHNAK nucleoprotein 2	protein_coding	XP_022278185.1	3.26887	11787.6	0.0444143	38.4739	0	0	12.4309	14.14	12.8637	12.8594	12.7628	13.8472	13.8407	13.794	5896	6116	4949	18336	18867	16253	26.7178	26.9518	23.4633	83.4674	84.3802	78.2427	63.8766	64.6496	55.916	212.452	212.855	196.478
484396	XM_005616335	FUT1	fucosyltransferase 1 (H blood group)	protein_coding	XP_005616392.1	3.2679	1118.45	0.0669508	25.5167	1.28719e-143	5.00893e-142	9.03323	10.7423	9.4496	9.49706	9.41976	10.4285	10.443	10.385	530	591	488	1721	1812	1540	7.49608	8.12058	7.21077	24.4624	25.3045	23.1394	17.9215	19.4789	17.1842	62.2649	63.8323	58.1059
102153624	XR_002632980,XR_002632981	LOC102153624	uncharacterized LOC102153624, transcript variant X2	lncRNA	.	3.26761	134.217	0.174959	9.76365	1.61249e-22	9.0617e-22	5.97414	7.68349	6.50908	6.57744	6.53768	7.24253	7.32011	7.31685	60	72	61	191	219	198	3.28933	3.85358	3.50756	10.6529	11.9926	11.6534	7.86409	9.24362	8.35895	27.1152	30.2522	29.2632
474756	XM_005626755,XM_005626756,XM_005626757,XM_005626758,XM_847692	FAM214B	family with sequence similarity 214 member B, transcript variant X2	protein_coding	XP_005626812.1;XP_005626813.1;XP_005626814.1;XP_005626815.1;XP_852785.1	3.25622	734.976	0.084823	20.0794	1.11625e-89	2.32209e-88	8.43088	10.1355	8.77796	8.94267	8.8658	9.79654	9.78257	9.83953	310	411	339	1106	1128	1090	2.58222	3.31969	2.95397	9.29043	9.30142	9.64053	6.17354	7.96297	7.03969	23.6472	23.4635	24.2086
475904	XM_014120763,XM_014120764,XM_022405247,XM_022405248,XM_022405249,XM_022405250,XM_022405251,XM_022405252,XM_022405253,XM_022405254,XM_022405255,XM_022405256,XM_022405257,XM_022405258	MAGI2	membrane associated guanylate kinase, WW and PDZ domain containing 2, transcript variant X5	protein_coding	XP_013976238.1;XP_013976239.1;XP_022260955.1;XP_022260956.1;XP_022260957.1;XP_022260958.1;XP_022260959.1;XP_022260960.1;XP_022260961.1;XP_022260962.1;XP_022260963.1;XP_022260964.1;XP_022260965.1;XP_022260966.1	3.24624	9.69185	0.653125	2.60099	0.00929549	0.0160008	2.19256	3.88875	3.20506	3.10904	3.11584	3.32685	3.34954	3.29036	8	3	3	15	17	12	0.043973	0.014714	0.016223	0.085152	0.099087	0.06986	0.105129	0.035295	0.038662	0.216738	0.249953	0.175428
106558616	gene-LOC106558616	LOC106558616	.	pseudogene	.	3.24037	132.281	0.183635	9.23657	2.54532e-20	1.31898e-19	5.96017	7.66039	6.57243	6.59934	6.38595	7.25775	7.29763	7.25308	70	77	45	198	216	185	2.64377	2.80206	1.75818	7.51215	8.05708	7.43506	6.32069	6.72133	4.18997	19.1209	20.3245	18.6704
478263	XM_005638263,XM_005638266,XM_005638267,XM_005638269,XM_014109550,XM_014109552,XM_022413043,XM_022413044,XM_022413045,XM_022413046,XM_022413047,XM_022413048,XM_022413049,XM_535437	EXD1	exonuclease 3'-5' domain containing 1, transcript variant X14	protein_coding	XP_005638320.1;XP_005638323.1;XP_005638324.1;XP_005638326.1;XP_013965025.1;XP_013965027.1;XP_022268751.1;XP_022268752.1;XP_022268753.1;XP_022268754.1;XP_022268755.1;XP_022268756.1;XP_022268757.1;XP_535437.2	3.24024	39.9121	0.329948	5.1405	2.74004e-07	7.31605e-07	4.22768	5.93284	4.97801	5.07004	4.88334	5.40082	5.41957	5.53328	19	27	12	55	59	66	0.146596	0.186384	0.092843	0.451246	0.462096	0.606675	0.35048	0.447078	0.221257	1.14857	1.16567	1.52344
610840	XM_022403834	ZNF862	zinc finger protein 862	protein_coding	XP_022259542.1	3.22936	1570.53	0.0643693	26.2742	3.78575e-152	1.6512e-150	9.53593	11.228	9.97742	9.97357	9.88463	10.9717	10.8739	10.8837	791	821	668	2550	2373	2174	2.91974	2.94695	2.57746	9.45826	8.64735	8.5272	6.98047	7.06888	6.14241	24.0744	21.8135	21.4129
609144	XM_005641280,XM_005641281	SLC9A7	solute carrier family 9 member A7, transcript variant X1	protein_coding	XP_005641337.1;XP_005641338.1	3.22575	1289.57	0.0633054	26.6902	6.11596e-157	2.80305e-155	9.25358	10.9431	9.67663	9.66735	9.65842	10.5844	10.6713	10.6166	631	650	591	1872	2135	1822	1.88162	1.88518	1.84209	5.60767	6.28308	5.7708	4.49854	4.52199	4.38994	14.2734	15.8495	14.4912
476705	NM_001284443,XM_005632845,XM_533910	ACP5	acid phosphatase 5, tartrate resistant	protein_coding	NP_001271372.1;XP_005632902.1;XP_533910.3	3.20949	870.467	0.0750638	22.4122	2.99443e-111	7.97612e-110	8.69069	10.3748	9.09504	9.1791	9.06143	10.0426	10.0524	10.0617	411	483	376	1306	1368	1253	7.47969	8.54889	7.17344	23.6848	24.1974	23.8075	17.8823	20.5063	17.0952	60.2856	61.0396	59.7838
484584	NM_001025398	SCN1B	sodium voltage-gated channel beta subunit 1	protein_coding	NP_001020569.1	3.20903	37.1023	0.3393	4.95767	7.13445e-07	1.84753e-06	4.13992	5.82209	4.83178	4.90655	4.93179	5.20897	5.38293	5.41671	14	20	20	43	63	61	0.533095	0.749117	0.803367	1.70025	2.45644	2.54602	1.27452	1.79691	1.91452	4.32769	6.19655	6.39339
111097606	XR_002630489	LOC111097606	uncharacterized LOC111097606	lncRNA	.	3.20725	14.3782	0.561595	2.99386	0.00275475	0.00510717	2.77191	4.45458	3.76276	3.61889	3.58991	3.98725	3.86694	3.84789	13	5	3	28	20	17	0.096379	0.034514	0.020901	0.207918	0.148513	0.131253	0.230423	0.082788	0.04981	0.52922	0.374633	0.329595
483379	XM_005623966,XM_005623967,XM_005623969,XM_005623970,XM_014116216,XM_022422608	SLC16A3	solute carrier family 16 member 3, transcript variant X2	protein_coding	XP_005624023.2;XP_005624024.1;XP_005624026.1;XP_005624027.1;XP_013971691.1;XP_022278316.1	3.20372	4009.28	0.0406502	41.322	0	0	10.8975	12.5772	11.3007	11.2934	11.2875	12.2897	12.2704	12.2423	1965	2030	1855	6224	6315	5550	19.7799	17.2181	18.9202	60.1651	61.9138	51.3479	47.2895	41.3011	45.0892	153.14	156.182	128.941
612904	XM_022414764	MAST4	microtubule associated serine/threonine kinase family member 4	protein_coding	XP_022270472.1	3.20197	538.085	0.0934343	17.9694	3.38422e-72	5.54574e-71	8.00081	9.67952	8.40232	8.47416	8.4426	9.33798	9.41109	9.29525	247	287	252	805	906	720	1.09126	1.23257	1.16653	3.57924	3.95563	3.38228	2.60898	2.95658	2.77998	9.11036	9.97834	8.49334
609628	XM_022417688,XM_022417689,XM_022417690,XM_022417691,XM_847798	ERGIC1	endoplasmic reticulum-golgi intermediate compartment 1, transcript variant X2	protein_coding	XP_022273396.1;XP_022273397.1;XP_022273398.1;XP_022273399.1;XP_852891.1	3.19909	4786.69	0.0458111	36.6213	1.31161e-293	1.63239e-291	11.1546	12.8324	11.5576	11.5398	11.5492	12.5415	12.4589	12.567	2354	2398	2237	7396	7003	7139	22.2759	22.0283	22.2011	70.7379	66.1344	72.65	53.257	52.8396	52.9079	180.051	166.829	182.434
606845	XM_005625469,XM_005625470,XM_005625471,XM_022424025,XM_843298,XR_002630380	LOC606845	transmembrane protein 198-like, transcript variant X5	protein_coding	XP_005625526.1;XP_005625527.1;XP_005625528.1;XP_022279733.1;XP_848391.2	3.19734	231.991	0.136728	12.2643	1.40813e-34	1.13761e-33	6.78742	8.46564	7.28424	7.29872	7.2657	8.02971	8.11318	8.17798	113	121	105	319	366	359	1.1434	1.21128	1.1486	3.35466	3.83098	3.95436	2.73362	2.9055	2.73725	8.53873	9.6639	9.92991
609723	XM_022412065,XM_022412066,XM_022412067,XM_022412068,XM_022412069,XM_022412070,XM_022412071,XM_022412072,XM_022412073	ITPRIP	inositol 1,4,5-trisphosphate receptor interacting protein, transcript variant X3	protein_coding	XP_022267773.1;XP_022267774.1;XP_022267775.1;XP_022267776.1;XP_022267777.1;XP_022267778.1;XP_022267779.1;XP_022267780.1;XP_022267781.1	3.18882	5668.02	0.0493928	33.8717	1.73843e-251	1.6192e-249	11.4017	13.0752	11.8104	11.8467	11.7194	12.7919	12.7702	12.7388	2824	3091	2400	8815	8921	7813	14.82	15.3525	13.8192	45.4884	45.0512	40.0857	35.4315	36.8263	32.9328	115.783	113.645	100.66
484417	XM_541532	EHD2	EH domain containing 2	protein_coding	XP_541532.2	3.18586	2197.84	0.0582722	28.6875	5.46409e-181	2.95449e-179	10.0353	11.7084	10.4364	10.4934	10.3717	11.3899	11.3592	11.4391	1073	1209	943	3303	3309	3273	9.3073	10.2007	8.55857	28.7842	28.3318	30.1624	22.2518	24.4684	20.3961	73.2653	71.4688	75.7417
100683541	XM_003431655	PNRC1	proline rich nuclear receptor coactivator 1	protein_coding	XP_003431703.1	3.17154	1485.39	0.0647926	25.7002	1.16225e-145	4.64802e-144	9.47654	11.1411	9.9027	9.86311	9.87438	10.7957	10.9032	10.7805	750	741	693	2167	2527	2001	11.077	10.6369	10.7067	32.1732	36.8556	31.4037	26.4827	25.5147	25.5153	81.8914	92.9707	78.8587
100855504	XM_003638914	TMEM171	transmembrane protein 171	protein_coding	XP_003638962.1	3.16482	134.267	0.194442	8.54816	1.25061e-17	5.84497e-17	6.01276	7.67218	6.389	6.53215	6.71255	7.25323	7.25362	7.35025	46	66	85	194	201	207	0.473647	0.661089	0.908598	2.00332	2.04078	2.26477	1.13239	1.58576	2.1653	5.09913	5.148	5.68713
610510	XM_846198	NRIP3	nuclear receptor interacting protein 3	protein_coding	XP_851291.3	3.16314	1247.31	0.0660014	25.1715	8.21692e-140	3.04173e-138	9.2262	10.8885	9.64663	9.64765	9.60411	10.5257	10.5639	10.6302	623	651	564	1786	1931	1883	4.31696	4.38718	4.09413	12.4498	13.2222	13.8775	10.3209	10.5236	9.75682	31.689	33.354	34.8481
106558718	XR_001316030,XR_002625858	LOC106558718	uncharacterized LOC106558718, transcript variant X2	lncRNA	.	3.15754	7.47533	0.762277	2.17611	0.0295467	0.0471708	1.83903	3.50753	2.74006	2.79427	2.78308	2.85738	2.83447	3.03911	2	5	4	8	7	18	0.025583	0.097633	0.08401	0.097091	0.161222	0.29581	0.061163	0.234194	0.200206	0.247128	0.406693	0.742818
481147	XM_005625587,XM_014117210,XM_014117211,XM_014117212,XM_022424164,XM_022424165,XM_022424166	TBC1D30	TBC1 domain family member 30, transcript variant X1	protein_coding	XP_005625644.1;XP_013972685.1;XP_013972686.1;XP_013972687.1;XP_022279872.1;XP_022279873.1;XP_022279874.1	3.15436	504.262	0.11294	14.6747	9.36883e-49	1.01698e-47	7.92586	9.57997	8.42733	8.18836	8.43739	9.27841	9.28887	9.17944	275	199	268	786	824	659	1.30952	0.919982	1.33346	3.77645	3.88209	3.34822	3.13079	2.20677	3.17781	9.61232	9.79284	8.40783
607007	XM_005617276,XM_005617277,XM_005617278,XM_005617279,XM_022408443,XM_022408446	HBEGF	heparin binding EGF like growth factor, transcript variant X5	protein_coding	XP_005617333.1;XP_005617334.1;XP_005617335.1;XP_005617336.1;XP_022264151.1;XP_022264154.1	3.14507	1010.78	0.0811888	20.3611	3.70066e-92	7.89165e-91	8.93057	10.5827	9.36088	9.24996	9.3982	10.2924	10.1809	10.3217	514	458	520	1569	1435	1522	5.34354	4.65875	5.67846	16.6032	14.8539	17.0345	12.7753	11.175	13.5325	42.2606	37.4701	42.7758
100682887	XM_003432249,XM_003432250,XM_022404992	MLLT11	MLLT11, transcription factor 7 cofactor, transcript variant X3	protein_coding	XP_003432297.1;XP_003432298.1;XP_022260700.1	3.14504	107.454	0.212478	7.78	7.25243e-15	2.99067e-14	5.69383	7.35002	6.18181	6.32546	6.2747	6.81071	6.91192	7.10877	44	63	52	133	159	188	0.729428	1.05198	0.882076	2.21066	2.59371	3.4226	1.74391	2.52339	2.10209	5.62686	6.54282	8.59461
482991	XM_540105	KLHL29	kelch like family member 29	protein_coding	XP_540105.3	3.14222	191.585	0.149575	11.0432	2.36513e-28	1.60684e-27	6.52942	8.18386	7.09025	7.05945	6.94796	7.7882	7.80776	7.86952	104	103	77	277	294	288	0.549398	0.527129	0.423475	1.46908	1.53175	1.61761	1.31349	1.26443	1.00919	3.7393	3.86394	4.06204
481657	XM_005626996	KLF4	Kruppel like factor 4	protein_coding	XP_005627053.1	3.13845	65.9393	0.279417	5.90534	3.51927e-09	1.07393e-08	4.98891	6.64564	5.68576	5.67809	5.49814	6.2908	5.98266	6.31362	38	39	21	113	71	110	0.361756	0.361791	0.208516	1.09764	0.677107	1.13828	0.864881	0.867831	0.496919	2.79387	1.70805	2.85837
100856132	XM_005633912,XM_005633913,XM_022408321	SERP2	stress associated endoplasmic reticulum protein family member 2, transcript variant X3	protein_coding	XP_005633969.1;XP_005633970.1;XP_022264029.1	3.13761	21.7025	0.45533	3.62301	0.00029119	0.000602797	3.39436	5.03958	4.26905	4.11215	4.21341	4.63819	4.39618	4.50955	15	6	11	43	24	30	0.242371	0.083415	0.187836	0.699784	0.381033	0.56932	0.579458	0.200089	0.447636	1.78118	0.961182	1.42964
484959	XM_022407065,XM_542076	S1PR2	sphingosine-1-phosphate receptor 2, transcript variant X1	protein_coding	XP_022262773.1;XP_542076.1	3.13005	386.998	0.107033	15.3802	2.22275e-53	2.61744e-52	7.54991	9.19625	7.97892	8.02018	7.99112	8.80212	8.92379	8.8602	186	207	182	543	648	546	1.8438	2.03115	1.91328	5.47379	6.35975	5.80412	4.40812	4.87214	4.55959	13.9326	16.0429	14.5749
100682622	XM_005625051,XM_014116901,XM_014116902,XM_022423517,XM_022423518,XM_022423519,XM_022423521,XM_022423522,XM_022423523	EXD3	exonuclease 3'-5' domain containing 3, transcript variant X9	protein_coding	XP_005625108.1;XP_013972376.1;XP_013972377.1;XP_022279225.1;XP_022279226.1;XP_022279227.1;XP_022279229.1;XP_022279230.1;XP_022279231.1	3.12886	109.403	0.201304	8.1749	2.96117e-16	1.30695e-15	5.73042	7.37255	6.36704	6.16395	6.33815	7.042	6.9295	6.96669	63	42	57	179	159	152	0.235452	0.146255	0.218897	0.671859	0.576438	0.584601	0.562915	0.350824	0.521658	1.7101	1.45411	1.46801
482407	XM_005628738,XM_005628739,XM_005628740,XM_014119064,XM_014119065,XM_022427593,XM_539524	DOCK4	dedicator of cytokinesis 4, transcript variant X1	protein_coding	XP_005628795.1;XP_005628796.1;XP_005628797.1;XP_013974539.1;XP_013974540.1;XP_022283301.1;XP_539524.4	3.1288	877.194	0.0719959	22.857	1.24484e-115	3.44287e-114	8.73084	10.3767	9.18107	9.12729	9.11742	10.0467	10.0619	10.0742	458	443	402	1301	1371	1260	1.43337	1.34921	1.31433	4.55599	4.28935	4.22348	3.42689	3.23637	3.13222	11.5965	10.8202	10.6057
490403	XM_005622685,XM_014115303	PEAR1	platelet endothelial aggregation receptor 1, transcript variant X1	protein_coding	XP_005622742.1;XP_013970778.1	3.11971	31.0733	0.380796	4.31048	1.62903e-05	3.8179e-05	3.91626	5.55609	4.58073	4.64915	4.75985	5.04656	4.94428	5.18705	10	15	21	45	37	56	0.055878	0.081839	0.127403	0.268937	0.215093	0.349565	0.133593	0.196307	0.303617	0.684535	0.542588	0.877803
607414	XM_014122539,XM_022407590,XM_022407605,XM_022407611,XM_022407616,XM_022407619,XM_022407621,XM_022407624,XM_022407629,XM_022407637,XM_022407645,XM_022407652,XM_022407656,XM_022407660	FRMD4A	FERM domain containing 4A, transcript variant X6	protein_coding	XP_013978014.1;XP_022263298.1;XP_022263313.1;XP_022263319.1;XP_022263324.1;XP_022263327.1;XP_022263329.1;XP_022263332.1;XP_022263337.1;XP_022263345.1;XP_022263353.1;XP_022263360.1;XP_022263364.1;XP_022263368.1	3.11213	522.542	0.0936679	17.4863	1.82226e-68	2.82275e-67	7.98823	9.62784	8.41138	8.46189	8.37606	9.25149	9.30681	9.34999	257	289	234	741	818	779	1.5762	1.71751	1.50611	4.57114	4.96858	5.08228	3.76837	4.11981	3.58926	11.6351	12.5336	12.7623
100687287	XM_022416280	HTRA3	HtrA serine peptidase 3	protein_coding	XP_022271988.1	3.11195	30.1427	0.363445	4.50638	6.59443e-06	1.59071e-05	3.87294	5.51205	4.59357	4.67284	4.65058	5.0762	4.99908	5.00999	12	18	15	50	44	41	0.145487	0.205382	0.187872	0.604334	0.526278	0.519444	0.347828	0.49265	0.447721	1.53823	1.32757	1.30439
611438	XM_005625993,XM_014117427	IL18R1	interleukin 18 receptor 1, transcript variant X1	protein_coding	XP_005626050.1;XP_013972902.1	3.109	239.855	0.137341	11.9152	9.86102e-33	7.56046e-32	6.86547	8.50425	7.29749	7.44609	7.27823	8.17772	8.1836	8.10222	110	147	102	371	387	318	0.642205	0.83041	0.623877	2.18092	2.23412	1.97438	1.53537	1.99191	1.48678	5.55118	5.63572	4.95793
611946	XM_005628293	EREG	epiregulin	protein_coding	XP_005628350.1	3.10644	218.184	0.142464	11.4784	1.69311e-30	1.22095e-29	6.73283	8.36635	7.23545	7.12917	7.28076	8.02142	7.95024	8.06752	112	97	116	331	314	329	2.20958	1.85686	2.39401	6.59193	6.13085	6.91698	5.28263	4.45406	5.70521	16.7787	15.4655	17.3694
611260	XM_848902	EHD3	EH domain containing 3	protein_coding	XP_853995.2	3.10056	50.7782	0.284072	5.74689	9.08979e-09	2.70464e-08	4.62906	6.26325	5.22376	5.36076	5.33052	5.86234	5.77357	5.8208	19	31	26	82	73	72	0.142589	0.231882	0.208302	0.637407	0.560116	0.590882	0.340901	0.556217	0.496411	1.62241	1.41293	1.48378
100686541	gene-LOC100686541	LOC100686541	.	pseudogene	.	3.09737	22.9548	0.442446	3.68643	0.000227422	0.000476115	3.49326	5.11472	4.28883	4.16196	4.37732	4.61432	4.54038	4.66345	12	5	17	35	30	37	0.064749	0.027881	0.098274	0.205414	0.168183	0.225018	0.1548	0.066878	0.234199	0.522846	0.424253	0.565051
102152244	XR_002614392,XR_002614393,XR_002614394,XR_294296	LOC102152244	uncharacterized LOC102152244, transcript variant X3	lncRNA	.	3.09487	14.1714	0.584542	2.7883	0.00529859	0.00944042	2.80522	4.41638	3.60591	3.56591	3.7483	3.86518	3.9817	3.74205	5	3	13	21	31	12	0.039506	0.01741	0.10415	0.278206	0.430831	0.123743	0.094449	0.041761	0.248202	0.708126	1.0868	0.310734
484943	NM_001048111	EPOR	erythropoietin receptor	protein_coding	NP_001041576.1	3.09394	215.861	0.139206	11.7053	1.19714e-31	8.91798e-31	6.71871	8.35048	7.20726	7.268	7.13434	7.9902	8.01563	7.99114	108	125	91	321	343	302	1.39748	1.56275	1.22848	4.16717	4.37108	4.14046	3.34107	3.74858	2.92761	10.6068	11.0263	10.3972
100855762	gene-LOC100855762	LOC100855762	.	pseudogene	.	3.09308	22.6321	0.430885	3.7807	0.000156387	0.000333298	3.469	5.09555	4.20979	4.29861	4.28557	4.61332	4.67645	4.46834	8	14	12	36	43	23	0.12426	0.233828	0.209433	0.614741	0.716516	0.405438	0.297079	0.560884	0.499105	1.56472	1.80746	1.01811
489087	XM_005619443	DOK3	docking protein 3	protein_coding	XP_005619500.1	3.09064	57.0502	0.280766	5.79809	6.70735e-09	2.0136e-08	4.79821	6.43091	5.43439	5.55393	5.35698	5.8886	6.10557	5.97178	27	39	20	72	106	78	0.211548	0.295034	0.165254	0.573073	0.827192	0.65767	0.505766	0.707701	0.39382	1.45866	2.08665	1.6515
481126	XM_538247	GLI1	GLI family zinc finger 1	protein_coding	XP_538247.2	3.08988	177.411	0.154234	10.5525	4.94722e-26	3.11212e-25	6.43902	8.0664	6.95102	6.93281	6.94244	7.79086	7.65022	7.67273	90	91	85	296	257	240	0.638059	0.632637	0.635174	2.12653	1.81004	1.82315	1.52546	1.51751	1.5137	5.41272	4.56596	4.57816
102155478	XR_001317655,XR_002632822,XR_002632823	LOC102155478	uncharacterized LOC102155478, transcript variant X2	lncRNA	.	3.0898	32.5142	0.361935	4.49669	6.90186e-06	1.66209e-05	3.98403	5.62072	4.75977	4.80276	4.62787	5.15124	5.07398	5.19151	18	22	9	50	44	51	0.123569	0.148833	0.066469	0.389283	0.308446	0.531337	0.295428	0.357007	0.158403	0.990854	0.778076	1.33425
490270	XM_547389	PLXNA2	plexin A2	protein_coding	XP_547389.2	3.08906	7208.35	0.038779	41.96	0	0	11.7837	13.4108	12.1987	12.1309	12.1575	13.1154	13.0867	13.1312	3774	3598	3434	10878	10925	10391	9.19075	8.52047	8.75052	26.6126	26.2601	26.8828	21.9731	20.4381	20.8536	67.7379	66.2428	67.5063
475032	XM_005627719,XM_849374	FYN	FYN proto-oncogene, Src family tyrosine kinase, transcript variant X2	protein_coding	XP_005627776.1;XP_854467.1	3.08411	59.1969	0.281369	5.77481	7.70421e-09	2.30186e-08	4.85542	6.48293	5.36326	5.58619	5.53077	5.90436	6.08619	6.13419	19	39	31	70	98	96	0.14702	0.297715	0.247438	0.552686	0.764097	0.810166	0.351494	0.714131	0.589677	1.40677	1.92749	2.03443
610661	XM_014115135,XM_848200	C7H1orf21	chromosome 7 C1orf21 homolog, transcript variant X1	protein_coding	XP_013970610.1;XP_853293.1	3.08398	392.366	0.10413	15.6034	6.89814e-55	8.49006e-54	7.5871	9.21054	8.05148	7.98765	8.0384	8.89216	8.91096	8.84193	204	193	192	596	631	528	1.80473	1.6628	1.76872	5.28598	5.52744	4.96535	4.31473	3.98856	4.21507	13.4546	13.9433	12.4686
609427	XM_005620633,XM_005620634	C5H16orf74	chromosome 5 C16orf74 homolog, transcript variant X1	protein_coding	XP_005620690.1;XP_005620691.1	3.08286	1334.13	0.0683598	23.7606	8.52984e-125	2.60901e-123	9.3511	10.9767	9.73207	9.79601	9.70736	10.6029	10.6692	10.7305	654	745	607	1862	2077	2014	20.1825	22.4089	19.5935	57.6566	63.1045	65.8597	48.252	53.7525	46.6938	146.755	159.185	165.382
491075	XM_005624633,XM_005624634,XM_014116635,XM_022423101,XM_548195	PDK2	pyruvate dehydrogenase kinase 2, transcript variant X5	protein_coding	XP_005624690.1;XP_005624691.1;XP_013972110.1;XP_022278809.1;XP_548195.3	3.08074	4761.31	0.0417369	38.893	0	0	11.1883	12.8116	11.5809	11.5642	11.5599	12.5555	12.4837	12.4944	2422	2471	2263	7497	7184	6587	28.1691	27.9662	27.5532	87.6608	82.5443	81.4543	67.3464	67.0827	65.6626	223.126	208.224	204.543
477318	XM_534510	FRY	FRY microtubule binding protein	protein_coding	XP_534510.2	3.08074	468.565	0.0991286	16.3754	2.86398e-60	3.89335e-59	7.84336	9.46652	8.26261	8.30256	8.2512	9.16877	9.18943	9.065	231	256	218	725	769	604	0.588814	0.634393	0.579418	1.85654	1.93482	1.6342	1.40773	1.52172	1.38083	4.72552	4.88072	4.10369
100687354	XM_005641725,XM_005641726,XM_005641727,XM_005641728,XM_005641729,XM_005641730,XM_005641731,XM_022416458	LONRF3	LON peptidase N-terminal domain and ring finger 3, transcript variant X3	protein_coding	XP_005641782.1;XP_005641783.1;XP_005641784.1;XP_005641785.1;XP_005641786.1;XP_005641787.1;XP_005641788.1;XP_022272166.1	3.07819	482.999	0.0973486	16.6626	2.45001e-62	3.46433e-61	7.8873	9.51024	8.31293	8.34789	8.28249	9.25435	9.15141	9.15178	241	265	221	783	721	654	0.830477	0.918319	0.81752	2.74311	2.49051	2.43254	1.98549	2.20278	1.94825	6.98212	6.28249	6.10842
102151290	gene-LOC102151290	LOC102151290	.	pseudogene	.	3.07081	21.7869	0.442577	3.65726	0.000254929	0.000531083	3.41864	5.03916	4.18185	4.26904	4.18938	4.44461	4.66422	4.466	9	15	9	26	46	26	0.094601	0.144132	0.099277	0.271292	0.474926	0.281388	0.226171	0.34573	0.23659	0.690528	1.19803	0.706603
610935	XM_848524	NQO1	NAD(P)H quinone dehydrogenase 1	protein_coding	XP_853617.3	3.06346	45547.1	0.0315585	51.1799	0	0	14.4523	16.0675	14.8215	14.8471	14.806	15.7382	15.7904	15.7852	22776	24572	21443	65857	72224	65077	264.002	276.996	260.07	766.847	826.27	801.357	631.172	664.433	619.78	1951.88	2084.32	2012.31
484713	XM_003432894,XM_005632392,XM_022406531,XM_022406532,XM_022406533,XM_541829,XM_851833	FLNB	filamin B, transcript variant X1	protein_coding	XP_003432942.1;XP_005632449.1;XP_022262239.1;XP_022262240.1;XP_022262241.1;XP_541829.2;XP_856926.1	3.05176	23980.8	0.0341362	47.1536	0	0	13.531	15.1407	13.9186	13.8989	13.8905	14.8622	14.7996	14.8726	12336	12540	11425	36586	35413	34741	34.5747	34.154	33.5364	102.9	98.0893	103.499	82.6607	81.9256	79.9215	261.916	247.437	259.9
612577	XM_014120664	GGN	gametogenetin	protein_coding	XP_013976139.1	3.04471	29.0669	0.374982	4.28368	1.83825e-05	4.28392e-05	3.84986	5.45006	4.58509	4.5595	4.64139	5.03713	5.00075	4.86397	14	13	17	50	48	32	0.165148	0.152506	0.22324	0.627788	0.593187	0.422108	0.394834	0.365817	0.53201	1.59793	1.49636	1.05997
106558089	XM_022413340	SLC5A3	solute carrier family 5 member 3	protein_coding	XP_022269048.1	3.03517	3586.05	0.0517452	30.9551	2.16815e-210	1.46269e-208	10.7951	12.3975	11.1733	11.2219	11.1151	12.0556	12.1434	12.0984	1819	2024	1616	5111	5830	5030	4.06041	4.39347	3.77302	11.4621	12.8451	11.9289	9.70758	10.5386	8.99158	29.1748	32.4026	29.9551
488970	XM_022417415,XM_022417416,XM_546088,XR_002625585,XR_002625586,XR_002625587	DISC1	disrupted in schizophrenia 1, transcript variant X1	protein_coding	XP_022273123.1;XP_022273124.1;XP_546088.3	3.03428	82.2012	0.260263	6.15283	7.61127e-10	2.42248e-09	5.34294	6.95205	5.81146	6.13726	5.78023	6.44639	6.58018	6.58765	31	68	27	107	135	124	0.181011	0.379259	0.155193	0.62681	0.770018	0.763689	0.43276	0.909732	0.369846	1.59544	1.94242	1.91772
475881	XM_005630937,XM_005630939,XM_005630942,XM_005630943,XM_005630944,XM_005630945,XM_014120801,XM_014120802,XM_014120803,XM_014120805,XM_014120806,XM_014120807,XM_014120808,XM_014120809,XM_014120810,XM_014120811,XM_014120812,XM_022405193,XM_022405194,XM_022405195	NRCAM	neuronal cell adhesion molecule, transcript variant X8	protein_coding	XP_005630994.1;XP_005630996.1;XP_005630999.1;XP_005631000.1;XP_005631001.1;XP_005631002.1;XP_013976276.1;XP_013976277.1;XP_013976278.1;XP_013976280.1;XP_013976281.1;XP_013976282.1;XP_013976283.1;XP_013976284.1;XP_013976285.1;XP_013976286.1;XP_013976287.1;XP_022260901.1;XP_022260902.1;XP_022260903.1	3.0249	53.1887	0.284104	5.62077	1.90105e-08	5.52309e-08	4.72572	6.32044	5.47847	5.29503	5.33589	5.82047	5.9685	5.8639	36	22	23	71	94	72	0.134084	0.078909	0.086784	0.293528	0.380584	0.311901	0.320564	0.189278	0.206818	0.747126	0.960051	0.783226
608552	XM_022409949,XM_022409950	BNIP3L	BCL2 interacting protein 3 like, transcript variant X2	protein_coding	XP_022265657.1;XP_022265658.1	3.02258	4778.72	0.0472262	33.7901	2.75393e-250	2.53239e-248	11.214	12.8102	11.5574	11.6326	11.568	12.4617	12.5507	12.529	2332	2688	2273	6740	7697	6813	17.7055	19.8467	18.7533	51.4053	57.6846	54.9507	42.33	47.6064	44.6913	130.844	145.513	137.988
488504	XM_022415205,XM_022415206,XM_022415207,XM_022415208,XM_022415209,XM_022415210,XM_022415211,XM_022415212,XM_022415213,XM_022415214,XM_022415215,XM_022415216,XM_022415217	MAP2	microtubule associated protein 2, transcript variant X5	protein_coding	XP_022270913.1;XP_022270914.1;XP_022270915.1;XP_022270916.1;XP_022270917.1;XP_022270918.1;XP_022270919.1;XP_022270920.1;XP_022270921.1;XP_022270922.1;XP_022270923.1;XP_022270924.1;XP_022270925.1	3.02217	1463.55	0.0607103	26.282	3.08286e-152	1.3487e-150	9.50731	11.1029	9.92642	9.86861	9.88154	10.7535	10.8203	10.8283	778	750	703	2074	2314	2116	2.6717	2.75328	2.60273	7.47111	7.79469	7.74036	6.38745	6.6043	6.20264	19.0165	19.6626	19.437
486077	XM_022410039,XM_543203	CTSB	cathepsin B, transcript variant X1	protein_coding	XP_022265747.1;XP_543203.3	3.0176	23799.2	0.0308557	51.6403	0	0	13.5323	15.1257	13.9132	13.8791	13.9073	14.839	14.8071	14.8524	12305	12272	11734	35780	35810	34090	164.178	159.26	163.859	479.675	471.706	483.308	392.516	382.019	390.495	1220.93	1189.91	1213.65
491043	XM_014116616	TBKBP1	TBK1 binding protein 1	protein_coding	XP_013972091.1	3.01268	60.054	0.262653	6.0576	1.38168e-09	4.32508e-09	4.90151	6.49537	5.46525	5.60852	5.51724	5.99518	6.1257	6.09133	25	39	28	79	101	87	0.248006	0.384887	0.297079	0.812827	1.02484	0.946339	0.59293	0.923231	0.707976	2.06892	2.58523	2.37638
608532	XM_005631111,XM_005631112,XM_014121216,XM_022405314,XM_022405315,XM_022405316,XM_022405317,XM_022405318,XM_022405319,XM_022405320,XM_845585	PRR5L	proline rich 5 like, transcript variant X10	protein_coding	XP_005631168.1;XP_005631169.1;XP_013976691.1;XP_022261022.1;XP_022261023.1;XP_022261024.1;XP_022261025.1;XP_022261026.1;XP_022261027.1;XP_022261028.1;XP_850678.1	3.01143	29.9215	0.370111	4.29722	1.72953e-05	4.04295e-05	3.89311	5.49139	4.61788	4.72098	4.56253	5.03928	4.99233	5.0144	14	22	10	47	44	42	0.104459	0.168748	0.090865	0.391589	0.430309	0.37123	0.249738	0.404779	0.216545	0.996724	1.08549	0.932207
475431	XM_022403343,XM_022403344,XM_532655	NTN4	netrin 4, transcript variant X1	protein_coding	XP_022259051.1;XP_022259052.1;XP_532655.2	3.01075	481.108	0.0993625	16.0032	1.21312e-57	1.57356e-56	7.9061	9.49655	8.30462	8.31403	8.35122	9.11078	9.15843	9.26073	238	252	245	664	727	741	1.70763	1.72706	1.8158	5.14543	5.45106	6.08164	4.08258	4.14272	4.32726	13.0968	13.7507	15.2718
111098227	XR_002631796	LOC111098227	uncharacterized LOC111098227	lncRNA	.	3.00598	46.4377	0.305391	5.19934	2.00001e-07	5.39905e-07	4.53321	6.12352	5.28988	5.14969	5.14812	5.68383	5.56273	5.77539	31	21	19	70	58	77	1.92386	1.24557	1.20843	4.3921	3.58504	5.11214	4.59954	2.98775	2.87984	11.1793	9.0435	12.8373
478047	NM_001302828,XM_005617335,XM_014106563,XM_014106564,XM_014106568,XM_022405505,XM_535225	NR3C1	nuclear receptor subfamily 3 group C member 1	protein_coding	NP_001289757.1;XP_005617392.1;XP_013962038.1;XP_013962039.1;XP_013962043.1;XP_022261213.1;XP_535225.2	3.00397	1830.09	0.0544831	29.1259	1.68616e-186	9.47202e-185	9.83564	11.4233	10.2233	10.2501	10.1706	11.1109	11.1409	11.1226	943	1020	843	2689	2880	2558	4.38641	5.49376	4.56769	12.8833	14.9136	15.2434	10.487	13.1779	10.8854	32.7924	37.6205	38.2781
484664	XM_022406399	TTLL3	tubulin tyrosine ligase like 3	protein_coding	XP_022262107.1	2.99747	82.3377	0.234156	6.76364	1.34566e-11	4.70053e-11	5.36792	6.94696	5.81203	5.92108	6.0731	6.57082	6.5892	6.47752	30	42	54	127	135	104	0.21315	0.295824	0.406874	0.91926	0.964852	0.796959	0.509595	0.709596	0.96963	2.33982	2.43391	2.00127
111090004	XR_002626400	LOC111090004	uncharacterized LOC111090004	lncRNA	.	2.99679	409.508	0.104902	15.0942	1.76772e-51	2.01584e-50	7.67873	9.26238	8.02688	8.12512	8.15067	8.91354	8.91878	8.99048	186	226	216	591	616	607	0.855929	1.01238	1.04005	2.74145	2.80426	2.97784	2.04634	2.42841	2.47857	6.9779	7.07395	7.47775
610295	XM_847763	S100P	S100 calcium binding protein P	protein_coding	XP_852856.2	2.99199	479.26	0.0995394	15.8842	8.14869e-57	1.03925e-55	7.90759	9.48865	8.31661	8.31482	8.33545	9.07771	9.21254	9.22033	243	253	240	640	775	709	12.6316	12.8216	13.0492	33.4684	39.8245	39.2505	30.1994	30.7554	31.098	85.1882	100.46	98.5631
608852	XM_003434752,XM_845989	TMEM130	transmembrane protein 130, transcript variant X1	protein_coding	XP_003434800.1;XP_851082.1	2.99027	11.0913	0.61083	2.58709	0.00967894	0.0166272	2.47589	4.0548	3.2623	3.35071	3.38029	3.48	3.51848	3.55841	2	7	8	14	17	18	0.016171	0.063477	0.073959	0.128581	0.158665	0.178439	0.038662	0.152262	0.176254	0.32728	0.400244	0.448084
610417	XM_847921	FA2H	fatty acid 2-hydroxylase	protein_coding	XP_853014.1	2.98829	263.277	0.133621	11.8194	3.10033e-32	2.34835e-31	7.04239	8.62475	7.53914	7.5661	7.36153	8.3376	8.26305	8.26447	145	158	103	416	394	358	1.44851	1.53921	1.08038	4.19067	3.89543	3.80933	3.46307	3.69212	2.57467	10.6667	9.8265	9.56572
490299	XM_014114999	QSOX1	quiescin sulfhydryl oxidase 1	protein_coding	XP_013970474.1	2.98657	2703.79	0.0510513	30.9197	6.49875e-210	4.34363e-208	10.4052	11.9842	10.8192	10.7878	10.7235	11.7215	11.6768	11.6689	1463	1464	1236	4173	4117	3699	11.6301	11.3138	10.2749	33.3232	32.3008	31.2338	27.8052	27.1385	24.4864	84.8187	81.481	78.4321
608332	XM_014120587,XM_845324	LIX1L	limb and CNS expressed 1 like, transcript variant X2	protein_coding	XP_013976062.1;XP_850417.3	2.97444	242.371	0.129732	12.122	8.07685e-34	6.38934e-33	6.93022	8.50298	7.34939	7.4043	7.4036	8.20612	8.13698	8.15783	117	134	123	378	360	335	2.32267	2.55262	2.54498	7.53206	7.04896	7.05557	5.553	6.12299	6.065	19.1716	17.7815	17.7175
479845	XM_014114428,XM_022420055	SNX29	sorting nexin 29, transcript variant X1	protein_coding	XP_013969903.1;XP_022275763.1	2.97387	308.153	0.115804	13.5775	5.44197e-42	5.15524e-41	7.27578	8.8497	7.68537	7.76564	7.68989	8.53047	8.50265	8.53434	151	179	146	463	464	437	0.553413	0.656019	0.595286	1.72411	1.69521	1.71062	1.32309	1.5736	1.41864	4.38844	4.27629	4.29559
492089	XM_022415567,XM_022415568,XM_022415569,XM_022415570,XR_002624121,XR_002624122	DOCK11	dedicator of cytokinesis 11, transcript variant X5	protein_coding	XP_022271275.1;XP_022271276.1;XP_022271277.1;XP_022271278.1	2.97355	772.882	0.0830726	18.9254	7.0399e-80	1.28815e-78	8.60231	10.1763	8.98595	9.06824	8.92925	9.80943	9.89812	9.90051	391	458	346	1074	1230	1118	1.38286	1.5773	1.30764	3.86521	4.35736	4.20988	3.30612	3.78349	3.11628	9.83823	10.9917	10.5716
100685500	XM_022414999	HECW2	HECT, C2 and WW domain containing E3 ubiquitin protein ligase 2	protein_coding	XP_022270707.1	2.97251	381.027	0.104978	14.9715	1.12692e-50	1.26906e-49	7.58345	9.15547	8.04473	7.9842	7.99431	8.81234	8.81852	8.87361	207	197	184	552	576	557	0.478173	0.444108	0.445825	1.28662	1.31707	1.37312	1.14321	1.06529	1.06246	3.27487	3.3224	3.44808
102156402	XR_293228	LOC102156402	uncharacterized LOC102156402	lncRNA	.	2.96778	101.505	0.197111	7.96193	1.69372e-15	7.19183e-15	5.67743	7.24634	6.213	6.23546	6.22334	6.89041	6.89258	6.81541	51	56	50	156	162	132	0.747447	0.81065	0.768406	2.33942	2.37861	2.08718	1.78699	1.94451	1.83121	5.9546	6.00019	5.24117
491310	XM_005625269,XM_005625270,XM_005625271,XM_005625272,XM_005625273,XM_005625274,XM_022423748,XM_022423749,XM_022423750	KYAT1	kynurenine aminotransferase 1, transcript variant X2	protein_coding	XP_005625326.2;XP_005625327.1;XP_005625328.1;XP_005625329.1;XP_005625330.1;XP_005625331.1;XP_022279456.1;XP_022279457.1;XP_022279458.1	2.95597	2126.56	0.0540324	28.9388	3.88487e-184	2.13254e-182	10.0697	11.6341	10.4812	10.4591	10.3792	11.3576	11.3267	11.3364	1158	1173	969	3221	3226	2955	15.1357	15.095	13.3822	42.958	42.3504	40.3632	36.1861	36.2086	31.8914	109.342	106.832	101.357
100686778	XM_003433890	CYP1A1	cytochrome P450, family 1, subfamily A, polypeptide 1	protein_coding	XP_003433938.1	2.95385	3729.14	0.0429187	36.4083	3.15002e-290	3.82159e-288	10.8814	12.444	11.2058	11.2689	11.265	12.1569	12.1603	12.1426	1822	2068	1895	5562	5785	5142	17.5962	19.4296	19.1512	53.9774	55.1523	52.7645	42.0687	46.6059	45.6398	137.39	139.125	132.499
483917	XM_541037	RND3	Rho family GTPase 3	protein_coding	XP_541037.2	2.94607	956.766	0.0763656	20.4122	1.30234e-92	2.7896e-91	8.92109	10.4806	9.23001	9.34774	9.33247	10.1353	10.1635	10.2385	445	548	494	1351	1445	1424	4.25038	5.0928	4.93821	12.9785	13.6424	14.4759	10.1618	12.2161	11.7684	33.0347	34.414	36.3509
609381	XM_005633516,XM_005633517,XM_022407692,XM_846625	P4HA3	prolyl 4-hydroxylase subunit alpha 3, transcript variant X3	protein_coding	XP_005633573.1;XP_005633574.1;XP_022263400.1;XP_851718.1	2.94293	675.309	0.0799277	19.4833	1.52137e-84	2.99645e-83	8.41947	9.97761	8.83682	8.82977	8.77463	9.67756	9.66366	9.67688	361	373	317	1008	1028	946	4.16546	4.23978	3.89497	11.918	11.8183	11.6373	9.95872	10.17	9.2822	30.3352	29.8126	29.2229
480255	XM_537379	PCK2	phosphoenolpyruvate carboxykinase 2, mitochondrial	protein_coding	XP_537379.2	2.94231	5040.9	0.0364155	42.7551	0	0	11.3205	12.8773	11.6863	11.6731	11.6894	12.5988	12.5794	12.5877	2622	2688	2530	7565	7674	7018	30.7974	30.703	31.0956	89.2692	88.9709	87.573	73.6299	73.6475	74.1047	227.22	224.435	219.907
478943	XM_536102	MFSD4A	major facilitator superfamily domain containing 4A	protein_coding	XP_536102.3	2.94174	49.6652	0.300659	5.17753	2.24841e-07	6.04586e-07	4.65797	6.2111	5.2551	5.24092	5.37013	5.59826	5.86238	5.8464	23	23	31	53	88	78	0.153585	0.155921	0.220438	0.370552	0.599739	0.577438	0.367189	0.374009	0.525332	0.943177	1.51288	1.45002
608368	XM_845375	DUSP26	dual specificity phosphatase 26	protein_coding	XP_850468.1	2.94002	875.331	0.0738706	21.0615	1.79261e-98	4.13417e-97	8.79623	10.3511	9.22626	9.1153	9.1994	10.0404	10.0508	10.0602	483	431	447	1284	1346	1233	2.2105	1.91682	2.14162	5.90887	6.08739	5.99871	5.28484	4.5979	5.10374	15.04	15.3558	15.0636
100683601	XM_005633990,XM_014106297,XM_022408039,XM_022408040,XM_022408041,XM_022408042,XM_022408043,XM_022408044,XM_022408045,XM_022408046,XM_022408047,XM_022408048,XM_022408049,XM_022408050,XM_022408051,XM_022408052,XM_022408053,XM_022408054,XM_022408055,XM_022408056,XM_022408057,XM_022408058,XM_022408059,XM_022408060,XM_022408061,XM_022408062,XM_022408063,XM_022408064,XM_022408065,XM_022408066,XM_022408…	SCEL	sciellin, transcript variant X19	protein_coding	XP_005634047.1;XP_013961772.1;XP_022263747.1;XP_022263748.1;XP_022263749.1;XP_022263750.1;XP_022263751.1;XP_022263752.1;XP_022263753.1;XP_022263754.1;XP_022263755.1;XP_022263756.1;XP_022263757.1;XP_022263758.1;XP_022263759.1;XP_022263760.1;XP_022263761.1;XP_022263762.1;XP_022263763.1;XP_022263764.1;XP_022263765.1;XP_022263766.1;XP_022263767.1;XP_022263768.1;XP_022263769.1;XP_022263770.1;XP_022263…	2.93963	1374.61	0.0629981	24.6934	1.25998e-134	4.39381e-133	9.44681	11.0024	9.86091	9.79086	9.8131	10.7506	10.6618	10.7061	751	712	676	2141	2010	1914	5.91087	5.29449	5.47305	16.7208	15.4802	16.1666	14.1316	12.6999	13.043	42.5601	39.0498	40.5965
487574	XM_005638455,XM_005638456,XM_022413008,XM_022413009,XM_544699	CGNL1	cingulin like 1, transcript variant X1	protein_coding	XP_005638512.1;XP_005638513.1;XP_022268716.1;XP_022268717.1;XP_544699.4	2.93826	651.479	0.0865918	17.9574	4.20212e-72	6.86267e-71	8.36958	9.92513	8.77113	8.75551	8.76573	9.65747	9.53488	9.6615	341	348	325	1009	909	952	1.27004	1.25956	1.26547	3.77391	3.34588	3.77144	3.03638	3.02132	3.01577	9.60586	8.44021	9.47057
485586	XM_542705,XM_854367	PLCD1	phospholipase C delta 1, transcript variant X2	protein_coding	XP_542705.2;XP_859460.3	2.93354	3037.59	0.0452822	34.2881	1.18011e-257	1.13582e-255	10.5931	12.1455	10.9831	10.9365	10.9526	11.8843	11.8442	11.8381	1631	1599	1505	4648	4609	4149	15.9417	15.1968	15.3952	45.6642	44.48	43.1043	38.1131	36.4527	36.6887	116.231	112.204	108.241
106557652	XM_022408707	LOC106557652	uncharacterized LOC106557652	protein_coding	XP_022264415.1	2.93136	96.5656	0.215909	7.18623	6.66048e-13	2.50562e-12	5.62132	7.16898	6.05281	6.10141	6.30657	6.79087	6.74663	6.81967	39	46	65	144	140	141	0.432533	0.486526	0.753637	1.59942	1.52639	1.6605	1.03409	1.16704	1.79601	4.07104	3.85042	4.16974
100855760	XM_005627468,XM_005627469,XM_005627470,XR_002631946,XR_002631947	PAQR8	progestin and adipoQ receptor family member 8, transcript variant X5	protein_coding	XP_005627525.1;XP_005627526.1;XP_005627527.1	2.93038	3020.03	0.0448867	34.5556	1.17463e-261	1.16952e-259	10.5855	12.1368	10.9685	10.9483	10.9323	11.8184	11.8551	11.8677	1608	1633	1472	4338	4680	4300	9.15293	9.03957	8.26354	24.8158	26.4141	26.0136	21.8827	21.6833	19.693	63.1645	66.6314	65.3235
111096323	XR_002627645,XR_002627646	LOC111096323	uncharacterized LOC111096323, transcript variant X1	lncRNA	.	2.92907	60.7494	0.267342	5.79947	6.65257e-09	1.9984e-08	4.94683	6.50234	5.583	5.59828	5.47811	6.16405	5.9395	6.13666	34	37	24	102	73	92	0.578023	0.593585	0.415163	1.7593	1.22379	1.66517	1.38193	1.42384	0.989386	4.478	3.0871	4.18147
100886002	NR_049463,rna-MIR147	MIR147	microRNA 147	miRNA	.	2.9276	259.134	0.127914	12.1153	8.75927e-34	6.9216e-33	7.04461	8.59338	7.52321	7.42021	7.51282	8.29181	8.20917	8.28952	143	126	135	397	372	372	43.0619	36.8451	42.7178	121.168	111.371	119.875	102.952	88.3806	101.802	308.413	280.94	301.021
483319	XM_005624095,XM_022422718,XM_540438	UNC13D	unc-13 homolog D, transcript variant X2	protein_coding	XP_005624152.1;XP_022278426.1;XP_540438.2	2.92563	220.412	0.139271	11.1204	9.98033e-29	6.87106e-28	6.81102	8.35992	7.34159	7.20575	7.24395	8.00485	7.98654	8.07832	130	108	106	319	323	328	0.768856	0.648186	0.678839	2.02039	1.98858	2.16532	1.83817	1.55481	1.61776	5.14256	5.01633	5.43739
486463	XM_022410352	PAPSS2	3'-phosphoadenosine 5'-phosphosulfate synthase 2	protein_coding	XP_022266060.1	2.92462	924.412	0.0743982	20.8103	3.48956e-96	7.83495e-95	8.88039	10.4279	9.30972	9.19867	9.27405	10.1677	10.0887	10.1296	514	459	470	1430	1356	1287	4.21333	3.65845	4.03156	11.7774	10.9747	11.2045	10.0732	8.77555	9.6077	29.9773	27.6845	28.136
485848	NM_001314130,XM_005634966,XM_005634967	PROCR	protein C receptor	protein_coding	NP_001301059.1;XP_005635023.1;XP_005635024.1	2.91926	80.5401	0.219511	7.04113	1.90686e-12	7.01026e-12	5.36141	6.90653	5.92959	5.92046	5.93739	6.48641	6.54119	6.52165	42	43	41	114	128	113	0.884915	0.790411	1.04479	2.76161	2.40219	2.28407	2.11564	1.89596	2.48987	7.02921	6.05968	5.7356
102154635	XM_014116386,XM_022422792,XM_022422793,XM_022422794,XM_022422795,XM_022422796,XM_022422797,XM_022422798,XM_022422799,XM_022422800,XM_022422801,XM_022422802	LOC102154635	calcium-binding mitochondrial carrier protein SCaMC-1-like, transcript variant X6	protein_coding	XP_013971861.1;XP_022278500.1;XP_022278501.1;XP_022278502.1;XP_022278503.1;XP_022278504.1;XP_022278505.1;XP_022278506.1;XP_022278507.1;XP_022278508.1;XP_022278509.1;XP_022278510.1	2.91589	83.7274	0.222286	6.94571	3.76553e-12	1.36146e-11	5.41801	6.96232	5.89958	5.99918	6.02855	6.62167	6.48787	6.60423	36	48	47	133	113	122	0.675372	0.838443	0.790896	2.18642	1.79661	2.04408	1.61467	2.01118	1.8848	5.56516	4.53207	5.13295
483930	XM_005615300,XM_005615302,XM_005615304,XM_005615305,XM_014121066,XM_022410053,XM_022410116,XM_022410136,XM_022410173,XM_022410204,XM_022410239	ZNF516	zinc finger protein 516, transcript variant X4	protein_coding	XP_005615357.1;XP_005615359.1;XP_005615361.1;XP_005615362.1;XP_013976541.1;XP_022265761.1;XP_022265824.1;XP_022265844.1;XP_022265881.1;XP_022265912.1;XP_022265947.1	2.9143	1119.17	0.0697636	22.1197	2.0415e-108	5.25367e-107	9.1601	10.7024	9.49263	9.5364	9.576	10.4582	10.4112	10.3483	550	610	593	1754	1725	1457	1.80682	1.95066	2.03201	5.79451	5.60421	5.1122	4.31971	4.67907	4.84254	14.749	14.137	12.8374
477205	XM_014106886,XM_022409228,XM_022409229	ACSS2	acyl-CoA synthetase short chain family member 2, transcript variant X1	protein_coding	XP_013962361.1;XP_022264936.1;XP_022264937.1	2.91412	1182.9	0.0736207	20.9596	1.53453e-97	3.51095e-96	9.23889	10.7827	9.65831	9.60917	9.57002	10.5562	10.4001	10.4991	656	640	558	1891	1646	1667	5.81298	5.50943	5.16766	16.8581	14.4145	15.7208	13.8976	13.2155	12.3152	42.9095	36.3616	39.477
486094	XM_014107557	ZNF395	zinc finger protein 395	protein_coding	XP_013963032.1	2.90841	887.238	0.0839599	18.3448	3.63095e-75	6.2109e-74	8.82682	10.3668	9.1964	9.24029	9.18174	10.1101	10.1358	9.94896	457	507	430	1376	1467	1077	2.52209	2.72534	2.48698	7.639	8.00297	6.32097	6.02977	6.53729	5.92678	19.4438	20.188	15.8728
490188	XM_547309	CTBS	chitobiase	protein_coding	XP_547309.2	2.90749	21.6685	0.432037	3.56398	0.000365274	0.000747161	3.46907	5.01182	4.23348	4.22439	4.20851	4.60401	4.40717	4.54558	12	12	10	39	24	32	0.155924	0.145619	0.135828	0.514511	0.304318	0.439362	0.37278	0.349297	0.323696	1.3096	0.767662	1.1033
490426	XM_005622732,XM_005622734,XM_022421292,XM_547548	HCN3	hyperpolarization activated cyclic nucleotide gated potassium channel 3, transcript variant X3	protein_coding	XP_005622789.1;XP_005622791.1;XP_022277000.1;XP_547548.2	2.90604	99.9486	0.228512	6.73512	1.63792e-11	5.7035e-11	5.67524	7.21721	6.37152	6.14471	6.06437	6.74869	6.77548	6.96321	73	48	36	131	141	166	0.552633	0.349966	0.279625	1.03207	1.08704	1.37657	1.32123	0.839467	0.666381	2.62697	2.74214	3.45675
610386	XM_847879	TMEM37	transmembrane protein 37	protein_coding	XP_852972.2	2.90573	77.8419	0.22675	6.78678	1.14664e-11	4.02871e-11	5.31968	6.85482	5.87843	5.82934	5.9468	6.503	6.47397	6.4114	40	37	45	122	121	100	1.11461	1.01231	1.29994	3.43768	3.35617	2.98692	2.6648	2.42823	3.09792	8.75003	8.46618	7.50054
486128	XM_543254	LGI3	leucine rich repeat LGI family member 3	protein_coding	XP_543254.3	2.90201	111.898	0.193272	7.9528	1.82344e-15	7.72901e-15	5.83945	7.37969	6.33109	6.41303	6.33363	7.0425	6.90982	7.07083	55	68	53	173	149	169	0.451146	0.551891	0.457699	1.44579	1.22608	1.49364	1.07859	1.32383	1.09075	3.68	3.09286	3.75073
475089	XM_022426681,XM_022426682	ZHX1	zinc fingers and homeoboxes 1, transcript variant X1	protein_coding	XP_022282389.1;XP_022282390.1	2.89997	276.077	0.120681	12.7281	4.12863e-37	3.52693e-36	7.14553	8.68148	7.55107	7.5838	7.60261	8.37535	8.33404	8.36292	138	152	144	417	411	386	0.841412	0.904205	0.923504	2.56555	2.48437	2.51277	2.01164	2.16893	2.20083	6.53017	6.26699	6.3099
100855955	gene-LOC100855955	LOC100855955	.	pseudogene	.	2.89481	26.0631	0.391627	3.91563	9.01676e-05	0.000196758	3.74555	5.27476	4.51889	4.41685	4.46725	4.85385	4.82786	4.72701	17	11	13	43	42	30	0.16647	0.101075	0.132293	0.416315	0.398904	0.305569	0.397994	0.24245	0.315272	1.05966	1.00626	0.767323
609620	XM_005627398,XM_014118472,XM_846912	TMEM63B	transmembrane protein 63B, transcript variant X2	protein_coding	XP_005627455.1;XP_013973947.1;XP_852005.3	2.89432	3768.14	0.0479289	31.9896	1.52253e-224	1.18815e-222	10.918	12.4516	11.258	11.2983	11.2702	12.208	12.1047	12.1813	1929	2123	1884	5834	5397	5321	15.4635	16.5521	15.8183	46.9474	42.7069	45.3168	36.97	39.7037	37.697	119.497	107.731	113.796
487050	XM_005638129,XM_022412431,XM_544179	CDH17	cadherin 17, transcript variant X2	protein_coding	XP_005638186.1;XP_022268139.1;XP_544179.3	2.89207	4259.08	0.038359	39.9412	0	0	11.0959	12.6279	11.4557	11.4405	11.4619	12.3498	12.3318	12.3467	2243	2293	2173	6342	6443	5935	17.8253	17.7049	18.0464	50.641	50.5207	50.0497	42.6164	42.4689	43.0069	128.898	127.442	125.681
483372	XM_540491	PYCR1	pyrroline-5-carboxylate reductase 1	protein_coding	XP_540491.2	2.88946	3486.99	0.041754	36.6624	2.90329e-294	3.7424e-292	10.8083	12.339	11.1811	11.1504	11.1666	12.0337	12.0667	12.0596	1867	1870	1760	5041	5416	4870	27.9298	27.2095	27.5488	75.7708	79.9898	77.4212	66.7743	65.2675	65.6522	192.862	201.78	194.415
479105	XM_005618615,XM_022417229,XM_022417230,XM_022417231,XM_022417232,XM_536252	SMIM14	small integral membrane protein 14, transcript variant X4	protein_coding	XP_005618672.1;XP_022272937.1;XP_022272938.1;XP_022272939.1;XP_022272940.1;XP_536252.1	2.88756	2228.64	0.0660236	23.1713	8.87313e-119	2.55182e-117	10.1628	11.693	10.5143	10.5338	10.5218	11.2871	11.432	11.4846	1156	1238	1122	2889	3516	3375	8.4321	8.75282	8.54112	21.0358	24.9723	25.824	20.1594	20.9955	20.3545	53.5431	62.9943	64.8474
403816	NM_001003182,XM_022415492	TIMP1	TIMP metallopeptidase inhibitor 1	protein_coding	NP_001003182.1;XP_022271200.1	2.88626	2520.54	0.055483	27.5617	3.20838e-167	1.58628e-165	10.3413	11.8703	10.6825	10.6815	10.7375	11.6347	11.5145	11.5967	1292	1346	1336	3939	3575	3548	42.912	43.5616	46.692	132.855	118.008	125.828	102.593	104.492	111.273	338.159	297.684	315.969
100685411	XM_003432174,XM_005630244,XM_005630245,XM_005630246,XM_022404561,XM_022404562	ABHD1	abhydrolase domain containing 1, transcript variant X2	protein_coding	XP_003432222.2;XP_005630301.1;XP_005630302.1;XP_005630303.1;XP_022260269.1;XP_022260270.1	2.88504	148.723	0.164582	9.28769	1.57669e-20	8.23542e-20	6.25704	7.78767	6.70771	6.79641	6.72227	7.39558	7.43897	7.47562	73	90	72	208	228	217	1.3208	1.5931	1.30333	3.80565	4.08796	4.15405	3.15775	3.82139	3.106	9.68665	10.3121	10.4314
610427	XM_005618223	LHFPL2	LHFPL tetraspan subfamily member 2	protein_coding	XP_005618280.1	2.88487	6523.16	0.0354281	43.1439	0	0	11.7135	13.242	12.0647	12.0584	12.0788	12.9482	12.944	12.983	3416	3534	3344	9525	9824	9290	20.1775	20.3012	20.6662	56.5301	57.2839	58.3033	48.24	48.6967	49.2501	143.888	144.503	146.407
611981	NM_001115014	SELENOM	selenoprotein M	protein_coding	NP_001108486.1	2.87577	39.6744	0.326008	4.67458	2.94557e-06	7.30423e-06	4.35479	5.8799	4.95617	5.07604	4.99677	5.54428	5.4413	5.3143	17	27	19	71	61	43	0.617152	0.98038	0.757975	2.69656	2.30085	1.7117	1.47548	2.35164	1.80635	6.86363	5.80405	4.29831
403939	NM_001197022,XM_005631030,XM_005631032,XM_005631033,XM_005631034,XM_005631035,XM_005631036,XM_022405061,XM_022405062,XM_022405063	CD44	CD44 molecule (Indian blood group)	protein_coding	NP_001183951.1;XP_005631087.1;XP_005631089.1;XP_005631090.1;XP_005631091.1;XP_005631092.1;XP_005631093.1;XP_022260769.1;XP_022260770.1;XP_022260771.1	2.87438	11770.5	0.0361118	42.1815	0	0	12.5689	14.0922	12.9203	12.9178	12.9201	13.8356	13.7613	13.8326	6209	6456	5965	17849	17054	16706	34.0669	35.8095	33.7071	95.0251	88.8845	94.0819	81.4467	85.8964	80.3283	241.87	224.217	236.252
612521	XM_022409047	EEF1A2	eukaryotic translation elongation factor 1 alpha 2	protein_coding	XP_022264755.1	2.87167	8.21506	0.706971	2.15269	0.031343	0.0498347	2.08545	3.60716	2.89857	2.93244	2.94104	2.95849	3.1212	3.11078	3	5	5	6	16	14	0.034614	0.05509	0.060306	0.062934	0.194993	0.184204	0.082755	0.132146	0.143716	0.160188	0.491884	0.46256
611384	XM_849049,XR_002615972,XR_002615973	CD82	CD82 molecule, transcript variant X3	protein_coding	XP_854142.3	2.8711	1996.45	0.0583093	26.0953	4.1171e-150	1.7329e-148	10.0112	11.5318	10.3652	10.3076	10.4363	11.2555	11.2145	11.2637	1045	1008	1104	2979	2950	2823	14.8119	13.8984	16.3652	42.4223	41.2967	42.5168	35.412	33.3382	39.0004	107.979	104.174	106.765
483900	NM_001048026	CXCR4	C-X-C motif chemokine receptor 4	protein_coding	NP_001041491.1	2.86777	67.9959	0.249317	6.09636	1.08509e-09	3.4189e-09	5.13554	6.65592	5.64621	5.76725	5.71903	6.36913	6.2257	6.161	30	43	35	119	99	81	0.694735	0.949497	0.831691	2.77469	2.26574	1.97455	1.66096	2.27757	1.98202	7.06251	5.71548	4.95836
111093050	XR_002620677	LOC111093050	uncharacterized LOC111093050	lncRNA	.	2.86662	11.3025	0.593535	2.55983	0.0104722	0.0179302	2.54835	4.06654	3.33188	3.39688	3.373	3.56753	3.60085	3.46976	4	8	6	18	21	11	0.027598	0.054105	0.042931	0.126396	0.150651	0.078871	0.06598	0.129781	0.10231	0.321719	0.380027	0.198057
475590	XM_549448	EIF4EBP1	eukaryotic translation initiation factor 4E binding protein 1	protein_coding	XP_549448.2	2.86132	2078.16	0.0502702	30.1706	5.75544e-200	3.61267e-198	10.0716	11.5888	10.4071	10.4595	10.4248	11.3102	11.2885	11.3103	1064	1191	1047	3087	3123	2899	33.1118	36.066	34.0869	96.5369	95.9808	95.8905	79.1633	86.5119	81.2334	245.719	242.118	240.794
607370	XM_844006	PLCXD2	phosphatidylinositol specific phospholipase C X domain containing 2	protein_coding	XP_849099.2	2.85482	312.852	0.124792	12.1274	7.56369e-34	5.98997e-33	7.34035	8.85689	7.71637	7.8664	7.67913	8.5975	8.46884	8.54654	155	204	140	494	439	437	0.591242	0.758541	0.560057	1.90253	1.65742	1.77941	1.41353	1.81952	1.33468	4.84257	4.18095	4.46833
481970	XM_539091	FRK	fyn related Src family tyrosine kinase	protein_coding	XP_539091.2	2.85467	91.9546	0.214737	7.04736	1.8235e-12	6.70722e-12	5.57851	7.08877	6.0355	6.08271	6.20296	6.79911	6.67065	6.65996	41	48	57	153	132	118	0.346058	0.393102	0.500339	1.29341	1.09619	1.05406	0.827351	0.942937	1.19237	3.29215	2.76521	2.64687
480420	XM_005623761,XM_022422343	OTUB2	OTU deubiquitinase, ubiquitin aldehyde binding 2, transcript variant X1	protein_coding	XP_005623818.1;XP_022278051.1	2.84557	175.33	0.151055	9.98786	1.72263e-23	1.00079e-22	6.5095	8.01988	6.99548	7.00484	6.91226	7.70571	7.6721	7.66698	97	103	80	266	264	238	0.724578	0.748277	0.625132	2.01146	1.95603	1.89947	1.73231	1.7949	1.48977	5.11982	4.93421	4.76981
483671	XM_022405533	OSBPL5	oxysterol binding protein like 5	protein_coding	XP_022261241.1	2.84285	1246.97	0.0641437	23.4994	4.13786e-122	1.22918e-120	9.34272	10.8491	9.75078	9.64248	9.72257	10.5662	10.5574	10.5591	704	633	651	1845	1893	1719	5.23283	4.5803	5.06595	13.7918	13.8998	13.5909	12.5106	10.9868	12.0728	35.1048	35.0632	34.1286
100687821	XM_003434008	PRSS12	protease, serine 12	protein_coding	XP_003434056.1	2.84242	101.096	0.210976	7.14355	9.09534e-13	3.39828e-12	5.71898	7.22419	6.37407	6.09814	6.21143	6.85001	6.83954	6.86942	71	41	49	148	151	143	0.642855	0.361428	0.458853	1.34322	1.35347	1.37081	1.53693	0.866961	1.0935	3.41895	3.41421	3.44228
100684972	XM_022419624	NAT16	N-acetyltransferase 16 (putative)	protein_coding	XP_022275332.1	2.84012	125.513	0.183219	8.21942	2.04498e-16	9.09811e-16	6.03157	7.53613	6.46328	6.49592	6.60665	7.1068	7.1798	7.24864	59	66	75	167	191	190	0.611663	0.671244	0.811428	1.75439	1.97349	2.10583	1.46236	1.61012	1.93373	4.46549	4.97828	5.28802
488390	NM_001143932,XM_005640185,XM_014110667	ABCB11	ATP binding cassette subfamily B member 11	protein_coding	NP_001137404.1;XP_005640242.1;XP_013966142.1	2.84007	10.6047	0.619838	2.42955	0.0151176	0.0252959	2.46907	3.97016	3.28114	3.27592	3.26717	3.47	3.53365	3.33061	6	6	5	17	22	8	0.014748	0.016258	0.015258	0.049823	0.066179	0.024349	0.03526	0.038998	0.036362	0.126817	0.166942	0.061144
489201	XM_546319	ESM1	endothelial cell specific molecule 1	protein_coding	XP_546319.2	2.83602	380.573	0.109846	13.6907	1.15423e-42	1.11165e-41	7.63345	9.13592	8.0525	7.94891	8.09863	8.81892	8.77975	8.88014	208	185	214	554	548	559	2.23833	1.93065	2.41045	5.98768	5.82459	6.3961	5.35138	4.63106	5.7444	15.2406	14.6929	16.0614
475714	XM_005630308,XM_022404611,XM_532921,XM_857398	YPEL5	yippee like 5, transcript variant X3	protein_coding	XP_005630365.1;XP_022260319.1;XP_532921.1;XP_862491.1	2.83149	1403.68	0.0602181	24.9354	3.07684e-137	1.10498e-135	9.5166	11.0188	9.8902	9.88272	9.85828	10.6989	10.7209	10.7765	761	786	700	1987	2110	2034	7.10428	7.55096	6.23515	18.9238	20.0493	22.2346	16.9848	18.1126	14.8592	48.1672	50.5758	55.834
476419	XM_005616331,XM_005616332	PPP1R15A	protein phosphatase 1 regulatory subunit 15A, transcript variant X1	protein_coding	XP_005616388.1;XP_005616389.1	2.83139	1958.43	0.0579914	25.892	8.19639e-148	3.36168e-146	9.99818	11.4989	10.3847	10.2829	10.388	11.1859	11.2113	11.2473	1089	990	1051	2786	2969	2800	10.7621	9.52357	10.8798	27.6717	28.9844	29.4029	25.7298	22.8443	25.9279	70.4336	73.1152	73.8347
481843	XM_538964	ICK	intestinal cell kinase	protein_coding	XP_538964.3	2.8308	1886.87	0.0535777	28.0193	9.447e-173	4.76875e-171	9.94369	11.4455	10.2627	10.3361	10.2991	11.1448	11.1568	11.1829	956	1101	965	2722	2858	2666	4.24174	4.74917	4.47918	12.1348	12.5178	12.5698	10.1411	11.3919	10.6744	30.887	31.5769	31.5644
111097435	XR_002630107	LOC111097435	uncharacterized LOC111097435	lncRNA	.	2.82814	299.506	0.129179	11.6107	3.63659e-31	2.6664e-30	7.28721	8.79056	7.72788	7.78439	7.58384	8.52284	8.37904	8.51166	166	189	126	467	407	433	2.37508	2.63216	1.8844	6.71659	5.75051	6.59213	5.67832	6.31379	4.49076	17.0959	14.5061	16.5537
490152	XM_005621893,XM_005621894,XM_014114818,XM_014114819,XM_022420440,XM_022420441,XM_022420442,XM_022420443,XM_022420444,XR_292563	SLC44A3	solute carrier family 44 member 3, transcript variant X2	protein_coding	XP_005621950.1;XP_005621951.1;XP_013970293.1;XP_013970294.1;XP_022276148.1;XP_022276149.1;XP_022276150.1;XP_022276151.1;XP_022276152.1	2.82091	389.829	0.121418	12.3224	6.86608e-35	5.59084e-34	7.67179	9.1693	8.08429	8.0892	8.03252	8.98364	8.70205	8.87667	213	224	189	660	491	548	2.61007	2.66444	2.46779	8.25485	5.88636	7.24408	6.24012	6.39122	5.88105	21.0113	14.8487	18.1908
442953	XM_014115071	LAMB3	laminin subunit beta 3	protein_coding	XP_013970546.1	2.81617	12044.4	0.0299213	49.922	0	0	12.6239	14.1177	12.9576	12.9725	12.9709	13.8417	13.828	13.853	6364	6769	6223	17691	18059	16816	30.3686	31.4143	31.075	84.81	85.0617	85.2545	72.6048	75.3538	74.0556	215.87	214.574	214.085
608700	XM_005630739,XM_014120700,XM_022404956	MTMR11	myotubularin related protein 11, transcript variant X1	protein_coding	XP_005630796.1;XP_013976175.1;XP_022260664.1	2.81091	562.083	0.0867184	17.194	2.94396e-66	4.38617e-65	8.20402	9.69571	8.54624	8.62446	8.58577	9.40464	9.3925	9.3995	284	332	289	830	848	775	1.99163	2.31585	2.20926	5.99163	5.97138	5.8058	4.76157	5.55506	5.26494	15.2507	15.0632	14.5791
102154808	gene-LOC102154808	LOC102154808	.	pseudogene	.	2.80979	39.5842	0.328833	4.53258	5.82678e-06	1.41096e-05	4.37677	5.86774	5.06429	5.03714	4.93646	5.49303	5.50739	5.27992	25	24	15	65	69	40	0.470944	0.429558	0.283893	1.23463	1.29597	0.793122	1.12593	1.03039	0.676552	3.14254	3.26917	1.99163
403698	NM_001003107	NPC1	NPC intracellular cholesterol transporter 1	protein_coding	NP_001003107.1	2.80972	1775.18	0.0572387	26.0388	1.80213e-149	7.51945e-148	9.8647	11.3543	10.2331	10.1628	10.256	11.1002	11.0429	11.0717	971	921	962	2686	2612	2444	6.08334	5.60956	6.30234	16.904	16.1533	16.2653	14.544	13.4557	15.0193	43.0262	40.7477	40.8442
100856207	XM_014109608,XM_014109609,XM_014109610,XM_014109613,XM_022412664,XM_022412665,XM_022412666,XR_001314965	C30H15orf52	chromosome 30 C15orf52 homolog, transcript variant X6	protein_coding	XP_013965083.1;XP_013965084.1;XP_013965085.1;XP_013965088.1;XP_022268372.1;XP_022268373.1;XP_022268374.1	2.80355	746.07	0.0853692	17.4215	5.67136e-68	8.66428e-67	8.61636	10.1029	8.92853	8.96017	9.06417	9.85267	9.73857	9.83827	369	403	429	1146	1043	1059	1.93814	2.04947	2.23536	5.96934	5.48749	5.90763	4.63368	4.91609	5.32713	15.194	13.8426	14.8348
487588	XM_544713	LACTB	lactamase beta	protein_coding	XP_544713.3	2.80264	559.82	0.0933586	15.9255	4.21309e-57	5.42107e-56	8.20074	9.68899	8.61856	8.61251	8.50797	9.31973	9.42602	9.42661	317	328	259	755	884	802	4.96223	4.99451	4.23993	11.8842	13.6707	13.35	11.8636	11.9804	10.1043	30.2493	34.4854	33.5236
480557	XM_003639290,XM_005624680,XM_005624681,XM_014116659,XM_022423122,XM_022423123,XM_022423124,XM_847577,XM_860876	SPAG9	sperm associated antigen 9, transcript variant X7	protein_coding	XP_003639338.1;XP_005624737.1;XP_005624738.1;XP_013972134.1;XP_022278830.1;XP_022278831.1;XP_022278832.1;XP_852670.1;XP_865969.1	2.79843	6558.61	0.0344861	43.0498	0	0	11.7537	13.2384	12.0932	12.0989	12.0964	12.9517	12.9516	12.9832	3511	3690	3388	9499	9841	9232	12.8848	13.1441	13.0012	34.9827	35.5912	35.9705	30.8047	31.5289	30.9835	89.0427	89.7813	90.3266
612575	XM_005616622,XM_005616623,XM_022425947,XM_022425951,XM_850307	SPRED3	sprouty related EVH1 domain containing 3, transcript variant X1	protein_coding	XP_005616679.1;XP_005616680.1;XP_022281655.1;XP_022281659.1;XP_855400.2	2.79019	369.961	0.105922	13.976	2.18456e-44	2.1917e-43	7.60917	9.08925	7.99916	7.98091	8.03916	8.76139	8.76149	8.82902	197	200	201	527	546	536	1.04682	1.00399	1.13176	2.85299	2.93619	3.0941	2.50272	2.40827	2.69713	7.26181	7.40673	7.76968
606850	XM_014116912,XM_022423527	CYSRT1	cysteine rich tail 1, transcript variant X2	protein_coding	XP_013972387.1;XP_022279235.1	2.79011	45.6571	0.302124	4.89973	9.59698e-07	2.46621e-06	4.58648	6.0723	5.14266	5.27798	5.18278	5.67553	5.53676	5.72682	20	32	22	70	56	72	0.564489	0.8779	0.637201	1.9805	1.5534	2.17153	1.34957	2.10583	1.51853	5.04103	3.91855	5.45299
479234	XM_005618967,XM_005618968,XM_022417506,XM_022417507,XM_536376	HK1	hexokinase 1, transcript variant X2	protein_coding	XP_005619024.1;XP_005619025.1;XP_022273214.1;XP_022273215.1;XP_536376.3	2.78792	8384.48	0.035863	41.2456	0	0	12.112	13.5913	12.459	12.4507	12.4469	13.3483	13.2808	13.3191	4559	4704	4312	12707	12229	11557	35.9629	36.4807	36.2854	103.909	95.441	97.8761	85.9797	87.5065	86.4727	264.482	240.757	245.78
102153613	XR_296264	LOC102153613	uncharacterized LOC102153613	lncRNA	.	2.78787	8.03325	0.687002	2.15307	0.0313132	0.0497982	2.08554	3.56342	2.92319	2.90097	2.90826	3.08061	3.0258	3.02553	5	4	4	14	11	10	0.156862	0.104419	0.122028	0.447644	0.33915	0.324818	0.375023	0.25047	0.290808	1.1394	0.855528	0.815661
483730	XM_005631475	SIPA1	signal-induced proliferation-associated 1	protein_coding	XP_005631532.1	2.78437	259.698	0.124441	11.8719	1.65715e-32	1.2645e-31	7.10052	8.57803	7.56626	7.50524	7.48449	8.28404	8.2592	8.24389	151	143	127	390	392	349	1.11026	1.0275	0.981683	2.89239	2.85869	2.73693	2.6544	2.46467	2.33947	7.36209	7.21124	6.87278
484439	XM_005616439,XM_014119625,XM_014119637,XM_014119641	GIPR	gastric inhibitory polypeptide receptor, transcript variant X2	protein_coding	XP_005616496.1;XP_013975100.1;XP_013975112.1;XP_013975116.1	2.78151	18.3688	0.486401	3.03427	0.00241123	0.00450568	3.2741	4.75828	3.98981	4.07765	3.9427	4.40155	4.15959	4.21753	9	15	6	38	20	22	0.080679	0.12859	0.053309	0.3526	0.170256	0.209235	0.192886	0.30845	0.127043	0.897485	0.429482	0.525417
482110	XM_005628130,XM_022426917,XM_847455	CHRNB4	cholinergic receptor nicotinic beta 4 subunit, transcript variant X3	protein_coding	XP_005628187.1;XP_022282625.1;XP_852548.2	2.7747	9.25132	0.649624	2.26644	0.0234247	0.0380622	2.29189	3.76614	3.06231	3.11266	3.12235	3.20812	3.23392	3.30217	3	6	6	11	13	16	0.032569	0.069632	0.075275	0.137615	0.158371	0.205785	0.077866	0.167026	0.179389	0.350276	0.399502	0.516753
102153822	gene-LOC102153822	LOC102153822	.	pseudogene	.	2.77115	26.4243	0.407049	3.61255	0.000303199	0.000626042	3.80436	5.28087	4.3842	4.55881	4.50775	4.78523	4.71215	4.93419	8	20	15	36	31	47	0.049287	0.136492	0.106897	0.251296	0.214691	0.347285	0.117834	0.327405	0.254749	0.639633	0.541572	0.872078
483660	XM_849186	DUSP8	dual specificity phosphatase 8	protein_coding	XP_854279.2	2.77079	164.113	0.15365	9.56914	1.07801e-21	5.86851e-21	6.44377	7.91394	6.89281	6.90506	6.89653	7.59112	7.59216	7.5586	88	94	85	243	252	219	0.511681	0.530955	0.517236	1.4265	1.45275	1.36011	1.22332	1.27361	1.23264	3.63091	3.66467	3.4154
483494	XM_014121327,XM_022405412	SLC43A3	solute carrier family 43 member 3, transcript variant X2	protein_coding	XP_013976802.1;XP_022261120.1	2.77026	27.6347	0.372147	3.95011	7.81149e-05	0.000171651	3.87169	5.34451	4.5887	4.56288	4.52132	4.88969	4.87478	4.91656	17	16	12	40	40	40	0.178325	0.16958	0.136402	0.440193	0.417409	0.458329	0.426336	0.406774	0.325063	1.12044	1.05294	1.15092
106560171	XM_014122499,XM_014122500,XM_022407742,XM_022407743	LOC106560171	transmembrane O-methyltransferase, transcript variant X4	protein_coding	XP_013977974.1;XP_013977975.1;XP_022263450.1;XP_022263451.1	2.76611	58.9595	0.258416	5.68021	1.3453e-08	3.9524e-08	4.97063	6.43569	5.50924	5.53873	5.58307	6.03918	6.10543	5.96981	29	33	34	86	99	72	0.252358	0.287463	0.31268	0.76859	0.871384	0.729158	0.603334	0.68954	0.745156	1.95632	2.19813	1.83101
476059	XM_014121013,XM_014121014,XM_022405790	AHNAK	AHNAK nucleoprotein, transcript variant X3	protein_coding	XP_013976488.1;XP_013976489.1;XP_022261498.1	2.76605	61792.7	0.039436	37.2205	3.17685e-303	4.36801e-301	15.0021	16.4699	15.3602	15.3675	15.2795	16.2305	16.1802	16.1827	34537	36368	29871	93505	91717	83336	52.5544	53.564	47.3823	142.227	137.372	134.621	125.646	128.484	112.918	362.016	346.529	338.05
476551	XM_005632236,XM_005632237,XM_022406432,XM_022406433,XM_533757	CRBN	cereblon, transcript variant X1	protein_coding	XP_005632293.1;XP_005632294.1;XP_022262140.1;XP_022262141.1;XP_533757.2	2.76521	1056.22	0.0724698	20.2483	3.67735e-91	7.72779e-90	9.13271	10.5991	9.53789	9.42704	9.49697	10.2658	10.3706	10.308	613	549	557	1458	1699	1436	7.04954	6.28894	6.40683	17.3914	19.596	17.5293	16.854	15.0853	15.2683	44.2669	49.4322	44.0182
476403	XM_022423334,XM_533607	FAM71E1	family with sequence similarity 71 member E1, transcript variant X1	protein_coding	XP_022279042.1;XP_533607.3	2.76332	20.1914	0.477935	3.0682	0.00215353	0.00404718	3.42773	4.88859	4.17092	4.09739	4.09592	4.33912	4.59357	4.22497	14	10	9	25	48	16	0.365607	0.242329	0.247016	0.691838	1.28937	0.460634	0.874088	0.581277	0.58867	1.76096	3.25253	1.15671
490854	XM_547976	DEGS2	delta 4-desaturase, sphingolipid 2	protein_coding	XP_547976.2	2.76279	3067.3	0.0474123	30.9229	5.88224e-210	3.94985e-208	10.6709	12.1371	11.0071	11.0358	10.9945	11.8736	11.8951	11.8148	1652	1790	1561	4538	4814	3993	13.6897	14.4276	13.5319	37.7854	39.38	35.1576	32.7293	34.6075	32.2481	96.1764	99.3388	88.2854
611630	XM_014121932,XM_014121933,XM_014121934,XM_022407123	PRAM1	PML-RARA regulated adaptor molecule 1, transcript variant X1	protein_coding	XP_013977407.1;XP_013977408.1;XP_013977409.1;XP_022262831.1	2.75513	11.001	0.595631	2.45474	0.0140985	0.0236839	2.55174	4.01243	3.35166	3.32834	3.31974	3.4422	3.58525	3.48861	7	6	5	12	22	14	0.025883	0.019658	0.018735	0.046721	0.081845	0.057465	0.06188	0.047154	0.044649	0.118922	0.206461	0.144302
485204	XM_005633547,XM_022407725,XM_022407726,XM_542322	FCHSD2	FCH and double SH3 domains 2, transcript variant X1	protein_coding	XP_005633604.1;XP_022263433.1;XP_022263434.1;XP_542322.3	2.75321	715.511	0.0773557	18.8883	1.4243e-79	2.5963e-78	8.57441	10.0359	8.92463	8.94805	8.94558	9.72758	9.73853	9.77937	381	411	377	1019	1069	1015	2.14637	2.25192	2.22118	5.77715	5.95402	6.08656	5.13152	5.40169	5.29334	14.7048	15.0194	15.2841
481231	XM_022424371,XM_538352	CSDC2	cold shock domain containing C2, transcript variant X2	protein_coding	XP_022280079.1;XP_538352.4	2.75196	20.119	0.442488	3.30057	0.000964903	0.00188451	3.41686	4.88547	4.12416	4.19413	4.09705	4.40752	4.35688	4.4685	10	15	8	29	26	32	0.105043	0.153682	0.089614	0.308175	0.274137	0.354765	0.251135	0.368637	0.213562	0.784408	0.69153	0.890861
102156963	XR_294639	LOC102156963	uncharacterized LOC102156963	lncRNA	.	2.75129	14.141	0.540935	2.69923	0.00695011	0.0121859	2.91633	4.37383	3.66684	3.6254	3.69106	3.97459	3.74886	3.88209	8	6	9	28	13	20	0.101244	0.074547	0.109762	0.352795	0.163487	0.269694	0.242052	0.178817	0.261578	0.897981	0.412407	0.677237
100686020	XM_022419134,XM_022419135,XM_022419137,XM_022419138,XM_022419139,XM_022419140	CMIP	c-Maf inducing protein, transcript variant X3	protein_coding	XP_022274842.1;XP_022274843.1;XP_022274845.1;XP_022274846.1;XP_022274847.1;XP_022274848.1	2.75081	684.357	0.0870511	16.7701	4.03826e-63	5.77232e-62	8.51053	9.97158	8.91612	8.91759	8.78805	9.74084	9.67066	9.63436	394	412	315	1066	1020	887	4.73229	4.8304	3.96856	12.903	12.11	11.3574	11.3139	11.5867	9.45758	32.8423	30.5483	28.5199
111097271	XR_002629671	LOC111097271	uncharacterized LOC111097271	lncRNA	.	2.74677	113.88	0.2025	7.19871	6.07851e-13	2.29127e-12	5.92487	7.38378	6.40695	6.37735	6.43574	7.0833	6.83774	7.13771	62	61	63	179	131	181	0.994108	0.956311	1.06212	2.8909	2.06966	3.094	2.3767	2.29391	2.53117	7.35829	5.22085	7.76943
612142	XM_022405753	MACROD1	MACRO domain containing 1	protein_coding	XP_022261461.1	2.74361	148.635	0.165956	8.77388	1.72615e-18	8.33183e-18	6.31282	7.76669	6.80739	6.68373	6.81078	7.47704	7.39145	7.42104	87	72	84	230	213	201	1.73089	1.38976	1.75505	4.62884	4.19822	4.2667	4.13818	3.33362	4.18251	11.7819	10.5903	10.7142
480501	XM_022423909	GRN	granulin precursor	protein_coding	XP_022279617.1	2.74202	9964.33	0.0315753	46.0879	0	0	12.3787	13.834	12.7025	12.7244	12.7101	13.5796	13.5497	13.5608	5366	5760	5208	14780	14821	13595	69.3366	72.3787	70.4115	191.863	189.022	186.629	165.769	173.615	167.799	488.355	476.822	468.649
609462	XM_022410076	TDRP	testis development related protein	protein_coding	XP_022265784.1	2.74043	362.444	0.11724	12.4054	2.44399e-35	2.00819e-34	7.59668	9.05344	7.99421	8.07675	7.87782	8.82467	8.7221	8.70137	200	236	160	576	529	468	2.01135	2.30991	1.68279	5.81618	5.24728	4.99559	4.80872	5.5408	4.01029	14.8041	13.2366	12.5446
102155041	XR_001317780,XR_001317781,XR_002614276,XR_002614277,XR_002614278	LOC102155041	uncharacterized LOC102155041, transcript variant X5	lncRNA	.	2.73911	7.99455	0.73081	1.98917	0.0466825	0.0717432	2.09452	3.55069	2.84922	2.86486	2.91117	2.92821	2.94144	3.1437	3	4	6	7	8	19	0.025328	0.032558	0.074072	0.06353	0.081905	0.26917	0.060553	0.078097	0.176523	0.161706	0.20661	0.675921
475867	XM_005630917,XM_005630919,XM_014120816,XM_022405165,XM_022405166,XM_022405167,XM_022405168	BLVRA	biliverdin reductase A, transcript variant X6	protein_coding	XP_005630974.1;XP_005630976.1;XP_013976291.1;XP_022260873.1;XP_022260874.1;XP_022260875.1;XP_022260876.1	2.73835	2427.9	0.0510737	28.455	4.22062e-178	2.24019e-176	10.3436	11.7962	10.7054	10.6274	10.7159	11.5067	11.5182	11.5407	1365	1283	1330	3477	3649	3390	11.3953	10.6341	11.6764	31.1519	32.6427	29.9136	27.2436	25.5081	27.8264	79.292	82.3434	75.117
480286	XM_537408	EGLN3	egl-9 family hypoxia inducible factor 3	protein_coding	XP_537408.3	2.7381	2205.09	0.0584088	24.8794	1.24488e-136	4.44859e-135	10.2041	11.6576	10.6036	10.5532	10.4738	11.399	11.4088	11.3379	1301	1270	1051	3272	3427	2871	12.7641	12.111	10.7856	32.249	33.1854	29.9281	30.5162	29.0508	25.7034	82.0843	83.7124	75.1533
489498	XM_005620047	USP43	ubiquitin specific peptidase 43	protein_coding	XP_005620104.2	2.73797	2688.85	0.0456901	31.8036	5.7753e-222	4.36534e-220	10.4904	11.9437	10.8283	10.8359	10.8258	11.6973	11.6471	11.6651	1465	1544	1403	4036	3957	3658	9.90722	10.1589	9.9306	27.4281	26.4245	26.2895	23.6861	24.3682	23.6659	69.8137	66.6577	66.0163
610622	XM_005619680,XM_014113372	C2CD2L	C2CD2 like, transcript variant X2	protein_coding	XP_005619737.1;XP_013968847.1	2.73781	580.431	0.0870518	16.6915	1.51222e-62	2.1467e-61	8.27865	9.73186	8.64149	8.64418	8.65836	9.48624	9.38613	9.45201	314	329	309	889	821	803	2.4101	2.45566	2.47485	6.86661	6.23194	6.55405	5.76203	5.89042	5.89787	17.4778	15.7205	16.4581
485657	XM_005634401,XM_022408611	SH3BP5	SH3 domain binding protein 5, transcript variant X1	protein_coding	XP_005634458.1;XP_022264319.1	2.73658	3878.18	0.0404254	35.9273	1.14337e-282	1.29975e-280	11.0193	12.4719	11.3767	11.3477	11.3433	12.191	12.1895	12.2186	2177	2186	2002	5594	5787	5415	21.3942	20.9824	20.5833	55.5552	56.0767	56.5847	51.149	50.3306	49.0526	141.407	141.457	142.092
102156445	XR_295969	LOC102156445	uncharacterized LOC102156445	lncRNA	.	2.73581	23.8672	0.416332	3.48752	0.000487518	0.000985204	3.67796	5.12661	4.27904	4.35185	4.44845	4.59536	4.66626	4.72929	8	13	18	29	36	38	0.027224	0.043707	0.067901	0.104311	0.126242	0.144116	0.065086	0.10484	0.161817	0.265506	0.318455	0.361893
612721	XM_022426420	L3MBTL3	L3MBTL3, histone methyl-lysine binding protein	protein_coding	XP_022282128.1	2.73518	685.482	0.0808451	17.9558	4.32495e-72	7.0553e-71	8.51969	9.97147	8.91164	8.85934	8.87746	9.63994	9.68575	9.72772	390	378	357	948	1035	984	3.0741	2.89965	2.94727	7.50985	8.05383	8.24206	7.34951	6.95542	7.02372	19.1151	20.3163	20.6969
481298	XM_005625957,XM_005625960,XM_005625961,XM_538419	SLC41A2	solute carrier family 41 member 2, transcript variant X4	protein_coding	XP_005626014.1;XP_005626017.1;XP_005626018.1;XP_538419.2	2.73515	1583.19	0.0541707	26.7972	3.48415e-158	1.60705e-156	9.72739	11.1791	10.0656	10.0827	10.0697	10.9013	10.9098	10.8968	857	915	828	2302	2408	2151	4.79645	4.97553	3.87732	10.5243	12.8718	10.2899	11.4673	11.9348	9.24014	26.7878	32.47	25.8394
476006	XM_005631397	LOC476006	glutathione S-transferase P-like	protein_coding	XP_005631454.1	2.73473	1532.26	0.0588185	24.6759	1.94095e-134	6.75218e-133	9.68064	11.1318	10.0156	10.0149	10.0471	10.9014	10.8158	10.8458	826	861	828	2349	2213	2074	26.875	27.2561	28.199	76.8557	71.1159	71.7612	64.2525	65.3794	67.2018	195.623	179.395	180.202
480272	XM_005623276,XM_537395	NFATC4	nuclear factor of activated T-cells 4, transcript variant X1	protein_coding	XP_005623333.1;XP_537395.2	2.73419	257.592	0.134009	10.8285	2.52363e-27	1.66974e-26	7.10988	8.55863	7.56086	7.46477	7.52536	8.25344	8.34107	8.1354	151	135	137	378	435	307	1.21075	1.09064	1.14881	3.09779	3.47699	2.68345	2.89464	2.61613	2.73777	7.8849	8.77094	6.73849
606858	XM_022419421	SPNS2	sphingolipid transporter 2	protein_coding	XP_022275129.1	2.73396	68.5666	0.256252	5.66237	1.49297e-08	4.36759e-08	5.20345	6.64799	5.69015	5.62824	5.88324	6.17664	6.33265	6.2701	33	29	50	87	115	95	0.295203	0.249078	0.467584	0.789461	1.02935	0.919443	0.705768	0.597465	1.11431	2.00944	2.59661	2.30884
484490	XM_022405907	AXL	AXL receptor tyrosine kinase	protein_coding	XP_022261615.1	2.73246	43.7072	0.306689	4.72857	2.26105e-06	5.6544e-06	4.54918	6.00005	5.06128	5.22732	5.17019	5.54282	5.66437	5.53797	17	31	24	59	76	55	0.088635	0.159837	0.130508	0.314621	0.39682	0.308539	0.211906	0.383403	0.311016	0.800814	1.001	0.774782
100856568	XM_003639950	NCKAP5L	NCK associated protein 5 like	protein_coding	XP_003639998.1	2.73048	225.139	0.137023	10.576	3.85021e-26	2.43796e-25	6.91413	8.3649	7.35711	7.39015	7.2478	8.07073	8.07759	7.99428	128	141	102	337	352	288	0.820153	0.878414	0.68253	2.16977	2.22417	1.96277	1.96081	2.10706	1.62655	5.52279	5.61061	4.92878
483642	XM_005631305,XM_022405504	CHST1	carbohydrate sulfotransferase 1, transcript variant X2	protein_coding	XP_005631362.1;XP_022261212.1	2.72663	718.976	0.0803363	18.0132	1.53416e-72	2.53128e-71	8.59213	10.039	9.02375	8.90807	8.92122	9.76652	9.75258	9.74283	435	386	362	1061	1082	970	3.42571	2.97191	2.96111	8.41467	8.41443	8.2183	8.19014	7.12873	7.05668	21.4181	21.226	20.6372
475128	XM_014118659	KIFC2	kinesin family member C2	protein_coding	XP_013974134.1	2.723	368.838	0.107805	13.4056	5.60627e-41	5.205e-40	7.63066	9.07547	7.99656	8.03834	8.01643	8.73911	8.84661	8.74103	196	218	194	513	603	483	1.74725	1.8975	1.81722	4.61131	5.33042	4.58796	4.1773	4.55155	4.33066	11.7373	13.4464	11.521
485790	XM_014107288,XM_845093	CDC25B	cell division cycle 25B, transcript variant X1	protein_coding	XP_013962763.1;XP_850186.1	2.72232	3497.3	0.0434548	33.2492	2.09589e-242	1.84502e-240	10.8755	12.3208	11.2197	11.2362	11.1759	12.0676	12.05	12.0306	1940	2068	1759	5189	5274	4678	18.6288	19.3975	17.6442	49.8631	48.9974	46.5705	44.5375	46.529	42.0484	126.918	123.599	116.945
476863	XM_014122639,XM_014122640,XM_022407856,XM_022407857	FAR1	fatty acyl-CoA reductase 1, transcript variant X4	protein_coding	XP_013978114.1;XP_013978115.1;XP_022263564.1;XP_022263565.1	2.71777	3511.72	0.0444358	32.4609	3.80232e-231	3.15484e-229	10.8836	12.3259	11.2176	11.2133	11.2235	12.0089	12.0801	12.0749	1927	1999	1866	4851	5437	4899	11.764	11.8708	11.925	29.786	32.8032	31.8153	28.1251	28.4747	28.4187	75.8154	82.7484	79.8923
486414	XM_022410344	RTN4R	reticulon 4 receptor	protein_coding	XP_022266052.1	2.71754	22.2961	0.434171	3.32196	0.000893885	0.00175388	3.58176	5.02763	4.34757	4.292	4.17456	4.61707	4.59152	4.47517	17	14	6	37	36	24	0.180118	0.146554	0.06495	0.409224	0.389652	0.282754	0.430623	0.35154	0.154784	1.04161	0.982923	0.710031
609307	XM_005622312,XM_005622313,XM_005622315,XM_014115064,XM_014115065,XM_022420851,XM_022420852,XM_022420853,XM_022420854,XR_002628149,XR_002628150,XR_292641	CD55	CD55 molecule (Cromer blood group), transcript variant X1	protein_coding	XP_005622369.1;XP_005622370.1;XP_005622372.1;XP_013970539.1;XP_013970540.2;XP_022276559.1;XP_022276560.1;XP_022276561.1;XP_022276562.1	2.71412	1961.05	0.0528148	27.2742	8.5756e-164	4.11316e-162	10.0445	11.4848	10.403	10.355	10.3926	11.1886	11.1975	11.2477	1106	1082	1048	2778	2907	2785	11.2459	10.6835	11.3202	29.1634	30.534	31.4307	26.8865	25.6266	26.9773	74.2304	77.0241	78.9266
483147	XM_022404892,XM_540265	ZNF697	zinc finger protein 697, transcript variant X2	protein_coding	XP_022260600.1;XP_540265.3	2.71094	1509.34	0.0588196	24.4611	3.83099e-132	1.29527e-130	9.66735	11.1069	10.0449	10.0209	9.9618	10.8542	10.8062	10.8348	870	879	747	2248	2208	2066	4.29605	4.19794	3.8375	11.0855	10.6913	10.7605	10.2709	10.0696	9.14525	28.2164	26.9697	27.0209
111093263	XR_002621164	LOC111093263	uncharacterized LOC111093263	lncRNA	.	2.71022	22.3604	0.43056	3.34079	0.000835407	0.00164562	3.58657	5.03155	4.3336	4.27762	4.2115	4.59504	4.44449	4.64388	16	13	8	35	24	37	0.054611	0.040499	0.025867	0.120997	0.07963	0.135561	0.130564	0.097146	0.061644	0.307978	0.200871	0.340413
607003	XM_843610	DPP7	dipeptidyl peptidase 7	protein_coding	XP_848703.2	2.70986	618.335	0.0915163	15.7154	1.18544e-55	1.48047e-54	8.38207	9.81866	8.70676	8.73481	8.78731	9.54127	9.60919	9.44012	323	351	348	907	1015	758	4.74322	5.01246	5.34344	13.3881	14.7233	11.8285	11.34	12.0234	12.7341	34.0773	37.1405	29.7029
474628	XM_005626260	ATP6V1B1	ATPase H+ transporting V1 subunit B1	protein_coding	XP_005626317.1	2.70923	2125.55	0.0524691	27.4044	2.42983e-165	1.18914e-163	10.1619	11.6006	10.4649	10.5466	10.4859	11.3386	11.3031	11.3421	1116	1298	1103	3124	3112	2945	8.73975	9.88725	9.04223	24.5895	24.0657	24.5087	20.8949	23.7166	21.5488	62.5885	60.7073	61.5446
474465	XM_531695	TTC38	tetratricopeptide repeat domain 38	protein_coding	XP_531695.2	2.70727	263.867	0.126143	11.3906	4.65877e-30	3.30347e-29	7.15316	8.5902	7.48905	7.61408	7.5637	8.30521	8.30902	8.23066	130	166	141	394	410	338	1.37414	1.7	1.55474	4.18373	4.27869	3.79081	3.28527	4.07781	3.70515	10.649	10.7933	9.51922
490245	XM_005622267,XM_022420814,XM_547366,XR_002628107,XR_002628108,XR_002628110	KIF21B	kinesin family member 21B, transcript variant X5	protein_coding	XP_005622324.1;XP_022276522.1;XP_547366.4	2.70349	108.003	0.191916	7.47628	7.64561e-14	3.01337e-13	5.8659	7.30093	6.30305	6.38605	6.35701	7.01876	6.93186	6.89937	54	67	58	172	158	137	0.16036	0.198892	0.184538	0.538534	0.479216	0.446834	0.383385	0.477085	0.439778	1.37075	1.20885	1.12206
485803	XM_014107058	EBF4	early B-cell factor 4	protein_coding	XP_013962533.1	2.69349	99.7369	0.208178	6.86661	6.5746e-12	2.33672e-11	5.7548	7.18465	6.3393	6.23715	6.14078	6.816	6.91595	6.74811	67	57	42	142	169	121	0.664447	0.541379	0.426238	1.41457	1.6512	1.27447	1.58855	1.29861	1.01578	3.60055	4.16527	3.20036
612179	XM_022403421,XM_022403422,XM_022403423,XM_022403424,XM_022403425,XM_022403426,XM_022403427,XM_022403428,XR_002614236,XR_002614237	DRAM1	DNA damage regulated autophagy modulator 1, transcript variant X9	protein_coding	XP_022259129.1;XP_022259130.1;XP_022259131.1;XP_022259132.1;XP_022259133.1;XP_022259134.1;XP_022259135.1;XP_022259136.1	2.68901	80.1957	0.232368	6.14145	8.17694e-10	2.59851e-09	5.43922	6.87041	5.99806	6.03997	5.80715	6.49833	6.55207	6.4476	49	56	29	116	130	101	0.455899	0.493625	0.276084	1.09021	1.22003	0.957564	1.08996	1.18406	0.657943	2.77494	3.07761	2.40457
490590	XM_022422496	RIN3	Ras and Rab interactor 3	protein_coding	XP_022278204.1	2.68895	117.583	0.189298	7.53859	4.75094e-14	1.89003e-13	5.99756	7.42016	6.50107	6.35355	6.53026	7.06661	7.13949	7.01984	70	54	71	168	192	148	0.449387	0.336093	0.47904	1.08905	1.22188	1.01381	1.07439	0.806189	1.14161	2.77199	3.08228	2.54581
610880	XM_005623733,XM_005623734,XM_005623735,XM_005623736,XM_005623737,XM_022422311,XM_022422312,XM_022422314,XM_022422315	FOXN3	forkhead box N3, transcript variant X4	protein_coding	XP_005623790.1;XP_005623791.1;XP_005623792.1;XP_005623793.1;XP_005623794.1;XP_022278019.1;XP_022278020.1;XP_022278022.1;XP_022278023.1	2.68759	163.011	0.157084	9.07992	1.08656e-19	5.48486e-19	6.46572	7.89262	6.97425	6.86614	6.8677	7.57232	7.52894	7.59735	102	88	81	238	233	231	0.331901	0.279236	0.27223	0.780847	0.748019	0.803518	0.793504	0.669805	0.648757	1.98751	1.88693	2.01774
480587	XM_005624755,XM_005624756,XM_005624758,XM_005624761,XM_022423250,XM_022423251,XM_022423252,XM_022423253,XM_022423254,XM_022423255,XR_002630064	BCAS3	BCAS3, microtubule associated cell migration factor, transcript variant X8	protein_coding	XP_005624812.1;XP_005624813.1;XP_005624815.1;XP_005624818.1;XP_022278958.1;XP_022278959.1;XP_022278960.1;XP_022278961.1;XP_022278962.1;XP_022278963.1	2.68553	752.003	0.0810686	17.5803	3.49025e-69	5.49496e-68	8.67317	10.0978	9.07309	9.00777	8.99448	9.83286	9.86689	9.74859	445	424	383	1109	1194	946	2.97741	2.74818	2.66682	7.49349	7.90153	6.73476	7.11835	6.59208	6.35538	19.0734	19.9321	16.9119
612919	XM_005637161	GABARAPL1	GABA type A receptor associated protein like 1	protein_coding	XP_005637218.1	2.68551	1810.72	0.0580038	24.5708	2.59502e-133	8.96275e-132	9.94124	11.3654	10.2936	10.2347	10.3013	11.0726	11.1487	11.0591	1026	989	996	2561	2887	2369	14.0385	13.1684	14.2647	35.2163	39.0126	34.4545	33.563	31.5871	33.9945	89.6371	98.4121	86.5198
485017	XM_542135	SH2D3A	SH2 domain containing 3A	protein_coding	XP_542135.2	2.68358	386.981	0.111664	12.7539	2.9635e-37	2.53611e-36	7.71321	9.13984	8.08057	8.18542	7.99683	8.90385	8.80894	8.81882	211	257	178	601	557	511	2.26546	2.68569	2.0011	6.50512	5.91994	5.85178	5.41623	6.4422	4.76888	16.5577	14.9334	14.6946
488167	XM_022414244	PLD1	phospholipase D1	protein_coding	XP_022269952.1	2.68217	3992.36	0.0469963	30.2875	1.67481e-201	1.06516e-199	11.0819	12.5061	11.4188	11.4565	11.3544	12.2605	12.2135	12.2412	2236	2450	1973	5925	5830	5447	6.92728	7.3816	6.39522	18.4379	17.8261	17.9264	16.5616	17.7063	15.2406	46.9305	44.9675	45.0157
100684937	XM_003433519,XM_022410976	SSPN	sarcospan, transcript variant X1	protein_coding	XP_003433567.3;XP_022266684.1	2.68199	1082.18	0.0642818	22.1416	1.25667e-108	3.24554e-107	9.1997	10.6224	9.52498	9.53631	9.56912	10.3443	10.3648	10.3328	585	620	597	1562	1656	1448	3.38874	3.50262	3.62177	9.14094	9.62544	8.91973	8.10175	8.40177	8.63112	23.2667	24.2808	22.3986
111094067	XM_022414628,XR_002623017,XR_002623018	LOC111094067	uncharacterized LOC111094067, transcript variant X1	protein_coding	XP_022270336.1	2.67989	30.8062	0.375304	3.78939	0.000151016	0.000322422	4.0725	5.48503	4.71281	4.58084	4.79538	5.13243	5.04675	4.95554	18	10	23	53	46	34	0.248483	0.236782	0.416346	0.716033	0.69672	0.472004	0.594069	0.567972	0.992205	1.82254	1.75752	1.18526
481255	XM_022424448,XM_022424449,XM_022424450,XM_022424451,XM_022424452,XM_022424453	MAFF	MAF bZIP transcription factor F, transcript variant X4	protein_coding	XP_022280156.1;XP_022280157.1;XP_022280158.1;XP_022280159.1;XP_022280160.1;XP_022280161.1	2.67905	1328.09	0.07088	20.0581	1.71359e-89	3.54937e-88	9.49625	10.9174	9.86345	9.76307	9.87455	10.692	10.5652	10.6698	766	697	747	2029	1824	1859	9.35223	8.30516	9.394	24.821	21.452	24.2474	22.3592	19.9216	22.3871	63.1778	54.1143	60.8883
610276	NM_001201488	LGALS1	galectin 1	protein_coding	NP_001188417.1	2.67724	3947.4	0.0436669	32.536	3.29883e-232	2.7529e-230	11.0676	12.489	11.374	11.4296	11.3836	12.2208	12.1915	12.253	2128	2388	2071	5708	5726	5553	135.102	147.395	137.555	364.018	358.74	374.449	323	353.557	327.811	926.547	904.945	940.291
479239	XM_003638992,XM_845335	UNC5B	unc-5 netrin receptor B, transcript variant X2	protein_coding	XP_003639040.1;XP_850428.1	2.6767	385.216	0.108177	13.1309	2.19174e-39	1.9617e-38	7.70937	9.13222	8.11811	8.15275	7.98001	8.82597	8.84546	8.84279	224	246	174	550	583	527	0.874492	0.935984	0.712675	2.16181	2.25073	2.19213	2.09072	2.24515	1.69839	5.50251	5.67762	5.50473
611936	XM_005623674,XM_005623676,XM_022422230,XM_022422231,XR_002629332	JDP2	Jun dimerization protein 2, transcript variant X5	protein_coding	XP_005623731.1;XP_005623733.1;XP_022277938.1;XP_022277939.1	2.67499	399.73	0.105111	13.5051	1.45963e-41	1.37281e-40	7.76667	9.1841	8.14265	8.07156	8.20273	8.84803	8.9365	8.89016	223	209	234	549	631	542	2.12714	1.93194	2.29479	5.22528	5.87022	5.46712	5.08554	4.63416	5.46877	13.3001	14.808	13.7286
100271859	XM_022424167	HMGA2	high mobility group AT-hook 2	protein_coding	XP_022279875.1	2.67394	1524.09	0.0763816	18.5773	4.90246e-77	8.61032e-76	9.69605	11.1155	10.0577	10.0133	10.0227	10.9059	10.7023	10.9072	877	862	804	2366	1951	2225	61.4387	58.7523	58.9298	166.589	134.952	165.644	146.887	140.93	140.437	424.023	340.426	415.954
479767	XM_022419808	SNX8	sorting nexin 8	protein_coding	XP_022275516.1	2.67012	3124.01	0.0431156	32.8629	7.4545e-237	6.36808e-235	10.7332	12.1503	11.0776	11.0624	11.0464	11.8994	11.8628	11.8879	1773	1813	1635	4600	4578	4265	10.8977	10.8335	10.5138	28.4072	27.7718	27.8513	26.0541	25.9864	25.0557	72.3058	70.0563	69.9383
478446	XM_005639100	FRAS1	Fraser extracellular matrix complex subunit 1	protein_coding	XP_005639157.1	2.67009	509.898	0.0918609	15.4243	1.12392e-53	1.33879e-52	8.11703	9.53559	8.4899	8.52499	8.42612	9.26932	9.21794	9.26052	287	315	251	755	737	702	0.48304	0.516465	0.441991	1.27759	1.22645	1.25656	1.15484	1.23885	1.05332	3.25189	3.09381	3.15539
608801	XM_005623092,XM_022421642	IMPA2	inositol monophosphatase 2, transcript variant X2	protein_coding	XP_005623149.2;XP_022277350.1	2.66912	162.454	0.173381	8.16908	3.10752e-16	1.36862e-15	6.46872	7.88471	6.8192	6.89037	6.98061	7.66959	7.39789	7.58542	78	93	100	271	197	229	1.51426	1.74871	2.1257	5.76845	3.78699	5.14327	3.62029	4.19464	5.06581	14.6826	9.55293	12.9154
486596	XM_005636944,XM_005636945	SLC38A2	solute carrier family 38 member 2, transcript variant X1	protein_coding	XP_005637001.1;XP_005637002.1	2.6658	6635.92	0.0386137	36.6338	8.27594e-294	1.04807e-291	11.8219	13.2365	12.1663	12.1425	12.1297	12.9362	13.0064	12.9725	3793	3836	3475	9225	10325	9015	22.2496	21.696	21.1538	53.804	59.2262	55.5683	53.1941	52.0425	50.4122	136.949	149.402	139.539
612724	XM_005615636	TMEM200A	transmembrane protein 200A	protein_coding	XP_005615693.1	2.6625	312.934	0.117881	11.9849	4.26609e-33	3.30239e-32	7.41614	8.82995	7.86146	7.78365	7.75687	8.57608	8.45841	8.55682	191	177	156	477	429	438	1.5423	1.39518	1.32133	3.87725	3.42945	3.77168	3.6873	3.34663	3.1489	9.8689	8.65103	9.47118
106558438	XR_001315577	LOC106558438	uncharacterized LOC106558438	lncRNA	.	2.65873	15.4649	0.504534	2.79612	0.00517207	0.00922638	3.08099	4.48979	3.81815	3.79396	3.7723	3.96573	4.11541	3.95195	10	9	7	19	31	17	0.237009	0.206297	0.166142	0.468618	0.747892	0.440678	0.566639	0.494845	0.395938	1.19279	1.88661	1.1066
485747	XM_005634713,XM_022409175,XR_002618622,XR_002618624,XR_002618625,XR_002618626,XR_002618627,XR_295409,XR_295410,XR_295411	RALGAPA2	Ral GTPase activating protein catalytic alpha subunit 2, transcript variant X3	protein_coding	XP_005634770.1;XP_022264883.1	2.65849	195.1	0.151302	9.32311	1.12976e-20	5.94834e-20	6.73448	8.14831	7.11997	7.25651	7.06756	7.9022	7.77535	7.81335	103	135	90	308	272	259	0.286532	0.366715	0.262315	1.01935	0.751425	0.782201	0.685038	0.879642	0.62513	2.59459	1.89552	1.96421
474802	XM_005626921,XM_005626922,XM_014117918	PTGR1	prostaglandin reductase 1, transcript variant X1	protein_coding	XP_005626978.1;XP_005626979.1;XP_013973393.1	2.65673	59953.5	0.0254899	55.3024	0	0	15.001	16.4106	15.3263	15.3069	15.3302	16.1444	16.1447	16.1572	33692	34273	32544	86208	89359	82087	756.497	748.771	765.866	1952.24	1985.49	1964.81	1808.62	1796.08	1825.16	4969.1	5008.53	4933.9
102155678	XR_001316242	LOC102155678	uncharacterized LOC102155678	lncRNA	.	2.65535	31.7077	0.3647	3.86317	0.000111925	0.000242221	4.11522	5.52623	4.72675	4.71513	4.76744	4.99388	5.0015	5.24959	17	17	19	37	39	59	0.501982	0.485796	0.601585	1.11518	1.17894	1.91362	1.20013	1.16528	1.43365	2.8385	2.97396	4.80534
478699	XM_022414478	SERPINB6	serpin family B member 6	protein_coding	XP_022270186.1	2.65305	7177.58	0.0380661	36.9792	2.47204e-299	3.30452e-297	11.9401	13.3479	12.2889	12.2445	12.2534	13.0674	13.0649	13.1209	4151	4087	3809	10171	10510	10128	85.6146	81.9905	82.1998	210.776	213.986	221.942	204.686	196.671	195.892	536.494	539.795	557.326
486915	XM_014108904,XM_014108905,XM_022411860,XM_022411861,XM_022411862,XM_022411863,XM_022411864,XM_022411865,XM_544045	GRK5	G protein-coupled receptor kinase 5, transcript variant X1	protein_coding	XP_013964379.1;XP_013964380.1;XP_022267568.1;XP_022267569.1;XP_022267570.1;XP_022267571.1;XP_022267572.1;XP_022267573.1;XP_544045.3	2.653	58.5813	0.259797	5.41817	6.02118e-08	1.68661e-07	5.00521	6.41018	5.57541	5.46726	5.6031	6.02949	5.97994	6.06694	35	27	36	85	81	85	0.267066	0.25963	0.282456	0.702782	0.696144	0.819023	0.638497	0.622778	0.673128	1.78881	1.75607	2.05668
111091717	XR_002617688	LOC111091717	uncharacterized LOC111091717	lncRNA	.	2.64696	93.8088	0.214688	6.54129	6.09922e-11	2.06846e-10	5.68505	7.08926	6.03146	6.25122	6.21064	6.73292	6.7966	6.6714	38	65	55	135	153	116	0.724786	1.21146	1.09875	2.61777	2.92652	2.38317	1.73281	2.90594	2.61847	6.6631	7.38236	5.98445
609407	XM_005624061	UBALD2	UBA like domain containing 2	protein_coding	XP_005624118.1	2.64396	1294	0.064991	21.583	2.59698e-103	6.21768e-102	9.47226	10.8748	9.74928	9.84492	9.82427	10.5988	10.6474	10.566	670	796	713	1855	2029	1679	14.0905	16.3026	15.7081	39.2244	42.1543	37.5535	33.6873	39.1052	37.4343	99.839	106.337	94.3018
611745	NM_001114296	EFNB2	ephrin B2	protein_coding	NP_001107768.1	2.64384	12.5586	0.58618	2.39284	0.0167183	0.0277651	2.79153	4.18535	3.59696	3.41438	3.51724	3.66637	3.74507	3.68158	12	2	7	16	22	16	0.293048	0.034886	0.165371	0.406312	0.561517	0.42324	0.700616	0.083682	0.394101	1.0342	1.41647	1.06281
483318	XM_014116208	ITGB4	integrin subunit beta 4	protein_coding	XP_013971683.1	2.6409	18108.6	0.0345285	40.576	0	0	13.28	14.6812	13.5924	13.62	13.5834	14.4438	14.3783	14.4371	10070	10886	9564	26806	25851	24988	44.6459	46.9329	44.3663	119.385	113.115	117.687	106.739	112.578	105.731	303.874	285.341	295.528
612029	XM_014115279,XR_002628505	CAPN8	calpain 8, transcript variant X2	protein_coding	XP_013970754.1	2.64088	13.6204	0.585845	2.39145	0.0167819	0.0278547	2.89825	4.30638	3.55082	3.64932	3.59354	3.94185	3.60408	3.82254	5	11	7	30	8	20	0.052486	0.104606	0.068043	0.312225	0.075316	0.224217	0.125483	0.25092	0.162154	0.794716	0.189989	0.563039
106559497	XR_001317329	LOC106559497	uncharacterized LOC106559497	lncRNA	.	2.64007	10.0613	0.638091	2.19494	0.0281676	0.0451238	2.46194	3.86918	3.14441	3.26712	3.22541	3.40896	3.30597	3.39208	2	9	6	17	11	15	0.020225	0.115242	0.076343	0.230515	0.146641	0.215107	0.048354	0.276431	0.181934	0.586738	0.369913	0.540161
491309	XM_005625263,XM_005625265,XM_022423747,XM_548430	LRRC8A	leucine rich repeat containing 8 VRAC subunit A, transcript variant X3	protein_coding	XP_005625320.1;XP_005625322.1;XP_022279455.1;XP_548430.2	2.6395	3769.87	0.0407879	34.3304	2.76604e-258	2.69819e-256	11.0164	12.4169	11.3157	11.3564	11.3471	12.1471	12.1436	12.1696	2048	2254	2051	5399	5573	5197	12.391	13.2832	12.9913	32.8746	33.3695	33.4545	29.6244	31.8625	30.96	83.6768	84.1769	84.0087
477305	XM_005635464,XM_005635468,XM_014107370,XM_014107371,XM_014107372,XM_014107373,XM_014107374,XM_014107375,XM_014107376,XM_014107377,XM_014107378,XM_022409659,XM_844120	NBEA	neurobeachin, transcript variant X12	protein_coding	XP_005635521.1;XP_005635525.1;XP_013962845.1;XP_013962846.1;XP_013962847.1;XP_013962848.1;XP_013962849.1;XP_013962850.1;XP_013962851.1;XP_013962852.1;XP_013962853.1;XP_022265367.1;XP_849213.1	2.63138	318.353	0.111835	12.4811	9.46872e-36	7.87896e-35	7.45379	8.84986	7.84118	7.84817	7.81161	8.5854	8.55758	8.5248	181	191	166	475	476	415	0.440452	0.450385	0.420242	1.251	1.1446	1.07475	1.05303	1.08034	1.00149	3.18419	2.88733	2.69885
102151770	gene-LOC102151770	LOC102151770	.	pseudogene	.	2.62828	26.0619	0.391587	3.56018	0.0003706	0.000757948	3.84726	5.23768	4.56873	4.42376	4.47403	4.84882	4.81213	4.73304	20	11	13	42	40	30	0.082502	0.040636	0.052822	0.171318	0.159465	0.12798	0.197244	0.097475	0.125882	0.43606	0.402262	0.321376
111096325	XR_002627651	LOC111096325	uncharacterized LOC111096325	lncRNA	.	2.62761	47.1406	0.292318	4.76792	1.86136e-06	4.67997e-06	4.69884	6.09403	5.24843	5.3285	5.22272	5.64588	5.79956	5.63367	25	33	22	62	84	57	0.653443	0.826687	0.589193	1.63141	2.19234	1.58629	1.56224	1.98298	1.40412	4.15247	5.53034	3.98338
612206	XM_849942	GBA	glucosylceramidase beta	protein_coding	XP_855035.1	2.62411	639.864	0.0812434	17.1316	8.6258e-66	1.27855e-64	8.46444	9.85565	8.78402	8.79918	8.85421	9.56724	9.57758	9.5917	346	369	367	909	953	878	4.94619	5.13241	5.48171	13.0521	13.4523	13.3274	11.8253	12.3112	13.0636	33.2219	33.9344	33.4669
486821	XM_005637591	UBTD1	ubiquitin domain containing 1	protein_coding	XP_005637648.2	2.61928	282.085	0.1184	11.7328	8.65372e-32	6.47325e-31	7.28434	8.67343	7.68459	7.66095	7.66184	8.41536	8.35643	8.35897	163	164	151	425	410	373	3.08428	3.01228	2.98462	8.09885	7.66287	7.49902	7.37385	7.22557	7.11273	20.6142	19.3301	18.831
481660	NM_001204899,XM_005626411,XM_005626413,XM_005626416,XM_005626417,XM_022424914,XM_022424915,XM_022424916,XM_022424917	AKAP2	A kinase (PRKA) anchor protein 2	protein_coding	NP_001191828.1;XP_005626468.2;XP_005626470.2;XP_005626473.1;XP_005626474.1;XP_022280622.1;XP_022280623.1;XP_022280624.1;XP_022280625.1	2.61648	5060.36	0.0421641	32.9101	1.57434e-237	1.36101e-235	11.4502	12.8382	11.7555	11.7913	11.7591	12.6158	12.5332	12.5821	2807	3068	2710	7593	7184	6871	10.0756	10.103	10.1388	25.4339	24.0683	26.1239	24.0887	24.2342	24.162	64.7377	60.7138	65.6006
490413	XM_014115017	MEF2D	myocyte enhancer factor 2D	protein_coding	XP_013970492.1	2.61474	1017.1	0.0668266	20.7502	1.22038e-95	2.70225e-94	9.13616	10.5231	9.46864	9.48219	9.46393	10.2133	10.2767	10.2695	572	608	546	1398	1556	1399	2.75211	2.84281	2.74693	6.76	7.39105	7.14908	6.5797	6.81908	6.54628	17.2064	18.6444	17.9523
102157269	XM_005633848,XR_001314205,XR_002617847	LOC102157269	uncharacterized LOC102157269, transcript variant X2	protein_coding	XP_005633905.1	2.60913	51.0055	0.301106	4.59496	4.32826e-06	1.05928e-05	4.8177	6.20573	5.19776	5.50536	5.37132	5.86063	5.74726	5.81774	16	43	28	80	68	70	0.095713	0.333602	0.214015	0.520781	0.505713	0.518256	0.228829	0.800213	0.510023	1.32556	1.2757	1.30141
477139	XM_005634721,XM_005634722,XM_005634723,XM_005634725,XM_005634726,XM_014106942,XM_022409237,XM_022409238,XM_022409239	RIN2	Ras and Rab interactor 2, transcript variant X9	protein_coding	XP_005634778.1;XP_005634779.1;XP_005634780.1;XP_005634782.1;XP_005634783.1;XP_013962417.1;XP_022264945.1;XP_022264946.1;XP_022264947.1	2.606	323.226	0.117351	11.7752	5.23835e-32	3.94091e-31	7.48489	8.86826	7.76598	7.92839	7.87499	8.55703	8.54221	8.62772	158	212	180	454	462	464	0.898256	1.19113	1.08968	2.65619	2.6456	2.85098	2.14754	2.85718	2.59685	6.76088	6.67372	7.15918
478447	XM_022413544,XM_022413545	ANXA3	annexin A3, transcript variant X1	protein_coding	XP_022269252.1;XP_022269253.1	2.60508	1320.42	0.0597442	23.1207	2.87002e-118	8.20484e-117	9.51691	10.898	9.8353	9.85718	9.84556	10.6239	10.6652	10.6063	737	792	718	1880	2040	1731	12.0064	12.5497	12.2331	30.7621	32.802	29.957	28.7047	30.1032	29.1531	78.2998	82.7453	75.2259
111093400	XR_002621505,XR_002621506,XR_002621507	LOC111093400	uncharacterized LOC111093400, transcript variant X3	lncRNA	.	2.60438	14.176	0.544225	2.53744	0.0111666	0.019031	2.97491	4.35684	3.63239	3.66157	3.70999	3.74135	3.85616	3.99754	6	8	10	12	20	28	0.060845	0.078044	0.110936	0.124584	0.211007	0.318848	0.145468	0.187204	0.264374	0.317107	0.532278	0.800668
486337	XM_005636387	TTC28	tetratricopeptide repeat domain 28	protein_coding	XP_005636444.1	2.59851	13.5403	0.543386	2.53536	0.011233	0.019133	2.91638	4.2877	3.65821	3.56479	3.63013	3.7292	3.89294	3.80763	10	5	8	14	26	18	0.022961	0.009725	0.018377	0.032709	0.057914	0.043782	0.054894	0.023327	0.043794	0.083257	0.146092	0.109943
477604	XM_005636806,XM_022411521,XM_022411522,XM_022411523,XM_022411524,XM_022411525,XM_022411526,XM_022411527	SCN8A	sodium voltage-gated channel alpha subunit 8, transcript variant X8	protein_coding	XP_005636863.1;XP_022267229.1;XP_022267230.1;XP_022267231.1;XP_022267232.1;XP_022267233.1;XP_022267234.1;XP_022267235.1	2.59741	146.337	0.186944	7.36625	1.75494e-13	6.80347e-13	6.3447	7.72384	6.78924	6.82074	6.6942	7.57825	7.24818	7.33554	86	95	69	265	178	182	0.23701	0.249567	0.199046	0.719829	0.48002	0.524116	0.56664	0.598638	0.47435	1.83221	1.21088	1.31612
484302	XM_005616160,XM_022427333,XM_022427337	EPS8L1	EPS8 like 1, transcript variant X2	protein_coding	XP_005616217.1;XP_022283041.1;XP_022283045.1	2.59079	884.811	0.072414	18.9658	3.26876e-80	6.01928e-79	8.94518	10.3182	9.30374	9.2416	9.29259	10.0832	10.0059	10.0573	520	498	492	1319	1252	1203	5.15666	4.80144	5.17189	13.1562	12.3394	12.9069	12.3285	11.5173	12.3253	33.4869	31.1269	32.411
100855552	XM_003639211	CKB	creatine kinase B	protein_coding	XP_003639259.1	2.5898	990.905	0.0704798	19.4785	1.67088e-84	3.2775e-83	9.1082	10.4817	9.45143	9.47713	9.39014	10.255	10.2121	10.1732	572	618	505	1489	1470	1275	10.165	10.6767	9.38852	26.6054	25.8043	24.0775	24.3024	25.6103	22.374	67.7197	65.0931	60.4617
482584	XM_022428136,XM_022428137,XM_539701	TMTC2	transmembrane and tetratricopeptide repeat containing 2, transcript variant X3	protein_coding	XP_022283844.1;XP_022283845.1;XP_539701.3	2.58933	154.662	0.159927	8.58254	9.28036e-18	4.35709e-17	6.43103	7.80115	6.83425	6.81668	6.90779	7.51199	7.5081	7.42969	85	86	93	230	237	194	0.477618	0.469239	0.617702	1.69853	1.42353	1.24403	1.14188	1.12557	1.47206	4.32333	3.59094	3.12392
100855498	XM_022412340	SERINC2	serine incorporator 2	protein_coding	XP_022268048.1	2.58672	3331.3	0.0433579	31.6235	1.75785e-219	1.30144e-217	10.8591	12.2304	11.1694	11.19	11.1679	12.0047	11.9577	11.9512	1880	2015	1803	4956	4876	4387	26.8077	27.946	26.8983	71.0147	68.6512	66.469	64.0915	67.0343	64.102	180.756	173.177	166.912
489518	XM_022418606,XM_546637	TRIM16	tripartite motif containing 16, transcript variant X2	protein_coding	XP_022274314.1;XP_546637.2	2.5837	110.128	0.191568	7.1486	8.76704e-13	3.27901e-12	5.93914	7.31197	6.34952	6.49337	6.33529	7.00264	6.95528	6.96827	57	79	53	164	159	147	0.357341	0.488374	0.351275	1.04643	0.99848	0.991019	0.854327	1.17147	0.837133	2.66351	2.51873	2.48858
492126	XM_847346	ZDHHC9	zinc finger DHHC-type containing 9	protein_coding	XP_852439.1	2.58203	1229.43	0.0620266	22.0632	7.13057e-108	1.82849e-106	9.42233	10.7918	9.747	9.77671	9.72403	10.5023	10.5201	10.5583	698	758	650	1714	1812	1714	4.11906	4.34934	4.01365	10.162	10.5586	10.7495	9.8478	10.4328	9.56503	25.8656	26.6348	26.9933
607755	XM_014120815	GRB10	growth factor receptor bound protein 10	protein_coding	XP_013976290.1	2.57859	238.375	0.130724	10.4539	1.40573e-25	8.7218e-25	7.05822	8.42408	7.45015	7.40548	7.4801	8.17578	8.06519	8.13383	137	133	138	363	328	324	1.75914	1.66136	1.85488	4.6915	4.16796	4.42786	4.20573	3.98513	4.42041	11.9414	10.514	11.1189
100856212	XM_003639282	DHRS13	dehydrogenase/reductase 13	protein_coding	XP_003639330.1	2.57741	264.296	0.138341	9.8736	5.41852e-23	3.08588e-22	7.20822	8.57258	7.46114	7.56682	7.71205	8.19122	8.2985	8.33279	123	153	176	341	403	381	2.09235	2.52693	3.14122	5.8541	6.79369	6.9067	5.00236	6.06137	7.48591	14.9006	17.1376	17.3436
490625	XM_022421862,XM_547747	NYNRIN	NYN domain and retroviral integrase containing, transcript variant X1	protein_coding	XP_022277570.1;XP_547747.3	2.57691	128.026	0.200767	6.80214	1.03079e-11	3.62785e-11	6.16218	7.52698	6.73295	6.55514	6.47328	7.21377	7.31701	7.03589	94	71	55	188	223	138	0.325303	0.239265	0.196375	0.652146	0.761431	0.505803	0.777731	0.573927	0.467986	1.65993	1.92076	1.27014
111097692	XR_002630681,XR_002630682	LOC111097692	uncharacterized LOC111097692, transcript variant X2	lncRNA	.	2.57487	2036.04	0.0542987	25.1295	2.36947e-139	8.74885e-138	10.1537	11.5181	10.4491	10.4675	10.5003	11.2975	11.2075	11.267	1127	1205	1159	3047	2856	2766	6.98346	7.60249	7.90313	19.8918	16.1666	17.627	16.696	18.2362	18.8341	50.6313	40.7814	44.2636
484387	XM_022404934	PPFIA3	PTPRF interacting protein alpha 3	protein_coding	XP_022260642.1	2.57358	64.3919	0.251539	5.42174	5.90217e-08	1.65456e-07	5.17501	6.53382	5.69776	5.56987	5.77756	6.13714	6.17606	6.18211	38	28	44	88	97	89	0.219283	0.158486	0.262635	0.512648	0.557279	0.548033	0.524258	0.380162	0.625893	1.30486	1.40578	1.37618
489355	XM_005619657	UBASH3B	ubiquitin associated and SH3 domain containing B	protein_coding	XP_005619714.1	2.57276	369.787	0.106639	12.7844	2.00276e-37	1.72003e-36	7.69378	9.05673	8.02537	8.03502	8.10339	8.79743	8.71682	8.80244	202	214	218	545	513	515	0.822186	0.847528	0.93025	2.23266	2.06567	2.23264	1.96567	2.03297	2.2169	5.68287	5.2108	5.60646
100856136	XM_003639045	SAT2	spermidine/spermine N1-acetyltransferase family member 2	protein_coding	XP_003639093.1	2.56837	74.3522	0.233083	5.83849	5.26772e-09	1.58934e-08	5.38183	6.74158	5.86077	5.89993	5.86815	6.33036	6.4991	6.30864	41	47	40	98	131	89	1.16764	1.29423	1.17662	2.81811	3.68373	2.70452	2.79158	3.10449	2.80403	7.17302	9.29246	6.79141
478155	XM_005617664	TINAGL1	tubulointerstitial nephritis antigen like 1	protein_coding	XP_005617721.1	2.56729	8018.66	0.0340452	39.954	0	0	12.1343	13.4946	12.4326	12.4431	12.4573	13.221	13.2334	13.2643	4519	4779	4484	11242	11809	11071	60.5361	62.269	62.8576	151.302	156.144	157.561	144.729	149.365	149.797	385.113	393.884	395.657
482037	XM_005627927,XM_005627928,XM_005627929,XM_005627930,XM_005627931,XM_014118615,XM_014118617,XM_022426690,XM_539158,XM_856774	MTSS1	MTSS1, I-BAR domain containing, transcript variant X4	protein_coding	XP_005627984.1;XP_005627985.1;XP_005627986.1;XP_005627987.1;XP_005627988.1;XP_013974090.1;XP_013974092.1;XP_022282398.1;XP_539158.2;XP_861867.1	2.56666	210.63	0.144621	9.40318	5.29364e-21	2.82008e-20	6.88444	8.24371	7.31819	7.23823	7.27317	7.82211	8.01718	7.97383	129	118	115	259	343	295	0.661363	0.59647	0.617626	1.33896	1.74818	1.623	1.58118	1.43075	1.47188	3.4081	4.4099	4.07557
481795	XM_005627336,XM_005627337,XM_005627338,XM_014118434,XM_022426035,XM_022426036,XM_022426037,XM_022426038,XM_022426039	PRICKLE4	prickle planar cell polarity protein 4, transcript variant X7	protein_coding	XP_005627393.1;XP_005627394.1;XP_005627395.1;XP_013973909.1;XP_022281743.1;XP_022281744.1;XP_022281745.1;XP_022281746.1;XP_022281747.1	2.56506	133.807	0.169243	8.02985	9.75907e-16	4.18573e-15	6.23133	7.5886	6.65158	6.63539	6.70166	7.26966	7.28886	7.2426	75	76	79	192	204	174	1.07344	0.990573	1.17105	2.32699	2.58712	2.30394	2.56636	2.3761	2.79075	5.92295	6.52619	5.78549
482033	XM_014118606,XM_539154	ZHX2	zinc fingers and homeoboxes 2, transcript variant X1	protein_coding	XP_013974081.1;XP_539154.2	2.56452	133.149	0.18678	7.27427	3.48305e-13	1.32818e-12	6.22256	7.58213	6.61396	6.7491	6.58268	7.25416	7.37632	7.12282	71	95	64	190	231	149	0.369136	0.48611	0.373406	1.0015	1.19684	0.828798	0.882526	1.16604	0.889874	2.54916	3.0191	2.08122
488786	XM_014112502,XM_014112503,XM_014112504,XM_014112505,XM_014112506,XM_022417059,XM_022417060,XM_022417061,XM_022417062,XM_022417063,XM_022417064	AFAP1	actin filament associated protein 1, transcript variant X11	protein_coding	XP_013967977.1;XP_013967978.1;XP_013967979.1;XP_013967980.1;XP_013967981.1;XP_022272767.1;XP_022272768.1;XP_022272769.1;XP_022272770.1;XP_022272771.1;XP_022272772.1	2.56414	3749.58	0.0429481	31.6307	1.39749e-219	1.03998e-217	11.0389	12.3975	11.3449	11.361	11.3487	12.1814	12.1136	12.1271	2129	2268	2056	5608	5392	4960	7.84626	8.17152	7.98521	20.8427	19.7121	19.8068	18.7587	19.6011	19.0298	53.0516	49.7251	49.7376
610066	XM_022423233,XM_022423234,XM_022423235,XM_022423236,XM_022423237,XM_847459	YPEL2	yippee like 2, transcript variant X4	protein_coding	XP_022278941.1;XP_022278942.1;XP_022278943.1;XP_022278944.1;XP_022278945.1;XP_852552.1	2.56397	160.768	0.165121	8.22655	1.92684e-16	8.59106e-16	6.49851	7.85249	6.88952	6.82141	7.00875	7.55575	7.60426	7.44948	89	82	105	235	259	192	0.432183	0.371283	0.518815	1.11064	1.24433	0.998368	1.03326	0.8906	1.2364	2.82694	3.13891	2.50703
474753	XM_005626745,XM_860937	DNAJB5	DnaJ heat shock protein family (Hsp40) member B5, transcript variant X2	protein_coding	XP_005626802.1;XP_866030.2	2.55494	21.5448	0.438742	3.08448	0.00203909	0.00384262	3.60569	4.95028	4.26516	4.15941	4.29044	4.41796	4.62111	4.46605	14	8	15	24	42	26	0.130974	0.07204	0.147842	0.227539	0.386366	0.255471	0.31313	0.172804	0.352326	0.579163	0.974634	0.64152
609046	XM_005627325,XM_005627327,XM_014118428,XM_014118430,XM_014118431,XM_846234	TFEB	transcription factor EB, transcript variant X2	protein_coding	XP_005627382.1;XP_005627384.1;XP_013973903.1;XP_013973905.1;XP_013973906.1;XP_851327.2	2.55394	165.239	0.160515	8.42743	3.53329e-17	1.62143e-16	6.5381	7.89206	6.92469	7.03017	6.88374	7.57949	7.65439	7.50079	91	114	81	236	269	200	0.948021	0.834174	0.856093	2.41428	2.54411	2.17714	2.26652	2.00094	2.04018	6.14513	6.4177	5.46708
480846	XM_005641131,XM_022415781,XM_537963	PIR	pirin, transcript variant X2	protein_coding	XP_005641188.1;XP_022271489.1;XP_537963.1	2.55132	1936.66	0.0516597	26.1566	8.29064e-151	3.55169e-149	10.0907	11.4424	10.4396	10.41	10.37	11.1898	11.1786	11.1845	1162	1166	1018	2784	2849	2599	22.8962	22.3011	21.0952	55.0659	55.3634	54.4948	54.7399	53.4939	50.2724	140.161	139.658	136.844
100683105	XM_005636561,XM_022410506,XM_022410507,XM_022410508,XM_022410509	C26H22orf15	chromosome 26 C22orf15 homolog, transcript variant X3	protein_coding	XP_005636618.1;XP_022266214.1;XP_022266215.1;XP_022266216.1;XP_022266217.1	2.54998	10.5048	0.638869	2.11387	0.0345263	0.0544641	2.56491	3.91575	3.31675	3.20287	3.26822	3.43713	3.29784	3.5148	9	3	6	16	8	20	0.129891	0.030219	0.095343	0.237541	0.116947	0.369347	0.310541	0.072486	0.227213	0.604621	0.295006	0.927478
487971	XM_005639473	ZBED2	zinc finger BED-type containing 2	protein_coding	XP_005639530.1	2.54922	730.77	0.0874042	15.4461	8.01179e-54	9.5909e-53	8.68526	10.036	9.12066	8.97964	8.94219	9.79156	9.71716	9.79179	484	416	363	1073	1021	1008	9.66154	8.06827	7.57327	21.5248	20.1233	21.3938	23.0987	19.3534	18.0481	54.7878	50.7624	53.7226
483305	XM_005624166	HID1	HID1 domain containing	protein_coding	XP_005624223.1	2.54922	64.7044	0.252243	5.3522	8.68909e-08	2.40545e-07	5.18874	6.53817	5.71281	5.70491	5.66404	6.28939	6.16706	6.0425	39	40	33	111	95	70	0.317101	0.31509	0.278093	0.907577	0.760435	0.599385	0.758121	0.755809	0.66273	2.31008	1.91825	1.50513
474639	XM_005626319,XM_022425127,XM_022425128	TRIM36	tripartite motif containing 36, transcript variant X2	protein_coding	XP_005626376.1;XP_022280835.1;XP_022280836.1	2.54802	218.169	0.138057	9.77406	1.45497e-22	8.19244e-22	6.94316	8.29133	7.25713	7.34351	7.38626	8.04924	7.98878	7.93755	111	134	132	334	321	273	0.695957	0.814277	0.868995	2.10622	1.98897	1.82164	1.66388	1.95321	2.07092	5.36104	5.0173	4.57437
102156702	XR_002614708,XR_002614709,XR_002614710,XR_002614711	LOC102156702	uncharacterized LOC102156702, transcript variant X2	lncRNA	.	2.54565	31.7083	0.365274	3.69047	0.000223839	0.000468946	4.1632	5.50781	4.7463	4.76213	4.74288	5.14596	5.19446	4.8998	18	20	17	51	58	27	0.420706	0.481602	0.430992	1.28442	1.45349	0.718707	1.00582	1.15522	1.02711	3.26928	3.66653	1.80477
607205	XM_014106864,XM_843658	LOC607205	serpin B8, transcript variant X2	protein_coding	XP_013962339.1;XP_848751.1	2.54272	2359.68	0.0491751	27.3791	4.86298e-165	2.37185e-163	10.3794	11.7259	10.713	10.6716	10.6921	11.4684	11.4379	11.5021	1397	1380	1306	3363	3368	3278	22.2106	20.649	21.1032	52.2237	50.1533	53.3683	53.1009	49.531	50.2915	132.927	126.515	134.015
104794993	NR_128807,rna-MIR8856	MIR8856	microRNA 8856	miRNA	.	2.5343	119.256	0.181928	7.3743	1.65211e-13	6.4117e-13	6.07512	7.41863	6.49866	6.5412	6.49659	7.13889	7.01076	7.12503	67	76	64	181	157	167	12.9277	14.3192	13.0082	35.5612	30.3292	34.6789	30.9074	34.3476	31.0001	90.515	76.5075	87.0833
477096	XM_014106548,XM_022408701,XM_022408702,XM_022408703	ZBTB38	zinc finger and BTB domain containing 38, transcript variant X4	protein_coding	XP_013962023.1;XP_022264409.1;XP_022264410.1;XP_022264411.1	2.53364	13674.9	0.0292187	45.9026	0	0	12.918	14.2593	13.2272	13.2206	13.2193	13.9979	14.0018	14.0253	7949	8222	7562	19276	20059	18651	31.6937	31.7984	31.4593	77.2121	79.0464	78.9761	75.7728	76.275	74.9714	196.53	199.4	198.319
491202	XM_022423470,XM_022423471	MNT	MAX network transcriptional repressor, transcript variant X2	protein_coding	XP_022279178.1;XP_022279179.1	2.53354	704.684	0.0769591	17.4268	5.16188e-68	7.90266e-67	8.64002	9.98075	8.96425	8.9684	8.98228	9.69645	9.74204	9.70477	403	423	397	984	1074	933	2.2272	2.27627	2.29412	5.47039	5.86656	5.47963	5.32476	5.4601	5.46716	13.9239	14.7988	13.7601
490831	XM_022422329,XM_022422330,XM_022422331,XM_022422332	RPS6KA5	ribosomal protein S6 kinase A5, transcript variant X4	protein_coding	XP_022278037.1;XP_022278038.1;XP_022278039.1;XP_022278040.1	2.53216	89.1056	0.214078	6.26111	3.82251e-10	1.23957e-09	5.65663	6.99737	6.15307	6.14068	6.07117	6.56444	6.75985	6.62869	55	56	44	111	153	115	0.35792	0.355193	0.30162	0.745688	0.996998	0.803093	0.855709	0.852004	0.718799	1.89802	2.515	2.01667
488015	XM_022414008	HEG1	heart development protein with EGF like domains 1	protein_coding	XP_022269716.1	2.52953	54.9553	0.275121	4.86647	1.13612e-06	2.90612e-06	4.96301	6.29867	5.50564	5.37168	5.55562	5.96534	5.82326	5.97265	34	24	37	84	68	80	0.094149	0.064317	0.106536	0.234964	0.186153	0.234817	0.225091	0.154277	0.253888	0.598063	0.469582	0.589657
474532	XM_005625952,XM_022424518,XM_022424519	TCP11L2	t-complex 11 like 2, transcript variant X1	protein_coding	XP_005626009.1;XP_022280226.1;XP_022280227.1	2.52677	162.535	0.166157	8.04837	8.39034e-16	3.61263e-15	6.52657	7.86343	6.84182	6.99066	6.95343	7.46809	7.66898	7.51126	80	109	94	207	278	206	0.49055	0.666034	0.625466	1.28119	1.74873	1.34981	1.1728	1.59762	1.49056	3.26105	4.4113	3.38956
484445	NM_001013844	FOSB	FosB proto-oncogene, AP-1 transcription factor subunit	protein_coding	NP_001013866.1	2.52553	64.3905	0.250702	5.33137	9.74723e-08	2.6891e-07	5.18923	6.5282	5.63382	5.73204	5.70567	6.22469	6.046	6.21093	32	43	37	101	78	93	0.801296	1.05489	0.980095	2.60465	1.97769	2.54388	1.91573	2.53038	2.33569	6.62969	4.98887	6.38803
479344	XM_005619344,XM_022417862,XM_022417863,XM_536483	HMGCS1	3-hydroxy-3-methylglutaryl-CoA synthase 1, transcript variant X3	protein_coding	XP_005619401.1;XP_022273570.1;XP_022273571.1;XP_536483.3	2.525	10897.5	0.08658	15.4341	9.65985e-54	1.15351e-52	12.594	13.9304	12.9016	12.9314	12.8548	13.6282	13.6315	13.7715	6353	6886	5745	14673	15261	16123	48.7138	51.6694	46.3305	113.866	115.531	132.399	116.464	123.94	110.411	289.827	291.434	332.471
612343	XM_005616463,XM_005616465	CBLC	Cbl proto-oncogene C, transcript variant X1	protein_coding	XP_005616520.1;XP_005616522.1	2.52413	740.327	0.0822086	16.2488	2.2796e-59	3.04727e-58	8.71392	10.0509	9.04979	9.04684	9.0306	9.75799	9.72379	9.86913	433	450	405	1022	1018	1089	6.31065	6.39229	6.15852	14.892	14.6423	16.9361	15.0874	15.3332	14.6765	37.905	36.9362	42.5287
490613	XM_005623242,XM_005623243,XM_022421817,XM_547735	ZFHX2	zinc finger homeobox 2, transcript variant X4	protein_coding	XP_005623299.1;XP_005623300.1;XP_022277525.1;XP_547735.3	2.51872	432.414	0.106434	12.5213	5.70874e-36	4.78335e-35	7.94135	9.27386	8.31553	8.24606	8.29429	9.09335	8.89975	8.99412	262	247	244	687	567	575	0.731163	0.67064	0.712507	1.91903	1.56674	1.71158	1.74805	1.60867	1.69799	4.88458	3.95222	4.29801
102155720	XM_005630083,XM_005630084	LOC102155720	uncharacterized LOC102155720, transcript variant X2	protein_coding	XP_005630140.1;XP_005630141.1	2.51864	21.1447	0.440968	3.02208	0.0025104	0.0046774	3.58645	4.92015	4.14744	4.28058	4.2228	4.58362	4.46423	4.37583	8	17	12	39	30	21	0.104328	0.219556	0.163882	0.521384	0.411579	0.284427	0.249427	0.52665	0.390551	1.3271	1.03824	0.714235
476311	XM_533513,XM_852797	GKAP1	G kinase anchoring protein 1, transcript variant X2	protein_coding	XP_533513.1;XP_857890.2	2.51312	221.74	0.139729	9.51472	1.82204e-21	9.86678e-21	6.98104	8.30903	7.32132	7.29545	7.4547	7.98258	7.97531	8.08176	121	121	144	303	311	322	2.13708	2.08429	2.72525	5.41265	5.45327	6.11475	5.1093	4.99961	6.4946	13.777	13.7563	15.3549
487106	XM_005616984,XM_005616985,XM_014121644,XM_014121650,XM_022406356,XM_022406359,XR_002616582	MYO3A	myosin IIIA, transcript variant X5	protein_coding	XP_005617041.1;XP_005617042.1;XP_013977119.1;XP_013977125.1;XP_022262064.1;XP_022262067.1	2.51236	162.524	0.163828	8.11246	4.9606e-16	2.16102e-15	6.53516	7.85988	6.94915	6.81984	7.02532	7.58826	7.58941	7.47482	97	80	106	242	251	196	0.446722	0.355537	0.520866	1.13099	1.15269	0.981475	1.06802	0.852828	1.24129	2.87873	2.90775	2.46461
100687469	gene-LOC100687469	LOC100687469	.	pseudogene	.	2.50976	12.5489	0.554376	2.39468	0.016635	0.0276394	2.83368	4.16743	3.5031	3.56442	3.50818	3.62553	3.72182	3.74818	6	10	6	13	20	20	0.332919	0.565769	0.326199	0.753366	1.12169	1.2548	0.795939	1.35712	0.777374	1.91757	2.82954	3.15097
609688	XM_014108572,XM_022411378,XM_022411380,XM_847001	TMEM117	transmembrane protein 117, transcript variant X2	protein_coding	XP_013964047.1;XP_022267086.1;XP_022267088.1;XP_852094.3	2.50954	746.64	0.0787522	16.8557	9.52806e-64	1.37009e-62	8.73296	10.0604	9.06842	9.06028	9.04822	9.73188	9.8454	9.81101	440	454	411	985	1162	1013	4.09843	4.15921	4.06639	9.41579	11.3571	10.6057	9.79848	9.97672	9.69072	23.9663	28.6492	26.6323
488703	XM_014112370,XM_014112371	PCSK6	proprotein convertase subtilisin/kexin type 6, transcript variant X1	protein_coding	XP_013967845.1;XP_013967846.1	2.50688	319.039	0.113442	11.6878	1.4708e-31	1.09228e-30	7.50752	8.83325	7.93405	7.83095	7.82638	8.57499	8.5509	8.53054	206	184	168	466	469	415	1.29802	1.12636	1.10634	2.95291	2.92868	2.79796	3.10328	2.70182	2.63655	7.51614	7.3878	7.02605
612070	XM_022404364	TCF7L1	transcription factor 7 like 1	protein_coding	XP_022260072.1	2.50412	26.8115	0.388852	3.40567	0.000660015	0.00131556	3.93718	5.25945	4.58534	4.51585	4.50499	4.74045	4.96482	4.78909	19	15	13	30	52	32	0.204489	0.150394	0.142892	0.325413	0.552603	0.367136	0.488889	0.360752	0.34053	0.828284	1.39398	0.921928
609484	XM_014111207,XM_014111208,XM_022415357,XM_022415358,XM_022415359,XM_022415360,XM_022415361,XM_022415362,XM_022415363,XM_022415364,XM_022415365	LOC609484	carboxyl-terminal PDZ ligand of neuronal nitric oxide synthase protein, transcript variant X11	protein_coding	XP_013966682.1;XP_013966683.1;XP_022271065.1;XP_022271066.1;XP_022271067.1;XP_022271068.1;XP_022271069.1;XP_022271070.1;XP_022271071.1;XP_022271072.1;XP_022271073.1	2.50108	21.2711	0.442644	2.98784	0.00280954	0.00520085	3.60403	4.92517	4.16775	4.19251	4.30538	4.44212	4.39084	4.60185	9	11	17	27	24	38	0.098572	0.111633	0.200045	0.287924	0.273478	0.451373	0.235665	0.267774	0.476733	0.732862	0.689868	1.13346
483277	XM_005630992,XM_005630993,XM_540396	PTPN12	protein tyrosine phosphatase, non-receptor type 12, transcript variant X2	protein_coding	XP_005631049.1;XP_005631050.1;XP_540396.4	2.50016	5193.62	0.0369608	35.7682	3.44916e-280	3.89028e-278	11.535	12.8572	11.8183	11.8547	11.8377	12.5932	12.6091	12.6216	2956	3233	2913	7258	7654	7032	23.6684	25.17	24.4974	58.3372	60.4442	59.8532	56.586	60.3755	58.3803	148.488	152.475	150.299
479991	XM_022420631,XM_537115	CTH	cystathionine gamma-lyase, transcript variant X2	protein_coding	XP_022276339.1;XP_537115.2	2.49922	5791.18	0.0372679	35.4589	2.11877e-275	2.28274e-273	11.6925	13.0141	11.9682	12.0024	12.0108	12.76	12.7483	12.7872	3267	3563	3318	8178	8365	7912	40.6922	43.1579	43.1882	102.318	102.807	104.616	97.2864	103.523	102.923	260.433	259.338	262.705
480509	XM_005624425,XM_022422949,XM_022422950,XM_022422951,XM_022422952,XM_537628	NBR1	NBR1, autophagy cargo receptor, transcript variant X2	protein_coding	XP_005624482.1;XP_022278657.1;XP_022278658.1;XP_022278659.1;XP_022278660.1;XP_537628.3	2.49782	4567.81	0.0383413	34.4451	5.33712e-260	5.27754e-258	11.351	12.6714	11.6525	11.6514	11.6555	12.4431	12.4266	12.3968	2664	2775	2570	6637	6753	5921	15.9266	16.0486	16.0191	39.9258	39.9147	37.6389	38.0772	38.4959	38.1755	101.625	100.688	94.5162
104796991	NR_128788,rna-MIR8842	MIR8842	microRNA 8842	miRNA	.	2.49376	9.7028	0.616528	2.13831	0.0324919	0.051497	2.47602	3.79098	3.18668	3.16378	3.19156	3.34323	3.31991	3.30703	6	5	6	15	14	12	1.4992	1.09681	1.14406	3.52892	3.19262	2.80299	3.58426	2.63094	2.72644	8.98227	8.05361	7.03868
481626	XM_005626858,XM_022425644	TBC1D2	TBC1 domain family member 2, transcript variant X1	protein_coding	XP_005626915.1;XP_022281352.1	2.49046	1366.35	0.0605488	21.7413	8.34191e-105	2.02748e-103	9.61199	10.9294	9.93406	9.9463	9.88951	10.6443	10.6639	10.7146	810	859	733	1874	1985	1904	6.44633	6.65751	6.1038	14.9975	15.598	16.1141	15.4118	15.9694	14.5461	38.1735	39.3471	40.4645
486267	XM_022410554,XM_022410555,XM_022410556,XM_022410557,XM_022410558,XM_022410559,XM_022410560,XM_022410561,XM_022410562,XM_022410563,XM_022410564,XM_543393,XR_002619768	CUX2	cut like homeobox 2, transcript variant X2	protein_coding	XP_022266262.1;XP_022266263.1;XP_022266264.1;XP_022266265.1;XP_022266266.1;XP_022266267.1;XP_022266268.1;XP_022266269.1;XP_022266270.1;XP_022266271.1;XP_022266272.1;XP_543393.3	2.4902	461.406	0.0967033	13.6113	3.42885e-42	3.26102e-41	8.04588	9.36313	8.33772	8.45393	8.357	9.10884	9.10759	9.06195	252	311	249	667	690	593	0.966528	1.14826	0.968542	2.59956	2.57371	2.68414	2.31076	2.75434	2.30816	6.61673	6.49236	6.74024
476434	XM_003432569,XM_003432570,XM_014119666,XM_022424876,XM_022424877,XM_847278	EML2	echinoderm microtubule associated protein like 2, transcript variant X1	protein_coding	XP_003432617.1;XP_003432618.3;XP_013975141.1;XP_022280584.1;XP_022280585.1;XP_852371.1	2.48762	2279.35	0.0499648	26.3139	1.33066e-152	5.83915e-151	10.3522	11.6669	10.6498	10.6524	10.6696	11.4546	11.379	11.4135	1321	1383	1303	3374	3214	3027	15.0988	15.303	15.6287	38.8639	36.4044	36.906	36.098	36.7075	37.2452	98.9214	91.8325	92.6758
102154030	gene-LOC102154030	LOC102154030	.	pseudogene	.	2.48731	235.907	0.15033	8.74464	2.2373e-18	1.07416e-17	7.07822	8.39525	7.53285	7.43747	7.36117	8.15505	7.93117	8.20171	158	142	115	357	279	355	5.69597	4.9813	4.31929	12.9274	9.91997	13.6108	13.6179	11.9487	10.2934	32.9046	25.0238	34.1786
481020	gene-LOC481020	LOC481020	ribosomal protein S27a pseudogene	pseudogene	.	2.48678	20.4975	0.434894	3.02206	0.00251057	0.0046774	3.5534	4.87059	4.23314	4.16331	4.16308	4.38099	4.39519	4.515	15	11	10	25	27	34	0.740797	0.518009	0.491206	1.26779	1.32878	1.81848	1.77109	1.24255	1.1706	3.22695	3.35194	4.56646
102151182	XR_001315745,XR_002624841,XR_002624842,XR_002624843,XR_002624844,XR_002624845,XR_291762	LOC102151182	uncharacterized LOC102151182, transcript variant X6	lncRNA	.	2.48444	39.1968	0.312192	4.20549	2.60519e-05	5.99093e-05	4.49018	5.80528	5.07177	5.0448	5.01769	5.34174	5.41875	5.47791	25	24	20	48	58	59	0.217347	0.177891	0.159382	0.374701	0.498159	0.528776	0.51963	0.426709	0.379827	0.953738	1.25664	1.32783
483342	XM_022422690	TMC8	transmembrane channel like 8	protein_coding	XP_022278398.1	2.48378	17.6109	0.462682	2.8368	0.00455677	0.00819559	3.33543	4.65121	3.96213	4.00313	3.98651	4.23633	4.14439	4.244	9	12	10	27	21	26	0.049005	0.064898	0.058403	0.155146	0.115488	0.157655	0.11716	0.155671	0.139183	0.394897	0.291328	0.395893
102156293	XR_001318466,XR_002616821,XR_002616822,XR_002616823	LOC102156293	uncharacterized LOC102156293, transcript variant X3	lncRNA	.	2.48149	24.3199	0.410458	3.19449	0.00140077	0.00268957	3.80315	5.11605	4.50912	4.39642	4.31603	4.67299	4.74964	4.64644	21	14	8	33	41	29	0.361187	0.235546	0.130498	0.565173	0.6896	0.519847	0.863521	0.565006	0.310995	1.43855	1.73956	1.3054
485504	XM_003433059	SPRY2	sprouty RTK signaling antagonist 2	protein_coding	XP_003433107.1	2.4812	734.827	0.0749959	17.4815	1.98324e-68	3.06881e-67	8.72174	10.0327	9.05086	9.0284	9.05277	9.77206	9.75773	9.78744	435	440	419	1041	1061	995	5.50927	5.42081	5.55059	13.2532	13.2721	13.4057	13.1715	13.0029	13.2277	33.7338	33.4797	33.6635
610524	XM_005638051,XM_005638052,XM_848045	LY96	lymphocyte antigen 96, transcript variant X3	protein_coding	XP_005638108.1;XP_005638109.1;XP_853138.1	2.48068	245.126	0.150543	8.70673	3.12776e-18	1.4893e-17	7.13671	8.44927	7.60923	7.47063	7.41067	8.00917	8.14947	8.29658	170	143	119	288	356	386	6.98146	5.73627	5.08496	11.9222	14.4577	16.9803	16.6912	13.7596	12.1181	30.346	36.4705	42.6398
100685878	XM_022414213	GPR160	G protein-coupled receptor 160	protein_coding	XP_022269921.1	2.47859	33.4052	0.35042	3.737	0.00018623	0.000393761	4.26266	5.57336	4.77681	4.87456	4.832	5.30585	5.08591	5.0947	16	24	19	62	41	38	0.260373	0.372717	0.320523	1.03625	0.672351	0.656323	0.622497	0.89404	0.763847	2.63761	1.69605	1.64811
608099	XM_014107561,XM_022410074,XM_022410075	FBXO25	F-box protein 25, transcript variant X3	protein_coding	XP_013963036.1;XP_022265782.1;XP_022265783.1	2.47848	311.347	0.122127	10.722	8.02346e-27	5.21778e-26	7.48366	8.79349	7.73566	7.88735	7.87832	8.42704	8.55288	8.55593	156	206	187	397	479	436	2.03177	2.61992	2.55345	5.23682	6.2027	6.07562	4.85753	6.28443	6.08519	13.3294	15.6467	15.2567
608867	XM_005615525,XM_014112816,XM_022418095,XM_022418102,XM_022418107,XM_022418109,XM_845599,XR_002626364	RGS17	regulator of G protein signaling 17, transcript variant X7	protein_coding	XP_005615582.1;XP_013968291.1;XP_022273803.1;XP_022273810.1;XP_022273815.1;XP_022273817.1;XP_850692.1	2.47619	1741.3	0.07057	18.5365	1.04729e-76	1.83047e-75	9.96785	11.2768	10.2518	10.3363	10.2271	10.9175	11.0755	11.0724	994	1159	924	2187	2706	2444	5.23737	6.08131	5.23861	12.2074	15.8066	14.7717	12.5214	14.5873	12.4843	31.0719	39.8733	37.0936
477099	XM_005634531,XM_005634532,XM_022408708,XM_534293,XM_847279	TFDP2	transcription factor Dp-2, transcript variant X5	protein_coding	XP_005634588.1;XP_005634589.1;XP_022264416.1;XP_534293.2;XP_852372.3	2.47369	854.067	0.0725277	18.0161	1.45687e-72	2.40926e-71	8.94096	10.2487	9.26774	9.28814	9.21855	10.0176	9.95637	9.99775	508	545	456	1247	1205	1145	1.66509	1.73869	1.56195	4.11397	3.90282	3.99232	3.98088	4.17061	3.72232	10.4714	9.84512	10.0252
612077	XM_005622683,XM_014115301,XM_022421236,XM_022421237,XM_849802	LRRC71	leucine rich repeat containing 71, transcript variant X5	protein_coding	XP_005622740.1;XP_013970776.1;XP_022276944.1;XP_022276945.1;XP_854895.1	2.47176	31.1373	0.358224	3.64449	0.000267925	0.000556712	4.16855	5.46897	4.69836	4.7425	4.79307	5.06005	5.15674	4.95216	15	19	21	44	56	32	0.194473	0.240388	0.278738	0.5641	0.713997	0.436118	0.464944	0.576622	0.664267	1.43582	1.80111	1.09515
487680	XM_005638747,XM_005638748,XM_022413323,XM_544804	CADM2	cell adhesion molecule 2, transcript variant X4	protein_coding	XP_005638804.1;XP_005638805.1;XP_022269031.1;XP_544804.3	2.469	119.599	0.182239	7.15501	8.36688e-13	3.13259e-12	6.10656	7.41186	6.51898	6.59398	6.47	7.08445	7.15352	7.04227	69	83	60	167	190	148	0.190779	0.223004	0.175026	0.466784	0.521538	0.437657	0.456112	0.534922	0.417109	1.18812	1.31561	1.09902
480977	XM_005641548,XM_005641549,XM_005641550	DIAPH2	diaphanous related formin 2, transcript variant X1	protein_coding	XP_005641605.1;XP_005641606.1;XP_005641607.1	2.46582	1638.98	0.0579727	22.4599	1.02306e-111	2.75046e-110	9.88467	11.1877	10.1846	10.232	10.1518	10.8978	10.9423	10.9691	958	1064	881	2220	2418	2258	5.11836	5.52258	4.91654	11.9228	12.7543	12.8206	12.2369	13.2471	11.7167	30.3476	32.1736	32.1941
611442	XM_005625994,XM_005625995,XM_022424555	IL1RL1	interleukin 1 receptor like 1, transcript variant X1	protein_coding	XP_005626051.1;XP_005626052.1;XP_022280263.1	2.46565	168.364	0.16684	7.8037	6.01194e-15	2.4841e-14	6.59933	7.90549	6.92298	7.12742	6.90069	7.66074	7.51769	7.62249	88	130	81	257	221	230	0.767773	1.10388	0.740909	2.27198	1.9282	2.14324	1.83558	2.6479	1.76568	5.78295	4.864	5.38195
612616	XM_014112794	NPR3	natriuretic peptide receptor 3	protein_coding	XP_013968269.1	2.46556	17.0487	0.492085	2.64571	0.00815202	0.0141557	3.29784	4.60068	3.90998	3.90259	3.96844	4.02953	4.10761	4.28578	9	9	12	16	22	33	0.027121	0.027746	0.042356	0.053071	0.071865	0.117573	0.06484	0.066554	0.100939	0.135084	0.181284	0.295241
485643	XM_542763	NR1D2	nuclear receptor subfamily 1 group D member 2	protein_coding	XP_542763.2	2.46205	1283.64	0.0618085	21.0304	3.45438e-98	7.94123e-97	9.53403	10.8344	9.84531	9.87231	9.80759	10.5516	10.6174	10.5764	760	822	694	1754	1957	1694	3.81753	4.01619	3.64798	8.85859	9.70894	9.04306	9.12691	9.63367	8.6936	22.548	24.4915	22.7083
612016	XM_005616338,XM_005616340,XM_005616341,XM_014119090,XM_014119092,XM_014119095,XM_014119100,XM_014119101,XM_022424159	MAMSTR	MEF2 activating motif and SAP domain containing transcriptional regulator, transcript variant X1	protein_coding	XP_005616395.1;XP_005616397.1;XP_005616398.1;XP_013974565.1;XP_013974567.1;XP_013974570.1;XP_013974575.1;XP_013974576.1;XP_022279867.1	2.46144	63.7168	0.242469	5.35947	8.3467e-08	2.31289e-07	5.20105	6.50221	5.66403	5.72881	5.6805	6.13439	6.14703	6.16506	35	43	35	88	93	87	0.207729	0.269648	0.194188	0.51887	0.484879	0.507727	0.496633	0.646806	0.462775	1.32069	1.22314	1.27497
489480	XM_014113546	DNAH2	dynein axonemal heavy chain 2	protein_coding	XP_013969021.1	2.46102	37.2387	0.317576	4.09117	4.2921e-05	9.68657e-05	4.4286	5.72636	5.02209	4.95615	4.96778	5.33157	5.37852	5.30135	25	21	20	52	59	46	0.046215	0.037778	0.039027	0.098966	0.10971	0.090736	0.110491	0.090619	0.093005	0.251901	0.276751	0.22785
481666	NM_001172235	UGCG	UDP-glucose ceramide glucosyltransferase	protein_coding	NP_001165706.1	2.45999	2163.9	0.0509139	25.5069	1.65315e-143	6.41572e-142	10.2891	11.5871	10.5631	10.5694	10.6368	11.3229	11.344	11.3496	1232	1296	1304	3005	3188	2907	19.9776	20.4374	22.1372	48.9661	51.0456	50.0943	47.7622	49.0233	52.7557	124.635	128.766	125.793
609787	XM_005630116,XM_014120504,XM_847124	HPCAL1	hippocalcin like 1, transcript variant X2	protein_coding	XP_005630173.1;XP_013975979.1;XP_852217.2	2.45989	1708.03	0.053349	24.3414	7.14465e-131	2.36576e-129	9.9472	11.2461	10.2349	10.2575	10.2612	10.989	10.9768	11.023	986	1060	981	2395	2448	2336	15.6536	16.5497	16.3024	38.298	38.5655	39.6756	37.4245	39.6978	38.8506	97.481	97.2842	99.6307
476336	NM_001286978,XM_003432618,XM_005615907,XM_022419275	VLDLR	very low density lipoprotein receptor	protein_coding	NP_001273907.1;XP_003432666.1;XP_005615964.1;XP_022274983.1	2.45646	861.503	0.0699646	18.5319	1.14099e-76	1.98943e-75	8.96097	10.2582	9.27056	9.29387	9.26279	10.0057	9.98596	10.0159	505	544	480	1222	1238	1161	1.83279	1.78744	1.69761	4.15237	4.13393	4.17398	4.38182	4.28754	4.04562	10.5692	10.4281	10.4814
611847	XM_849568	POLD4	DNA polymerase delta 4, accessory subunit	protein_coding	XP_854661.1	2.45431	1029.46	0.067837	19.0945	2.8037e-81	5.27045e-80	9.21873	10.5148	9.48056	9.5797	9.5251	10.2781	10.242	10.263	569	679	581	1483	1475	1369	14.5246	16.8592	15.5346	38.0533	37.1933	37.1622	34.7252	40.4403	37.0208	96.8584	93.8226	93.3192
482769	XM_014119796	KDM7A	lysine demethylase 7A	protein_coding	XP_013975271.1	2.45306	958.895	0.0705136	18.3593	2.78002e-75	4.761e-74	9.11629	10.4124	9.44551	9.46946	9.36652	10.1513	10.1376	10.1842	580	625	500	1345	1372	1311	1.50214	1.57265	1.35431	3.49851	3.50831	3.60837	3.59129	3.77232	3.22748	8.90487	8.84995	9.06108
489481	XM_005619992,XM_005619995,XM_005619996,XM_005619997,XM_005619998,XM_005619999,XM_014113541,XM_014113542,XM_014113543,XM_014113544,XM_014113545,XM_022418531,XM_022418533	KDM6B	lysine demethylase 6B, transcript variant X2	protein_coding	XP_005620049.1;XP_005620052.1;XP_005620053.1;XP_005620054.1;XP_005620055.1;XP_005620056.1;XP_013969016.1;XP_013969017.1;XP_013969018.1;XP_013969019.1;XP_013969020.1;XP_022274239.1;XP_022274241.1	2.45173	1438.32	0.0611222	21.1674	1.90635e-99	4.42476e-98	9.70277	10.9967	9.98278	10.0255	10.0136	10.8038	10.7102	10.7229	823	909	824	2166	2021	1858	3.16893	3.38882	3.31116	8.37299	7.65561	7.58892	7.57624	8.1288	7.89091	21.312	19.3118	19.0568
489066	XM_546184	SFTPD	surfactant protein D	protein_coding	XP_546184.2	2.45171	13.549	0.567577	2.2795	0.0226376	0.0368704	2.9675	4.26875	3.55343	3.63509	3.63221	3.74593	3.6577	3.95195	5	10	9	16	11	29	0.081067	0.168044	0.171928	0.293966	0.187047	0.546446	0.193814	0.403089	0.409726	0.748241	0.471839	1.3722
477850	XM_003433632,XM_022411946,XM_022411947,XM_022411948,XM_022411949,XM_022411951,XM_022411952,XM_022411953,XM_022411954,XM_022411955,XM_022411956,XM_022411957,XM_022411958,XM_022411959,XM_022411960,XM_022411962,XM_535042	TACC2	transforming acidic coiled-coil containing protein 2, transcript variant X1	protein_coding	XP_003433680.1;XP_022267654.1;XP_022267655.1;XP_022267656.1;XP_022267657.1;XP_022267659.1;XP_022267660.1;XP_022267661.1;XP_022267662.1;XP_022267663.1;XP_022267664.1;XP_022267665.1;XP_022267666.1;XP_022267667.1;XP_022267668.1;XP_022267670.1;XP_535042.3	2.45134	1552.05	0.0547288	23.636	1.64272e-123	4.95114e-122	9.81275	11.1064	10.1433	10.1058	10.1003	10.8582	10.8549	10.8581	951	944	863	2195	2266	2061	5.04303	5.07186	3.66167	11.144	10.3606	9.84078	12.0568	12.1659	8.72621	28.3652	26.1353	24.7115
100856090	XM_014116852,XM_022423484	CTNS	cystinosin, lysosomal cystine transporter, transcript variant X1	protein_coding	XP_013972327.1;XP_022279192.1	2.45029	505.858	0.0967874	13.3587	1.05416e-40	9.71562e-40	8.19666	9.4885	8.61182	8.42832	8.52202	9.24197	9.21275	9.21815	339	272	287	729	730	666	4.08436	3.32613	3.56333	9.24168	8.59733	8.93642	9.76483	7.97843	8.49186	23.5231	21.6874	22.4405
612148	XM_849878	ZDHHC14	zinc finger DHHC-type containing 14	protein_coding	XP_854971.4	2.44962	447.192	0.0942047	13.7207	7.6308e-43	7.38377e-42	8.01869	9.31072	8.34709	8.34583	8.36165	9.06456	9.05137	9.01877	263	274	258	646	659	575	1.12503	1.13671	1.15349	2.77681	2.78371	2.61301	2.6897	2.72664	2.74892	7.0679	7.02209	6.56162
482380	XM_005628673,XM_022427534,XM_539497	SCRN1	secernin 1, transcript variant X2	protein_coding	XP_005628730.2;XP_022283242.1;XP_539497.3	2.44603	495.166	0.102883	12.5428	4.35448e-36	3.65285e-35	8.1676	9.45696	8.57926	8.39732	8.49657	9.27054	9.13889	9.16271	331	266	283	765	680	634	1.6247	1.26952	1.45341	3.77319	3.29823	3.30732	3.88431	3.04522	3.46366	9.60402	8.32002	8.30512
490062	XM_022420259	SYNGR3	synaptogyrin 3	protein_coding	XP_022275967.1	2.44457	142.82	0.182273	7.07499	1.49461e-12	5.51437e-12	6.37267	7.66375	6.72598	6.85721	6.72017	7.50768	7.29241	7.24417	78	103	74	246	192	163	1.07876	1.39284	1.07558	3.4389	2.63732	2.40756	2.57908	3.34101	2.56323	8.75313	6.65282	6.04569
111098277	gene-LOC111098277	LOC111098277	.	pseudogene	.	2.44121	40.4729	0.306367	4.2028	2.63638e-05	6.05784e-05	4.55825	5.84263	5.04052	5.07972	5.15882	5.47058	5.47904	5.43575	20	24	28	58	61	51	0.163806	0.19464	0.242294	0.488252	0.50029	0.455463	0.391625	0.466885	0.577416	1.24276	1.26202	1.14373
612316	XM_850059	PRKN	parkin RBR E3 ubiquitin protein ligase	protein_coding	XP_855152.2	2.44053	17.4251	0.469288	2.74287	0.00609055	0.0107651	3.34124	4.62734	4.0312	3.92563	3.9568	4.23695	4.14587	4.1897	14	8	9	28	22	23	0.094044	0.05375	0.062029	0.197664	0.15107	0.167117	0.224839	0.12893	0.147822	0.503121	0.381084	0.419653
479783	NM_001287146,XM_014114389,XM_022419482	MVP	major vault protein	protein_coding	NP_001274075.1;XP_013969864.1;XP_022275190.1	2.4356	3568.99	0.0446752	28.747	9.8635e-182	5.35336e-180	11.0202	12.3052	11.3268	11.3448	11.2705	12.0735	12.0364	12.0736	2154	2300	1923	5101	5072	4790	19.5038	20.0993	18.2095	46.3966	45.2773	45.8453	46.6295	48.2123	43.3955	118.095	114.215	115.124
479037	XM_005618351,XM_844639	ABHD2	abhydrolase domain containing 2, transcript variant X1	protein_coding	XP_005618408.1;XP_849732.1	2.432	9025.41	0.0323104	39.6822	0	0	12.3607	13.6429	12.6514	12.6438	12.6579	13.4175	13.3799	13.407	5371	5548	5205	12944	12867	12014	19.3747	19.464	19.649	46.9373	45.8161	46.0427	46.3207	46.6884	46.826	119.471	115.574	115.619
490138	NM_001314114,XM_005621856,XM_005621857,XM_005621858,XM_547259	S1PR1	sphingosine-1-phosphate receptor 1	protein_coding	NP_001301043.1;XP_005621913.1;XP_005621914.1;XP_005621915.1;XP_547259.2	2.43002	281.352	0.122535	10.4539	1.40581e-25	8.7218e-25	7.3575	8.6392	7.7404	7.69749	7.68454	8.27516	8.38292	8.42351	176	172	155	356	421	401	1.5273	1.45383	1.40032	3.16089	3.74678	3.71861	3.65145	3.48732	3.33714	8.04551	9.45151	9.33792
479941	XM_005621898,XM_005621899,XM_005621900,XM_014114822,XM_022420448,XM_022420450,XM_022420451,XM_022420452,XM_022420453	BCAR3	breast cancer anti-estrogen resistance 3, transcript variant X3	protein_coding	XP_005621955.1;XP_005621956.1;XP_005621957.1;XP_013970297.1;XP_022276156.1;XP_022276158.1;XP_022276159.1;XP_022276160.1;XP_022276161.1	2.42977	204.547	0.154647	8.28222	1.20905e-16	5.4377e-16	6.898	8.17907	7.37842	7.1578	7.24427	7.81992	7.83273	8.0026	146	106	113	264	278	312	1.47966	1.11591	1.17441	2.45809	2.43434	2.9569	3.53755	2.67674	2.79877	6.25666	6.1408	7.42517
610728	XM_848271	LIMD2	LIM domain containing 2	protein_coding	XP_853364.1	2.42743	129.599	0.171989	7.43903	1.01424e-13	3.97463e-13	6.24025	7.52044	6.6455	6.66236	6.63187	7.15262	7.24362	7.2402	77	83	72	168	197	178	1.50397	1.57717	1.46796	3.30976	3.81969	3.69941	3.59568	3.78317	3.49834	8.42444	9.63543	9.2897
100856416	XM_005620962	CLDN4	claudin 4	protein_coding	XP_005621019.1	2.42666	6740.37	0.0363725	35.1632	7.31722e-271	7.54562e-269	11.9416	13.2209	12.2527	12.2418	12.2004	12.9666	12.9759	12.996	4124	4242	3704	9358	9797	9077	31.0714	31.0818	29.1999	70.8231	72.8488	72.6486	74.2851	74.5562	69.587	180.268	183.766	182.43
609452	XM_005634881,XM_014106991,XM_014106992	SIRPA	signal regulatory protein alpha, transcript variant X1	protein_coding	XP_005634938.1;XP_013962466.1;XP_013962467.1	2.42644	4711.26	0.0379042	33.7388	1.55936e-249	1.42484e-247	11.425	12.7041	11.695	11.7416	11.7126	12.4587	12.4649	12.4628	2729	3024	2683	6610	6896	6235	17.731	19.1051	18.2306	43.1359	44.2216	43.0344	42.391	45.8276	43.4457	109.795	111.552	108.065
484421	XM_005616386,XM_005616387,XM_005616388,XM_005616389	MEIS3	Meis homeobox 3, transcript variant X2	protein_coding	XP_005616443.1;XP_005616444.1;XP_005616445.1;XP_005616446.1	2.42457	248.121	0.128981	9.90634	3.90707e-23	2.23657e-22	7.17844	8.45693	7.59353	7.49576	7.51274	8.16651	8.12174	8.23832	162	145	137	345	338	354	2.07557	1.81322	1.83645	4.47077	4.30766	4.86361	4.96225	4.34937	4.3765	11.3796	10.8664	12.2132
474544	XM_005625987,XM_005625988,XM_005625989,XM_022424545,XM_531773	FHL2	four and a half LIM domains 2, transcript variant X5	protein_coding	XP_005626044.1;XP_005626045.1;XP_005626046.1;XP_022280253.1;XP_531773.3	2.42319	6767.5	0.0354793	35.9903	1.18753e-283	1.38261e-281	11.9492	13.2259	12.2352	12.2185	12.2624	12.9902	12.9672	12.9976	4017	4101	3998	9580	9678	9070	67.0999	69.7101	67.9976	165.857	166.21	165.451	160.422	167.214	162.047	422.16	419.275	415.47
608658	XM_014107250,XM_014107251,XM_022409402,XM_022409403,XM_846082,XR_002618870	NECAB3	N-terminal EF-hand calcium binding protein 3, transcript variant X1	protein_coding	XP_013962725.1;XP_013962726.1;XP_022265110.1;XP_022265111.1;XP_851175.1	2.42108	182.838	0.15612	8.17093	3.06022e-16	1.34938e-15	6.7396	8.01578	7.24485	7.06614	7.01505	7.68159	7.75869	7.72661	135	105	88	244	279	243	1.99054	1.48902	1.33192	3.4445	4.04479	3.6753	4.75896	3.57172	3.17414	8.76739	10.2032	9.22917
484300	XM_005616175	DNAAF3	dynein axonemal assembly factor 3	protein_coding	XP_005616232.1	2.42016	21.224	0.426799	2.98759	0.00281188	0.0052045	3.63604	4.90764	4.16136	4.24953	4.29997	4.48947	4.51295	4.45932	8	14	16	30	33	26	0.098837	0.159635	0.207437	0.375406	0.397075	0.343187	0.236298	0.382917	0.494348	0.955534	1.00165	0.861788
612892	XM_005641741,XM_014111689,XM_014111690,XM_014111691	SEPT6	septin 6, transcript variant X3	protein_coding	XP_005641798.1;XP_013967164.1;XP_013967165.1;XP_013967166.1	2.41812	1652.26	0.0582948	21.8524	7.36974e-106	1.81875e-104	9.91674	11.191	10.1932	10.2253	10.2249	10.9793	10.8847	10.9691	959	1044	961	2415	2250	2242	10.6023	11.1747	10.9956	26.5845	24.1466	25.7309	25.3478	26.8049	26.2038	67.6665	60.9114	64.6137
487623	XM_005638542,XM_005638543,XM_005638544,XM_022412540	PAQR5	progestin and adipoQ receptor family member 5, transcript variant X3	protein_coding	XP_005638599.1;XP_005638600.1;XP_005638601.1;XP_022268248.1	2.41777	5085.95	0.0410165	31.0528	1.04717e-211	7.13113e-210	11.5389	12.8131	11.8331	11.8639	11.7878	12.5891	12.5538	12.5728	3054	3315	2767	7292	7267	6725	20.8566	22.2761	19.521	50.4543	48.6263	48.9106	49.8638	53.4339	46.5211	128.423	122.663	122.821
111090104	gene-LOC111090104	LOC111090104	.	pseudogene	.	2.41649	12.9633	0.565801	2.24975	0.0244648	0.0396007	2.93154	4.19356	3.53507	3.49354	3.66288	3.79644	3.68395	3.73889	6	4	13	22	15	17	0.031971	0.022074	0.078717	0.129396	0.086108	0.107673	0.076437	0.052949	0.187593	0.329357	0.217213	0.270381
475504	XM_014119858,XM_014119859,XM_022403774,XM_022403775,XM_022403776,XM_022403777,XM_022403778,XM_022403779,XM_022403780,XM_022403781,XM_022403783,XM_022403784,XM_022403785,XM_022403786,XM_022403787,XM_022403788,XM_022403789,XM_022403790	AGBL3	ATP/GTP binding protein like 3, transcript variant X15	protein_coding	XP_013975333.1;XP_013975334.1;XP_022259482.1;XP_022259483.1;XP_022259484.1;XP_022259485.1;XP_022259486.1;XP_022259487.1;XP_022259488.1;XP_022259489.1;XP_022259491.1;XP_022259492.1;XP_022259493.1;XP_022259494.1;XP_022259495.1;XP_022259496.1;XP_022259497.1;XP_022259498.1	2.41503	16.7119	0.469625	2.70864	0.006756	0.0118672	3.29196	4.56251	3.92184	3.91408	3.92928	4.0973	4.16725	4.13025	10	10	10	21	27	22	0.043095	0.040278	0.045831	0.090411	0.11303	0.099746	0.103032	0.096616	0.109222	0.230127	0.285126	0.250477
488797	XM_005618507,XM_005618508,XM_014112557,XM_022417112	SH3BP2	SH3 domain binding protein 2, transcript variant X3	protein_coding	XP_005618564.1;XP_005618565.1;XP_013968032.1;XP_022272820.1	2.41356	1564.28	0.056956	22.3183	2.45198e-110	6.47152e-109	9.84043	11.111	10.1245	10.1324	10.1571	10.8998	10.8723	10.8232	919	969	922	2285	2296	1969	9.9812	10.2143	10.6854	25.4284	25.095	23.0036	23.8629	24.5012	25.4646	64.7238	63.3038	57.7651
481627	XM_538749	GABBR2	gamma-aminobutyric acid type B receptor subunit 2	protein_coding	XP_538749.2	2.4125	282.456	0.119866	10.5995	2.99537e-26	1.90839e-25	7.37102	8.64159	7.69103	7.70175	7.7599	8.34215	8.33017	8.42711	162	172	173	385	393	401	0.864797	0.895705	0.967395	2.07239	2.08099	2.28457	2.06755	2.14854	2.30542	5.27492	5.24944	5.73684
608120	XM_022416881,XM_022416882,XM_022416883,XM_022416884,XM_022416885,XM_022416886,XM_022416887,XM_022416888	FAM169B	family with sequence similarity 169 member B, transcript variant X5	protein_coding	XP_022272589.1;XP_022272590.1;XP_022272591.1;XP_022272592.1;XP_022272593.1;XP_022272594.1;XP_022272595.1;XP_022272596.1	2.41214	55.0273	0.268147	4.73737	2.16508e-06	5.42378e-06	5.01261	6.28121	5.44455	5.52956	5.53028	6.00062	5.9444	5.81525	28	37	34	88	83	60	0.209661	0.2503	0.237949	0.597611	0.573844	0.432582	0.501254	0.600398	0.567062	1.52112	1.44756	1.08627
489497	XM_845211	NTN1	netrin 1	protein_coding	XP_850304.2	2.41057	26.634	0.381593	3.32652	0.000879388	0.00172684	3.9663	5.23409	4.49561	4.57316	4.55185	4.78821	4.9247	4.76305	13	19	16	34	48	30	0.172006	0.24467	0.223708	0.469238	0.642383	0.430452	0.411231	0.586892	0.533123	1.19437	1.62045	1.08092
610597	XM_005624863,XM_014116785,XM_014116786,XM_022423346,XM_863139	PROCA1	protein interacting with cyclin A1, transcript variant X2	protein_coding	XP_005624920.1;XP_013972260.1;XP_013972261.1;XP_022279054.1;XP_868232.1	2.40926	19.4827	0.453681	2.79622	0.00517038	0.00922451	3.51274	4.78406	4.18634	4.08304	4.0815	4.41158	4.24232	4.39648	16	10	9	32	20	29	0.224145	0.13232	0.131189	0.498015	0.269132	0.448639	0.535883	0.317397	0.31264	1.26761	0.678904	1.12659
606774	XM_003639719,XM_022406277,XM_022406278,XM_022406279,XM_022406280,XM_022406281,XM_022406282,XM_022406283,XM_022406284,XM_022406285	SLC41A3	solute carrier family 41 member 3, transcript variant X2	protein_coding	XP_003639767.1;XP_022261985.1;XP_022261986.1;XP_022261987.1;XP_022261988.1;XP_022261989.1;XP_022261990.1;XP_022261991.1;XP_022261992.1;XP_022261993.1	2.40843	235.006	0.131436	9.64796	5.01422e-22	2.77039e-21	7.10847	8.37511	7.48301	7.44728	7.46371	8.11696	8.15066	8.01426	145	143	135	339	366	280	1.6963	1.61154	1.62059	3.93561	4.26532	3.42375	4.0555	3.86561	3.86208	10.0174	10.7596	8.59747
607703	XM_022409054,XM_844985,XR_002618548	RNF24	ring finger protein 24, transcript variant X3	protein_coding	XP_022264762.1;XP_850078.1	2.40766	1120.66	0.0675933	18.7538	1.80335e-78	3.23819e-77	9.36132	10.629	9.62857	9.70691	9.65114	10.3964	10.4182	10.3267	641	743	635	1602	1701	1390	3.37889	3.65345	3.41009	8.54383	8.60752	7.64257	8.07821	8.76356	8.12668	21.7469	21.7131	19.1915
478947	XM_014111255,XM_022415298,XM_022415299,XM_022415300,XR_002623781,XR_002623782	SLC41A1	solute carrier family 41 member 1, transcript variant X6	protein_coding	XP_013966730.1;XP_022271006.1;XP_022271007.1;XP_022271008.1	2.40733	2280.67	0.0519653	24.39	2.18221e-131	7.30965e-130	10.3861	11.6543	10.7056	10.7039	10.6257	11.4377	11.3855	11.4104	1414	1472	1223	3300	3226	3006	10.6485	10.7476	9.65048	24.8755	24.143	24.0366	25.4583	25.7803	22.9983	63.3164	60.9024	60.3591
491050	XM_005624610,XM_005624611,XM_022423060	COPZ2	coatomer protein complex subunit zeta 2, transcript variant X3	protein_coding	XP_005624667.1;XP_005624668.1;XP_022278768.1	2.40731	30.0067	0.364041	3.48153	0.00049855	0.00100601	4.14111	5.40495	4.76724	4.64296	4.6793	4.94921	5.10815	4.95155	23	15	16	37	54	35	0.520138	0.315248	0.364776	0.871611	1.21527	0.897175	1.24354	0.756189	0.869307	2.21854	3.06561	2.25292
475757	XM_005630460,XM_005630461,XM_014120508,XM_532965	THNSL2	threonine synthase like 2, transcript variant X2	protein_coding	XP_005630517.1;XP_005630518.1;XP_013975983.1;XP_532965.2	2.4055	60.964	0.276991	4.57177	4.83631e-06	1.17863e-05	5.16424	6.42743	5.53263	5.67853	5.67342	6.0368	6.24826	5.89334	28	43	39	81	117	59	0.142796	0.215535	0.205872	0.506618	0.723965	0.348381	0.341393	0.517005	0.490619	1.28951	1.82625	0.87483
611649	XM_005617567,XM_005617568,XM_005617569,XM_849343	CYLD	CYLD lysine 63 deubiquitinase, transcript variant X3	protein_coding	XP_005617624.1;XP_005617625.1;XP_005617626.1;XP_854436.1	2.40524	776.158	0.0861345	14.7001	6.44059e-49	7.007e-48	8.83248	10.0986	9.25283	9.0832	9.07227	9.81477	9.876	9.84599	542	449	407	1052	1169	1024	2.93378	2.34854	2.30433	5.70214	6.20134	5.90019	7.01405	5.63346	5.49151	14.5138	15.6433	14.8162
606966	XM_022405854	ABCA13	ATP binding cassette subfamily A member 13	protein_coding	XP_022261562.1	2.40181	12.6793	0.562052	2.24912	0.0245048	0.0396565	2.89306	4.16431	3.49232	3.60562	3.51591	3.7996	3.64388	3.68211	5	12	6	24	14	15	0.007273	0.018339	0.00851	0.0378	0.02164	0.024894	0.017389	0.043989	0.020281	0.096214	0.054588	0.062512
490354	XM_005622551,XM_547475	BLZF1	basic leucine zipper nuclear factor 1, transcript variant X1	protein_coding	XP_005622608.1;XP_547475.2	2.40013	1054.19	0.0655266	19.2764	8.48504e-83	1.6355e-81	9.27619	10.5395	9.61474	9.55585	9.56179	10.2722	10.2861	10.3173	665	641	595	1447	1523	1430	6.81056	6.37686	6.3672	14.8856	15.3897	15.5513	16.2826	15.2962	15.1738	37.8889	38.8217	39.0513
607112	XM_005620387	VWA1	von Willebrand factor A domain containing 1	protein_coding	XP_005620444.1	2.39963	467.75	0.0975219	12.949	2.38043e-38	2.08914e-37	8.10417	9.36705	8.42898	8.46086	8.38742	9.08402	9.17955	9.05363	282	308	255	639	740	579	3.09395	3.28881	2.92275	7.04808	8.02446	6.75222	7.39697	7.88889	6.96528	17.9397	20.2422	16.9557
403905	NM_001003229	BGN	biglycan	protein_coding	NP_001003229.1	2.39799	205.519	0.147527	8.55318	1.19741e-17	5.60175e-17	6.91669	8.18101	7.30211	7.2991	7.23556	7.93681	7.75998	7.97614	128	133	110	304	251	300	2.38374	2.42062	2.14219	5.72573	4.64756	5.97361	5.69902	5.80636	5.10509	14.5739	11.7238	15.0005
612171	XM_849905	SH3BGRL3	SH3 domain binding glutamate rich protein like 3	protein_coding	XP_854998.2	2.39746	6273.96	0.0385499	32.724	7.11204e-235	6.00447e-233	11.8504	13.1123	12.1468	12.1489	12.1136	12.8865	12.8358	12.8982	3819	3995	3516	8929	8747	8493	132.617	134.913	127.733	311.484	299.782	313.299	317.059	323.617	304.403	792.83	756.222	786.734
476094	NM_001314118,XM_533303	ANXA5	annexin A5	protein_coding	NP_001301047.1;XP_533303.1	2.39742	4124.59	0.0382457	32.9836	1.394e-238	1.21236e-236	11.2457	12.507	11.5264	11.5261	11.5477	12.267	12.2598	12.2766	2456	2561	2426	5783	5944	5488	41.2708	40.2254	42.819	96.5776	97.1735	97.5259	98.6697	96.489	102.043	245.822	245.127	244.9
606777	XM_022404474	FAM110C	family with sequence similarity 110 member C	protein_coding	XP_022260182.1	2.39584	538.494	0.0934487	13.489	1.81427e-41	1.70193e-40	8.30795	9.56999	8.59262	8.67055	8.60935	9.24369	9.30177	9.38777	309	360	304	697	773	774	2.20704	2.49976	2.27095	5.00267	5.45029	5.87674	5.27656	5.99619	5.41195	12.7335	13.7487	14.7573
480169	NM_001287156	CDH2	cadherin 2	protein_coding	NP_001274085.1	2.39453	3215.56	0.0472885	26.6395	2.37083e-156	1.07974e-154	10.8872	12.1476	11.2097	11.1992	11.1158	11.9104	11.9051	11.907	2020	2079	1717	4526	4662	4234	13.2339	13.2406	11.7675	29.7819	30.1427	29.4636	31.6395	31.7603	28.0435	75.8049	76.037	73.9869
475143	XM_005628190,XM_005628191,XM_022426991,XM_532373,XM_844614	LNX1	ligand of numb-protein X 1, transcript variant X5	protein_coding	XP_005628247.1;XP_005628248.1;XP_022282699.1;XP_532373.2;XP_849707.1	2.39426	215.327	0.141595	8.89566	5.80715e-19	2.85551e-18	6.98661	8.24716	7.26911	7.44014	7.31896	7.95645	8.02659	7.90748	114	157	119	299	338	264	0.975471	1.31745	1.03125	2.57179	2.82461	2.13189	2.33214	3.16018	2.4576	6.54605	7.12526	5.35345
483777	NM_001314120	SLC3A2	solute carrier family 3 member 2	protein_coding	NP_001301049.2	2.38991	2003.4	0.0492902	25.5011	1.91422e-143	7.409e-142	10.2068	11.464	10.4895	10.5114	10.4945	11.2322	11.2057	11.2299	1192	1280	1153	2839	2856	2659	16.9193	17.6784	17.1219	40.5009	40.0337	40.1145	40.4504	42.4054	40.8035	103.088	100.988	100.733
111097909	XM_022425024	LOC111097909	uncharacterized LOC111097909	protein_coding	XP_022280732.1	2.38953	25.6486	0.438128	2.86839	0.00412562	0.00747321	3.92904	5.17253	4.44955	4.34374	4.60669	4.75287	4.89657	4.58003	14	8	24	36	51	21	0.264161	0.150383	0.484919	0.710492	1.01082	0.435914	0.631552	0.360724	1.15562	1.80844	2.54986	1.09464
100855977	XM_003638922,XM_014110393,XM_022412960	CNKSR1	connector enhancer of kinase suppressor of Ras 1, transcript variant X3	protein_coding	XP_003638970.3;XP_013965868.1;XP_022268668.1	2.38918	928.516	0.0677458	18.5475	8.54607e-77	1.49551e-75	9.09797	10.3543	9.37175	9.40826	9.42006	10.1172	10.1032	10.1001	538	590	552	1317	1343	1213	5.27308	5.60155	5.65155	12.9427	12.9682	12.6275	12.6068	13.4365	13.4683	32.9434	32.7133	31.7094
478418	XM_022413272	BACE2	beta-site APP-cleaving enzyme 2	protein_coding	XP_022268980.1	2.38668	2594.66	0.0473736	26.4916	1.21085e-154	5.4121e-153	10.5815	11.8365	10.8747	10.8705	10.8658	11.638	11.576	11.5747	1573	1632	1494	3807	3682	3332	26.0995	26.3336	25.9396	63.4491	60.3035	58.7379	62.3982	63.1667	61.8172	161.499	152.12	147.498
608592	XM_845658	QRFP	pyroglutamylated RFamide peptide	protein_coding	XP_850751.2	2.38468	18.7636	0.444188	2.82268	0.00476248	0.00853687	3.46903	4.7254	4.05685	4.09632	4.08138	4.27353	4.28871	4.34809	10	13	11	24	26	28	0.211529	0.257344	0.232234	0.510564	0.535545	0.616382	0.505721	0.617293	0.553443	1.29955	1.35095	1.54782
483870	XM_014121413,XM_022406019,XM_022406020,XM_022406021,XM_022406022,XM_022406023,XM_022406024,XM_022406025,XM_022406026,XM_022406027,XM_022406028,XM_022406029,XM_022406030,XM_022406031,XM_022406032,XM_022406033,XM_022406034,XM_022406035	BIN1	bridging integrator 1, transcript variant X6	protein_coding	XP_013976888.1;XP_022261727.1;XP_022261728.1;XP_022261729.1;XP_022261730.1;XP_022261731.1;XP_022261732.1;XP_022261733.1;XP_022261734.1;XP_022261735.1;XP_022261736.1;XP_022261737.1;XP_022261738.1;XP_022261739.1;XP_022261740.1;XP_022261741.1;XP_022261742.1;XP_022261743.1	2.38367	392.077	0.114441	10.9505	6.60751e-28	4.43687e-27	7.85843	9.10874	8.18774	8.04157	8.29863	8.84879	8.84015	8.84786	239	200	269	551	565	517	3.14899	2.64384	3.49316	7.51521	7.55813	7.52102	7.52857	6.34179	8.32464	19.1287	19.0659	18.8863
480685	XM_022423642	OLFM1	olfactomedin 1	protein_coding	XP_022279350.1	2.3831	354.304	0.110518	11.3361	8.69727e-30	6.13397e-29	7.71091	8.96316	8.02536	7.99053	8.1028	8.69642	8.63807	8.75749	209	207	225	495	478	500	2.11085	2.03321	2.3832	5.03287	4.76946	5.37475	5.0466	4.87708	5.67947	12.8103	12.0313	13.4967
484825	XM_005632697,XM_022406865	KIAA1683	KIAA1683 ortholog, transcript variant X2	protein_coding	XP_005632754.1;XP_022262573.1	2.38041	45.607	0.333139	3.75582	0.000172773	0.000366112	4.75006	6.00684	5.15393	5.34257	5.20741	5.37141	5.65457	5.79659	21	38	24	38	70	81	0.089673	0.139025	0.084266	0.12895	0.271241	0.334516	0.214391	0.333482	0.200816	0.32822	0.684222	0.840013
611826	XM_022410963,XM_022410964,XM_022410965	TEAD4	TEA domain transcription factor 4, transcript variant X2	protein_coding	XP_022266671.1;XP_022266672.1;XP_022266673.1	2.37932	2003.62	0.0513312	24.3623	4.29144e-131	1.43084e-129	10.212	11.4621	10.52	10.4686	10.5158	11.2492	11.2083	11.2074	1240	1209	1185	2892	2863	2592	4.89636	4.65831	4.88977	11.5219	11.1398	10.8933	11.7062	11.1739	11.6529	29.3271	28.101	27.3544
489261	XM_014113161,XM_014113162,XM_014113163	MYO10	myosin X, transcript variant X1	protein_coding	XP_013968636.1;XP_013968637.1;XP_013968638.1	2.3738	4202.55	0.0475086	26.2521	6.76299e-152	2.93205e-150	11.2822	12.5301	11.5386	11.6258	11.5311	12.3167	12.261	12.3002	2453	2863	2334	6038	5882	5567	9.20322	10.4467	9.16375	22.8017	21.9407	22.1936	22.0029	25.0587	21.8384	58.038	55.3469	55.7309
485710	XM_022408491	TM4SF1	transmembrane 4 L six family member 1	protein_coding	XP_022264199.1	2.37231	3253.94	0.0491433	25.3603	6.91827e-142	2.6215e-140	10.9143	12.1605	11.1507	11.1987	11.2456	11.9289	11.8854	11.9531	1849	2054	2010	4583	4524	4420	29.1902	31.5397	33.2197	72.7148	70.5189	74.1639	69.7876	75.6546	79.1667	185.083	177.889	186.235
611045	NM_001313870,XM_005624295,XM_022422606,XM_022422607	KCNJ16	potassium voltage-gated channel subfamily J member 16	protein_coding	NP_001300799.1;XP_005624352.1;XP_022278314.1;XP_022278315.1	2.37188	167.039	0.154086	8.08661	6.13467e-16	2.65885e-15	6.62972	7.87684	7.07942	6.98847	6.93493	7.55856	7.59371	7.60957	115	103	86	225	244	226	0.537163	0.460501	0.412797	1.04784	1.18065	1.11687	1.28424	1.10461	0.983746	2.66711	2.97828	2.80461
487344	XM_544470	GPR3	G protein-coupled receptor 3	protein_coding	XP_544470.1	2.36977	11.0858	0.591062	2.10595	0.0352084	0.0554402	2.72461	3.95993	3.34968	3.30842	3.4266	3.55246	3.48291	3.50424	6	4	10	18	14	14	0.071421	0.035543	0.121573	0.215395	0.158227	0.173276	0.170753	0.085258	0.289723	0.548251	0.399139	0.435118
106558897	gene-LOC106558897	LOC106558897	.	pseudogene	.	2.36966	11.5492	0.562552	2.21255	0.0269283	0.0432345	2.77739	4.02168	3.42578	3.42008	3.43126	3.60768	3.55455	3.57663	7	7	7	18	15	15	0.050386	0.05051	0.04858	0.132472	0.111567	0.11982	0.120461	0.121158	0.115773	0.337184	0.281437	0.300884
480369	XM_005623569,XM_022422162,XM_848010,XM_861781,XM_861878	ACTN1	actinin alpha 1, transcript variant X3	protein_coding	XP_005623626.1;XP_022277870.1;XP_853103.1;XP_866874.1;XP_866971.1	2.36947	14746.2	0.0349161	35.6444	2.87583e-278	3.14533e-276	13.0954	14.3402	13.3763	13.3964	13.3531	14.1196	14.0668	14.1295	8943	9572	8342	20942	20470	19880	79.7219	81.1767	75.2026	179.138	173.856	181.105	190.598	194.719	179.217	455.965	438.565	454.777
102154559	XM_005639756,XM_005639757,XM_005639758,XM_005639760,XM_005639761,XM_014110430,XM_022414342,XM_022414344,XM_022414345,XM_022414346	B3GNT5	UDP-GlcNAc:betaGal beta-1,3-N-acetylglucosaminyltransferase 5, transcript variant X3	protein_coding	XP_005639813.1;XP_005639814.1;XP_005639815.1;XP_005639817.1;XP_005639818.1;XP_013965905.1;XP_022270050.1;XP_022270052.1;XP_022270053.1;XP_022270054.1	2.36945	216.547	0.132825	9.36989	7.26075e-21	3.85239e-20	7.00638	8.25043	7.37879	7.33829	7.36617	8.0045	7.95593	7.95744	135	132	127	315	307	279	0.787063	0.776232	0.796465	1.91477	1.81271	1.78469	1.8817	1.86195	1.89808	4.87374	4.57269	4.48158
102153066	XR_002631475,XR_002631476,XR_002631477,XR_002631478,XR_002631479,XR_002631480,XR_002631481,XR_002631482,XR_293581	LOC102153066	uncharacterized LOC102153066, transcript variant X3	lncRNA	.	2.36754	38.064	0.358612	3.46723	0.000525858	0.00105896	4.49387	5.74407	4.87767	5.1904	4.9186	5.26224	5.44993	5.34311	14	40	16	44	66	49	0.214758	0.591813	0.240959	0.70081	1.18405	0.853871	0.51344	1.41959	0.574235	1.78379	2.98685	2.14418
607472	XM_005637544,XM_022412117,XM_022412118,XM_853765	MYOF	myoferlin, transcript variant X3	protein_coding	XP_005637601.1;XP_022267825.1;XP_022267826.1;XP_858858.2	2.36715	9596.51	0.0351597	35.3572	7.78399e-274	8.26304e-272	12.4766	13.72	12.7614	12.7733	12.7362	13.5114	13.4534	13.4903	5850	6196	5442	13809	13420	12668	22.4329	23.1874	21.8371	53.243	50.7598	51.79	53.6324	55.6198	52.0406	135.521	128.045	130.052
612276	XM_014107057	IFNLR1	interferon lambda receptor 1	protein_coding	XP_013962532.1	2.36685	173.497	0.16276	7.63682	2.22645e-14	8.99365e-14	6.68593	7.93094	7.04093	7.14093	6.96892	7.52129	7.74302	7.64821	103	127	87	207	286	230	0.562925	0.678386	0.497589	1.1439	1.55061	1.34133	1.34583	1.62725	1.18582	2.91161	3.91152	3.36825
612326	XM_005622821,XM_005622822,XM_022421402,XM_850065	S100A2	S100 calcium binding protein A2, transcript variant X4	protein_coding	XP_005622878.1;XP_005622879.1;XP_022277110.1;XP_855158.1	2.3632	503.899	0.0975093	12.7244	4.33048e-37	3.6928e-36	8.22667	9.4681	8.59371	8.49648	8.52581	9.21416	9.13198	9.28755	330	300	288	705	663	721	11.9607	10.6114	10.8932	25.6705	23.7533	27.8355	28.5954	25.4536	25.9599	65.3398	59.9192	69.8986
482528	XM_005629105,XM_539645	ATP6V0B	ATPase H+ transporting V0 subunit b, transcript variant X2	protein_coding	XP_005629162.1;XP_539645.2	2.36088	3453.42	0.0428011	28.9555	2.39473e-184	1.31957e-182	11.0051	12.2442	11.2838	11.2662	11.3138	12.0172	11.9823	12.0249	2086	2127	2084	4872	4856	4614	53.9696	53.4973	56.4069	126.579	123.992	126.819	129.03	128.325	134.425	322.185	312.779	318.459
475240	XM_005628537,XM_005628538,XM_014119170	ASNS	asparagine synthetase (glutamine-hydrolyzing), transcript variant X2	protein_coding	XP_005628594.1;XP_005628595.1;XP_013974645.1	2.35931	8530	0.034428	35.9697	2.48808e-283	2.87364e-281	12.3103	13.5485	12.5816	12.5763	12.611	13.335	13.2901	13.3182	5130	5315	5119	12185	12014	11231	66.6653	67.2003	69.5991	159.156	154.093	155.043	159.382	161.194	165.863	405.104	388.71	389.333
480923	XM_005641363,XM_005641364,XM_005641365,XM_022416093,XM_022416094,XM_022416095,XM_022416096,XM_538044	MAGED1	MAGE family member D1, transcript variant X3	protein_coding	XP_005641420.1;XP_005641421.1;XP_005641422.1;XP_022271801.1;XP_022271802.1;XP_022271803.1;XP_022271804.1;XP_538044.4	2.35921	3499.77	0.046185	26.8118	2.35372e-158	1.08913e-156	11.0252	12.2631	11.2785	11.319	11.3248	12.0171	12.0731	11.9898	2048	2252	2090	4833	5328	4402	18.7113	20.0823	19.9848	44.0747	47.8818	42.505	44.7348	48.1715	47.6262	112.185	120.785	106.736
480370	XM_022422164,XM_022422165	GALNT16	polypeptide N-acetylgalactosaminyltransferase 16, transcript variant X2	protein_coding	XP_022277872.1;XP_022277873.1	2.35793	1529.75	0.0594764	20.8069	3.7467e-96	8.38621e-95	9.83123	11.0691	10.1759	10.1196	10.0627	10.8348	10.8381	10.8143	1000	969	827	2150	2236	1973	6.65327	6.27044	5.76003	14.3791	14.6976	13.9539	15.9066	15.041	13.7269	36.5995	37.0756	35.0401
478019	XM_005617183,XM_005617184,XM_005617185,XM_022408168	PFKP	phosphofructokinase, platelet, transcript variant X1	protein_coding	XP_005617240.2;XP_005617241.2;XP_005617242.2;XP_022263876.1	2.35742	11443.4	0.0331278	37.3467	2.87191e-305	4.02541e-303	12.7348	13.9721	13.0247	13.0229	12.9926	13.7653	13.7321	13.7182	7058	7346	6509	16455	16437	14667	73.4906	74.3518	70.8581	172.092	168.863	162.243	175.7	178.348	168.864	438.031	425.968	407.412
487300	XM_005617610	TRIM62	tripartite motif containing 62	protein_coding	XP_005617667.1	2.35727	846.926	0.0745826	16.5872	8.62453e-62	1.20535e-60	8.97992	10.2154	9.29158	9.21195	9.32689	9.98989	9.97886	9.94124	525	491	529	1209	1237	1074	4.54371	4.13046	4.79688	10.5201	10.5758	9.88035	10.863	9.90777	11.4316	26.7772	26.6782	24.8108
477953	XM_022405878	PARD3	par-3 family cell polarity regulator	protein_coding	XP_022261586.1	2.35561	3474.11	0.0434568	28.4444	5.71569e-178	3.01158e-176	11.0159	12.2519	11.3192	11.2754	11.2992	12.047	11.9888	12.0127	2172	2141	2034	5017	4873	4535	10.1707	9.75107	9.9681	23.6096	22.5291	22.5651	24.316	23.39	23.7552	60.0942	56.8311	56.664
478888	XM_014111010,XM_022415185,XM_022415186,XM_536046	PLEKHM3	pleckstrin homology domain containing M3, transcript variant X2	protein_coding	XP_013966485.1;XP_022270893.1;XP_022270894.1;XP_536046.3	2.35483	494.236	0.0897098	13.7735	3.67766e-43	3.57538e-42	8.20314	9.4383	8.53951	8.48435	8.52341	9.1866	9.17955	9.1892	311	300	292	691	710	651	0.905099	1.33051	0.886912	2.03465	2.06281	2.054	2.1639	3.1915	2.11362	5.17886	5.20358	5.15787
106558628	XR_002625197	LOC106558628	uncharacterized LOC106558628	lncRNA	.	2.35197	41.4695	0.306207	4.02953	5.58873e-05	0.00012459	4.62681	5.86376	5.21818	5.13073	5.05077	5.46852	5.48689	5.52805	32	26	18	55	59	58	0.208224	0.168999	0.125379	0.368058	0.386615	0.410106	0.497819	0.405378	0.298795	0.936829	0.975263	1.02983
610696	XM_848239	GPR39	G protein-coupled receptor 39	protein_coding	XP_853332.2	2.35062	135.284	0.17406	7.08399	1.40059e-12	5.17804e-12	6.33702	7.56778	6.68936	6.65929	6.80424	7.18683	7.31073	7.31082	78	77	92	168	206	187	1.30974	1.25277	1.61553	2.84458	3.43267	3.36237	3.13132	3.00504	3.85	7.24041	8.65913	8.44335
100856386	XM_003639383,XM_005626668,XM_022425475	ACER2	alkaline ceramidase 2, transcript variant X3	protein_coding	XP_003639431.1;XP_005626725.1;XP_022281183.1	2.35034	1218.71	0.0642328	19.1938	4.17041e-82	7.96405e-81	9.50689	10.7397	9.82615	9.75967	9.80679	10.5224	10.4486	10.5237	771	736	722	1746	1664	1642	3.8966	3.61628	3.81083	8.89684	8.34382	8.83083	9.31593	8.6744	9.08168	22.6454	21.0478	22.1754
480914	XM_022415810	PLP2	proteolipid protein 2	protein_coding	XP_022271518.1	2.34699	4639.49	0.0382354	32.1904	2.40797e-227	1.97522e-225	11.4369	12.6677	11.719	11.7123	11.7181	12.4564	12.4082	12.437	2839	2936	2725	6632	6514	6095	90.6526	91.1815	91.0354	212.758	205.321	206.753	216.731	218.718	216.949	541.539	517.937	519.185
489618	XM_022418949	TTC34	tetratricopeptide repeat domain 34	protein_coding	XP_022274657.1	2.34665	149.996	0.17261	7.12939	1.00814e-12	3.75502e-12	6.48283	7.71804	6.81113	6.99888	6.74446	7.40471	7.4037	7.46265	84	121	71	204	211	207	0.437702	0.614524	0.385581	1.07222	1.08713	1.14881	1.04645	1.47406	0.918888	2.72916	2.74235	2.88482
486848	XM_005637634,XR_002620495	SFXN3	sideroflexin 3, transcript variant X2	protein_coding	XP_005637691.1	2.34415	1425.24	0.059125	20.7876	5.60729e-96	1.2512e-94	9.73474	10.9647	10.0119	10.073	9.98191	10.7274	10.7334	10.7161	857	969	791	1991	2077	1846	8.98574	10.1733	8.97346	20.9891	21.4944	20.5757	21.483	24.4029	21.3849	53.4242	54.221	51.6682
476078	XM_005631777	MGST2	microsomal glutathione S-transferase 2	protein_coding	XP_005631834.1	2.34399	54.7863	0.27368	4.49051	7.10512e-06	1.70961e-05	5.03774	6.26161	5.45311	5.42567	5.6245	5.98315	5.86665	5.88086	29	28	43	86	73	68	1.83678	1.73435	2.85031	5.57795	4.66365	4.64421	4.39136	4.1602	6.79263	14.1977	11.7644	11.6622
111097269	XR_002629667	LOC111097269	uncharacterized LOC111097269	lncRNA	.	2.34071	84.9087	0.214721	5.71414	1.10261e-08	3.26263e-08	5.66703	6.89491	6.01012	6.14931	6.11331	6.63284	6.53261	6.55477	43	61	52	129	115	108	0.678055	0.93695	0.860815	2.05401	1.79708	1.82566	1.62109	2.24747	2.05143	5.22814	4.53326	4.58447
106559770	gene-LOC106559770	LOC106559770	.	pseudogene	.	2.34038	31.6506	0.342026	3.58669	0.000334906	0.000688458	4.24508	5.47049	4.76205	4.76405	4.81628	5.11897	5.05165	5.09459	18	19	21	47	42	42	0.173252	0.180425	0.209992	0.465163	0.406388	0.440904	0.414208	0.432787	0.500438	1.18399	1.02514	1.10717
485407	XM_005633745,XM_022407921,XM_542526	TMEM86A	transmembrane protein 86A, transcript variant X3	protein_coding	XP_005633802.1;XP_022263629.1;XP_542526.3	2.33917	571.36	0.0858791	14.2759	3.09386e-46	3.20877e-45	8.41957	9.64442	8.73988	8.66686	8.76472	9.37945	9.39925	9.40769	357	336	355	781	828	758	4.89209	4.46534	5.0099	10.6554	11.0367	11.0342	11.6959	10.7111	11.9392	27.1215	27.8407	27.7082
479962	XM_022420532,XM_537086,XM_862220	LMO4	LIM domain only 4, transcript variant X2	protein_coding	XP_022276240.1;XP_537086.1;XP_867313.1	2.33613	998.339	0.0707885	17.2926	5.34485e-67	8.01283e-66	9.22561	10.4492	9.5197	9.50496	9.52729	10.1473	10.2707	10.2023	613	627	595	1297	1546	1297	9.04608	8.60431	9.10943	18.2719	21.4691	19.6591	21.6272	20.6392	21.7089	46.508	54.1572	49.3665
607011	XM_843524	LOC607011	UDP-N-acetylhexosamine pyrophosphorylase-like protein 1	protein_coding	XP_848617.1	2.33418	235.442	0.154948	7.89246	2.96285e-15	1.24562e-14	7.13975	8.36573	7.57771	7.56108	7.2641	8.16084	8.04694	8.05764	168	171	96	358	322	296	4.68453	4.64382	2.80021	10.0579	8.88011	8.78565	11.1997	11.1392	6.67326	25.6008	22.4007	22.0619
489510	XM_005620064,XM_005620065,XM_005620066,XM_005620067,XM_022418596,XM_022418597	ARHGAP44	Rho GTPase activating protein 44, transcript variant X2	protein_coding	XP_005620121.1;XP_005620122.1;XP_005620123.1;XP_005620124.1;XP_022274304.1;XP_022274305.1	2.33365	213.426	0.136005	8.9893	2.48811e-19	1.24122e-18	7.00091	8.2229	7.37357	7.35126	7.32167	7.95128	8.00473	7.88706	136	137	120	298	330	258	1.20726	0.957847	1.00574	2.25839	2.46903	2.07025	2.88631	2.2976	2.3968	5.74835	6.22829	5.19866
610050	XM_014107870,XM_022410653,XM_022410654,XM_022410655,XM_022410656,XM_847440,XR_002619821	GLT1D1	glycosyltransferase 1 domain containing 1, transcript variant X2	protein_coding	XP_013963345.1;XP_022266361.1;XP_022266362.1;XP_022266363.1;XP_022266364.1;XP_852533.5	2.33305	457.441	0.0942487	12.968	1.85856e-38	1.6361e-37	8.10145	9.32245	8.37903	8.39206	8.46488	9.07868	9.07849	9.05307	267	284	290	643	666	586	4.48389	4.64984	5.10096	10.8754	11.1183	10.5074	10.72	11.1536	12.1562	27.6815	28.0466	26.3854
609122	XM_005625315,XM_014117033,XM_846326,XR_002630271	PIP5KL1	phosphatidylinositol-4-phosphate 5-kinase like 1, transcript variant X3	protein_coding	XP_005625372.1;XP_013972508.1;XP_851419.2	2.33204	47.6641	0.299586	4.07761	4.55008e-05	0.000102464	4.83982	6.05942	5.36163	5.32227	5.26613	5.64425	5.86431	5.56238	33	31	24	60	91	48	0.327957	0.381505	0.255445	0.6031	0.908905	0.539365	0.784076	0.915121	0.608758	1.53509	2.29277	1.35441
481619	XM_538741	SHB	SH2 domain containing adaptor protein B	protein_coding	XP_538741.5	2.32902	870.68	0.0741598	16.4472	8.78073e-61	1.20387e-59	9.03131	10.2504	9.35691	9.2836	9.33145	10.0661	9.97377	9.9832	558	527	518	1293	1206	1105	5.9986	5.51173	5.82515	13.983	12.8138	12.6344	14.3414	13.221	13.8821	35.5913	32.3236	31.7265
100855702	XM_003639306,XM_022423636	SLC2A6	solute carrier family 2 member 6, transcript variant X2	protein_coding	XP_003639354.1;XP_022279344.1	2.32893	133.182	0.181457	6.72151	1.79855e-11	6.25076e-11	6.32314	7.54146	6.6412	6.68587	6.77186	7.37475	7.14915	7.19718	73	83	89	220	168	163	0.726202	0.80504	0.922298	2.20246	1.65197	1.72646	1.73619	1.93106	2.19795	5.606	4.16721	4.33536
490899	XM_022422863,XM_022422864,XM_548021,XR_002629812	WIPI1	WD repeat domain, phosphoinositide interacting 1, transcript variant X3	protein_coding	XP_022278571.1;XP_022278572.1;XP_548021.3	2.32792	494.348	0.0970862	12.5563	3.67136e-36	3.08518e-35	8.21483	9.43377	8.46667	8.57306	8.52379	9.24349	9.19538	9.10476	280	340	292	738	723	589	3.92471	4.644	4.22966	10.2924	9.92689	8.67008	9.38314	11.1396	10.0798	26.1975	25.0413	21.7717
482497	XM_005628996,XM_005628997,XM_005628998,XM_005628999,XM_005629000	CC2D1B	coiled-coil and C2 domain containing 1B, transcript variant X1	protein_coding	XP_005629053.1;XP_005629054.1;XP_005629055.1;XP_005629056.1;XP_005629057.1	2.32713	2957.5	0.0440058	27.6907	9.04816e-169	4.50442e-167	10.7961	12.0144	11.0608	11.0808	11.0827	11.8008	11.7905	11.7526	1782	1908	1762	4203	4305	3740	9.91995	10.3399	10.2591	23.5029	23.6574	22.1682	23.7165	24.8023	24.4487	59.8226	59.6775	55.6672
611800	XM_022411844	KIAA1522	KIAA1522 ortholog	protein_coding	XP_022267552.1	2.32627	10798.1	0.0336824	36.1618	2.42758e-286	2.8727e-284	12.6644	13.8827	12.9244	12.9664	12.9241	13.6724	13.6347	13.6501	6508	7163	6251	15352	15259	14064	31.9634	34.2125	32.1232	75.7492	73.9714	73.3851	76.4177	82.0659	76.5535	192.807	186.598	184.28
491067	XM_022423912	B4GALNT2	beta-1,4-N-acetyl-galactosaminyltransferase 2	protein_coding	XP_022279620.1	2.32563	182.066	0.146164	8.33055	8.04686e-17	3.64863e-16	6.77528	7.99206	7.14389	7.13351	7.11934	7.73974	7.75302	7.64262	114	117	105	262	276	217	1.67605	1.67384	1.62813	3.89966	4.03069	3.40416	4.00708	4.01506	3.88003	9.92593	10.1677	8.5483
477369	XM_014107535	KIF13B	kinesin family member 13B	protein_coding	XP_013963010.1	2.32514	1742.93	0.0560745	21.7089	1.69115e-104	4.09651e-103	10.0336	11.2513	10.3143	10.3257	10.3089	11.0609	10.9648	11.0197	1067	1130	1018	2549	2371	2286	4.19287	4.31839	4.18349	10.0622	9.19408	9.54108	10.0242	10.3586	9.96979	25.6117	23.1927	23.9589
608618	XM_859994	FBLIM1	filamin binding LIM protein 1	protein_coding	XP_865087.1	2.32496	966.107	0.0674307	18.0512	7.71455e-73	1.2787e-71	9.18265	10.3999	9.49453	9.44958	9.47645	10.1641	10.1297	10.1848	610	599	572	1350	1345	1298	6.21109	5.9278	6.08614	13.7999	13.5105	14.0319	14.8494	14.2191	14.504	35.1253	34.081	35.2359
100686502	XM_005623833	LOC100686502	creatine kinase B-type-like	protein_coding	XP_005623890.1	2.32458	63.4494	0.243395	4.99998	5.73367e-07	1.49606e-06	5.25593	6.47066	5.67629	5.70022	5.7463	6.1691	6.16082	6.07634	36	40	41	93	95	75	1.5995	1.76442	1.94141	4.25766	4.24814	3.62708	3.82407	4.23232	4.62662	10.8372	10.7162	9.10807
612286	XM_014119710	PPP1R13L	protein phosphatase 1 regulatory subunit 13 like	protein_coding	XP_013975185.1	2.32375	1175.36	0.0609636	19.9538	1.38847e-88	2.83928e-87	9.46617	10.6825	9.74554	9.75952	9.75634	10.4292	10.4662	10.4379	714	759	696	1606	1735	1523	5.28612	5.46529	5.3938	11.9492	12.6862	11.985	12.638	13.1096	12.8541	30.4146	32.0018	30.0959
488831	XM_005618602,XM_014112624,XM_014112625,XM_014112626,XM_014112627,XM_014112628,XM_014112630,XM_014112631,XM_014112632,XM_022417206,XM_022417207,XM_022417208	APBB2	amyloid beta precursor protein binding family B member 2, transcript variant X1	protein_coding	XP_005618659.1;XP_013968099.1;XP_013968100.1;XP_013968101.1;XP_013968102.1;XP_013968103.1;XP_013968105.1;XP_013968106.1;XP_013968107.1;XP_022272914.1;XP_022272915.1;XP_022272916.1	2.32238	5007.63	0.0389249	31.2294	4.25223e-214	2.95142e-212	11.5574	12.7734	11.8469	11.8423	11.8092	12.5475	12.5145	12.5647	3132	3248	2867	7001	6993	6700	14.7485	14.8138	14.2449	32.9883	33.2108	33.3905	35.2606	35.5339	33.9474	83.9661	83.7765	83.848
403787	NM_001003161,XM_005622226,XM_022420732	S100A4	S100 calcium binding protein A4	protein_coding	NP_001003161.1;XP_005622283.2;XP_022276440.1	2.31805	2409.92	0.0471112	25.7457	3.60012e-146	1.44375e-144	10.5043	11.7174	10.7824	10.7773	10.7898	11.4965	11.4528	11.5038	1481	1535	1437	3393	3348	3212	78.0722	78.3551	80.1011	177.786	171.414	176.186	186.654	187.951	190.891	452.524	432.404	442.425
111091349	XR_002616845	LOC111091349	uncharacterized LOC111091349	lncRNA	.	2.31489	33.647	0.36874	3.28401	0.00102343	0.00199612	4.34604	5.55327	5.00852	4.69891	4.82586	5.10936	5.21424	5.18042	33	11	18	41	53	45	0.712227	0.22912	0.386167	0.876924	1.11869	1.02469	1.70278	0.549592	0.920285	2.23206	2.82198	2.57313
488340	XM_022414531	GABBR1	gamma-aminobutyric acid type B receptor subunit 1	protein_coding	XP_022270239.1	2.31337	294.436	0.118429	10.217	1.66369e-24	9.98285e-24	7.47228	8.68404	7.74581	7.88466	7.76024	8.4142	8.43251	8.41964	167	215	164	405	429	383	1.07971	1.35552	1.11099	2.64332	2.74766	2.64035	2.58135	3.2515	2.64762	6.72814	6.93116	6.63026
111095998	XR_002626925	LOC111095998	uncharacterized LOC111095998	lncRNA	.	2.31295	17.2437	0.474554	2.54921	0.0107968	0.0184488	3.37578	4.59139	3.93686	4.00891	3.94394	4.07083	4.18659	4.24586	9	14	9	17	26	28	0.056067	0.092266	0.063155	0.117555	0.176162	0.200005	0.134044	0.221318	0.150506	0.299216	0.44438	0.502239
102155649	XR_002614692	LOC102155649	uncharacterized LOC102155649	lncRNA	.	2.30904	72.1937	0.227776	5.30035	1.15583e-07	3.17903e-07	5.44586	6.65534	5.87756	5.92349	5.84471	6.3664	6.29449	6.3288	44	51	39	106	98	94	0.647404	0.736394	0.605291	1.57908	1.43335	1.48699	1.54781	1.76639	1.44248	4.01929	3.61572	3.73403
608746	XM_003431507,XM_022424497,XM_022424498	TOM1	target of myb1 membrane trafficking protein, transcript variant X3	protein_coding	XP_003431555.1;XP_022280205.1;XP_022280206.1	2.30535	1911.37	0.0549647	21.9229	1.57145e-106	3.93191e-105	10.1753	11.3807	10.5121	10.4431	10.4035	11.1474	11.1442	11.1519	1273	1214	1061	2650	2736	2501	14.2124	13.1989	12.415	29.7995	30.1877	29.7205	33.9788	31.6602	29.5866	75.8497	76.1505	74.632
100688709	XM_003434863	VASN	vasorin	protein_coding	XP_003434911.1	2.3052	3609.56	0.0440926	27.3264	2.061e-164	9.9182e-163	11.0926	12.2979	11.3511	11.3975	11.3512	12.0306	12.0903	12.0817	2184	2419	2099	4803	5319	4774	20.7578	22.3618	20.8773	45.8632	49.9004	48.2126	49.6276	53.6395	49.7531	116.737	125.877	121.068
607120	XM_005635919,XM_022409823,XM_022409824,XM_843712	RAB17	RAB17, member RAS oncogene family, transcript variant X2	protein_coding	XP_005635976.1;XP_022265531.1;XP_022265532.1;XP_848805.1	2.30318	133.579	0.174531	6.89636	5.33531e-12	1.908e-11	6.33855	7.54095	6.70196	6.70441	6.73121	7.14889	7.34929	7.24117	81	85	82	161	219	172	1.33628	1.36138	1.41331	2.67431	3.57707	3.02085	3.19476	3.26556	3.36809	6.80701	9.0234	7.58575
478708	XM_005640004,XM_005640005,XM_005640006,XM_005640007,XM_022414642,XM_843680	CDYL	chromodomain Y like, transcript variant X2	protein_coding	XP_005640061.1;XP_005640062.1;XP_005640063.1;XP_005640064.1;XP_022270350.1;XP_848773.1	2.30306	1780.68	0.0546385	22.0275	1.5693e-107	3.99576e-106	10.0742	11.278	10.3843	10.3318	10.3429	11.0458	11.0092	11.0793	1146	1116	1043	2471	2457	2409	13.1871	12.7371	12.872	29.6796	28.6167	30.2808	31.5276	30.5526	30.6757	75.5443	72.1875	76.0391
476157	XM_005615278	PQLC1	PQ loop repeat containing 1	protein_coding	XP_005615335.2	2.30261	1014.08	0.0645074	18.6532	1.18918e-77	2.11952e-76	9.2626	10.4655	9.54327	9.54556	9.55854	10.2305	10.2408	10.2143	622	651	610	1409	1477	1299	14.6452	14.9012	15.0184	33.3399	34.3216	32.4971	35.0136	35.7437	35.7908	84.8612	86.5787	81.6046
494005	NM_001008716,XM_005632338,XM_005632339,XM_022406253	PRKCD	protein kinase C delta	protein_coding	NP_001008716.1;XP_005632395.1;XP_005632396.1;XP_022261961.1	2.30247	1379.96	0.0623364	19.3015	5.22006e-83	1.00886e-81	9.70637	10.9103	10.0434	9.99594	9.92108	10.6894	10.6652	10.6715	917	899	749	1944	1960	1789	8.87806	8.46153	7.85224	19.0748	19.1844	19.1951	21.2255	20.2967	18.7129	48.5517	48.394	48.2015
609241	XM_005625340,XM_022423793,XM_846461	STXBP1	syntaxin binding protein 1, transcript variant X2	protein_coding	XP_005625397.1;XP_022279501.1;XP_851554.2	2.30173	1398.18	0.0638231	18.8446	3.25693e-79	5.91451e-78	9.72563	10.929	9.97752	10.0394	10.003	10.7445	10.628	10.7072	831	941	826	2051	1863	1847	6.05509	6.70816	6.33346	15.103	13.4658	14.3076	14.4764	16.0909	15.0934	38.4423	33.9685	35.9283
607789	XM_005628898,XM_844587	HPCAL4	hippocalcin like 4, transcript variant X2	protein_coding	XP_005628955.1;XP_849680.2	2.30152	46.6961	0.285256	4.2158	2.48892e-05	5.73269e-05	4.82054	6.02536	5.33897	5.33396	5.2288	5.71647	5.67299	5.6283	32	33	22	70	67	56	0.176205	0.178753	0.125289	0.398323	0.371552	0.332502	0.421269	0.428777	0.29858	1.01387	0.937266	0.834957
486753	XM_005637335,XM_005637336,XM_005637337,XM_005637338,XM_005637339,XM_005637340,XM_005637342,XM_005637343,XM_005637345,XM_005637346,XM_005637347,XM_005637348,XM_014108346,XM_022411014,XM_022411015,XM_022411016,XM_022411017,XM_022411018,XM_022411019,XM_022411020,XM_022411021,XM_543880,XR_002619987,XR_002619988	ERC1	ELKS/RAB6-interacting/CAST family member 1, transcript variant X20	protein_coding	XP_005637392.1;XP_005637393.1;XP_005637394.1;XP_005637395.1;XP_005637396.1;XP_005637397.1;XP_005637399.1;XP_005637400.1;XP_005637402.1;XP_005637403.1;XP_005637404.1;XP_005637405.1;XP_013963821.1;XP_022266722.1;XP_022266723.1;XP_022266724.1;XP_022266725.1;XP_022266726.1;XP_022266727.1;XP_022266728.1;XP_022266729.1;XP_543880.2	2.30151	3300.87	0.0457855	26.2655	4.75209e-152	2.06644e-150	10.9652	12.1682	11.2762	11.2426	11.1975	11.9609	11.9141	11.9393	2140	2138	1857	4693	4616	4302	6.26904	6.09608	5.75193	13.7218	13.2783	13.3104	14.9879	14.6227	13.7076	34.9265	33.4954	33.4242
485334	XM_542452	SMPD1	sphingomyelin phosphodiesterase 1	protein_coding	XP_542452.1	2.30079	480.614	0.0962102	12.4948	7.97049e-36	6.65529e-35	8.18654	9.38778	8.5308	8.45931	8.47856	9.20409	9.14088	9.06994	315	297	281	718	691	576	3.42897	3.14225	3.20281	7.86309	7.43453	6.66667	8.19794	7.53734	7.63268	20.0142	18.7541	16.7409
609299	XM_014121653,XM_014121654,XM_014121655,XM_022406304,XM_846538	ABTB1	ankyrin repeat and BTB domain containing 1, transcript variant X1	protein_coding	XP_013977128.1;XP_013977129.1;XP_013977130.1;XP_022262012.1;XP_851631.1	2.29955	247.587	0.123876	9.69797	3.07563e-22	1.71241e-21	7.22992	8.4307	7.57864	7.53892	7.57112	8.14717	8.18345	8.168	157	154	149	335	363	323	2.12961	1.99658	2.12031	4.57234	4.86753	4.66003	5.09146	4.7892	5.05297	11.6381	12.2787	11.7019
484501	XM_541615	PRX	periaxin	protein_coding	XP_541615.4	2.29885	108.868	0.220559	5.44486	5.18469e-08	1.45852e-07	6.04363	7.24576	6.22985	6.56754	6.45303	6.808	7.05609	6.9332	44	91	68	125	184	141	0.241215	0.485072	0.3882	0.690521	0.998982	0.822708	0.576693	1.16355	0.925129	1.75761	2.52	2.06593
491696	XM_005637912,XM_005637914,XM_014109157,XM_022411757,XM_022411758,XM_548817	FUOM	fucose mutarotase, transcript variant X4	protein_coding	XP_005637969.1;XP_005637971.1;XP_013964632.1;XP_022267465.1;XP_022267466.1;XP_548817.2	2.29633	128.461	0.17094	7.0161	2.28145e-12	8.34488e-12	6.28494	7.48339	6.63104	6.66829	6.68792	7.21737	7.20354	7.15625	75	84	80	184	187	159	2.97073	3.21028	3.25707	7.42514	7.27302	6.81838	7.10239	7.70054	7.76201	18.8994	18.3467	17.1218
477651	XM_022411556	DENND5B	DENN domain containing 5B	protein_coding	XP_022267264.1	2.29583	876.724	0.0728379	16.4614	6.94203e-61	9.57231e-60	9.05477	10.2546	9.36849	9.33438	9.32489	10.002	9.97259	10.0718	562	560	509	1195	1197	1215	1.70503	1.65185	1.61785	3.64673	3.58626	3.92049	4.07636	3.96231	3.85554	9.28214	9.04659	9.84486
477966	XM_003638879,XM_005617037,XM_005617038,XM_005617039,XM_022406973	ZEB1	zinc finger E-box binding homeobox 1, transcript variant X5	protein_coding	XP_003638927.1;XP_005617094.1;XP_005617095.1;XP_005617096.1;XP_022262681.1	2.29574	44.7864	0.324882	3.69044	0.000223868	0.000468946	4.76366	5.96366	5.20774	5.1929	5.28428	5.37058	5.57594	5.79178	26	26	31	39	62	82	0.115905	0.113426	0.145575	0.179481	0.27569	0.420987	0.277105	0.272075	0.346924	0.456838	0.695447	1.05715
403654	NM_001003093,XM_005625674,XM_022423980,XR_002630371,XR_002630372,XR_002630373,XR_002630374,XR_002630375,XR_002630376,XR_293305	PPARA	peroxisome proliferator activated receptor alpha	protein_coding	NP_001003093.1;XP_005625731.1;XP_022279688.1	2.29552	17.7081	0.500668	2.39445	0.0166453	0.0276534	3.41875	4.62773	4.04759	3.99115	3.90257	4.11485	4.07571	4.36306	15	12	6	19	17	36	0.093152	0.041573	0.020939	0.069643	0.061308	0.145126	0.222707	0.099722	0.0499	0.177264	0.154655	0.36443
488166	XM_005639917,XM_014110370,XM_014110371,XM_014110372,XM_014110373,XM_022414124	TNIK	TRAF2 and NCK interacting kinase, transcript variant X2	protein_coding	XP_005639974.2;XP_013965845.1;XP_013965846.1;XP_013965847.1;XP_013965848.1;XP_022269832.1	2.29289	671.062	0.0820774	14.5858	3.45775e-48	3.71702e-47	8.67188	9.86771	8.91756	8.92975	9.04116	9.6218	9.63051	9.62698	390	414	444	924	967	873	2.00332	2.04853	2.38322	4.76803	4.8675	4.76239	4.78951	4.91382	5.6795	12.1362	12.2786	11.959
106559176	XR_001316718,XR_002629286,XR_002629287,XR_002629288	LOC106559176	uncharacterized LOC106559176, transcript variant X1	lncRNA	.	2.29171	13.3453	0.530535	2.25513	0.0241249	0.0391295	3.01464	4.21793	3.6013	3.67772	3.58871	3.82902	3.76147	3.78603	7	12	6	21	17	17	0.038028	0.09443	0.032385	0.122397	0.132119	0.157656	0.090917	0.22651	0.077177	0.311541	0.33328	0.395895
478172	XM_022414907	ZDHHC18	zinc finger DHHC-type containing 18	protein_coding	XP_022270615.1	2.29116	352.946	0.11169	10.7089	9.24076e-27	5.9986e-26	7.74589	8.94027	8.01401	8.03242	8.12544	8.75966	8.66968	8.62497	205	220	232	533	496	426	2.8969	3.02377	3.42406	7.57243	6.92455	6.39742	6.92588	7.25315	8.15995	19.2744	17.4676	16.0648
606974	XM_005625066,XM_005625067	LOC606974	UDP-N-acetylhexosamine pyrophosphorylase-like protein 1, transcript variant X1	protein_coding	XP_005625123.1;XP_005625124.1	2.29092	947.888	0.0709698	16.8512	1.02779e-63	1.47644e-62	9.17083	10.3657	9.42095	9.45134	9.49429	10.1305	10.1738	10.081	561	610	595	1314	1430	1166	6.6599	6.91681	7.26352	15.3981	16.4997	14.4518	15.9224	16.5914	17.3099	39.1934	41.6215	36.2903
100683001	XM_005621123	LOC100683001	small integral membrane protein 10-like protein 2A	protein_coding	XP_005621180.2	2.28994	939.617	0.0738323	16.1896	5.97534e-59	7.94347e-58	9.15821	10.353	9.495	9.36916	9.46115	10.0947	10.0935	10.1588	625	550	574	1269	1313	1282	7.47992	6.40415	7.18738	15.267	15.5178	16.3007	17.8829	15.3617	17.1284	38.8595	39.1446	40.9333
480502	XM_003639287,XM_005624398,XM_005624399,XM_005624400,XM_022422899,XM_537621	RUNDC3A	RUN domain containing 3A, transcript variant X3	protein_coding	XP_003639335.1;XP_005624455.1;XP_005624456.1;XP_005624457.1;XP_022278607.1;XP_537621.4	2.28965	18.3345	0.456628	2.61729	0.0088632	0.0153005	3.47948	4.67328	4.0601	4.00302	4.08487	4.2027	4.23329	4.34518	12	9	13	21	24	30	0.134593	0.13485	0.176792	0.292488	0.318172	0.457967	0.321781	0.323465	0.421317	0.744478	0.802612	1.15001
102154138	XR_292801	LOC102154138	uncharacterized LOC102154138	lncRNA	.	2.28853	177.676	0.147388	8.10391	5.32225e-16	2.31577e-15	6.7554	7.9502	7.08914	7.09568	7.13517	7.67159	7.62255	7.72617	107	113	111	245	238	247	0.845039	0.863835	0.918573	1.94913	1.85893	2.07408	2.02031	2.07209	2.18907	4.96118	4.68928	5.20829
482264	XM_005628408,XM_014119058,XM_014119060,XM_014119061	IRF5	interferon regulatory factor 5, transcript variant X1	protein_coding	XP_005628465.1;XP_013974533.1;XP_013974535.1;XP_013974536.1	2.28806	193.037	0.146215	8.16694	3.16304e-16	1.39264e-15	6.87642	8.06922	7.17462	7.22441	7.26105	7.8829	7.78318	7.71576	111	126	123	298	272	226	0.638784	0.700337	0.740079	1.72069	2.25135	1.38389	1.5272	1.6799	1.7637	4.37973	5.67919	3.47513
475852	XM_533061	S100A11	S100 calcium binding protein A11	protein_coding	XP_533061.2	2.28678	23495.6	0.0301469	39.5835	0	0	13.8033	14.9968	14.0679	14.0894	14.0537	14.7843	14.7475	14.7823	14545	15593	13727	32974	32802	30892	237.014	247.116	234.048	539.776	527.569	534.779	566.65	592.759	557.765	1373.91	1330.83	1342.9
488106	XM_005639775,XR_002622700	CLCN2	chloride voltage-gated channel 2, transcript variant X1	protein_coding	XP_005639832.1	2.28641	61.5134	0.250834	4.75648	1.97002e-06	4.94542e-06	5.22646	6.41934	5.6999	5.6815	5.63037	6.16773	6.09296	5.99206	41	41	33	97	89	68	0.329381	0.315487	0.272125	0.779783	0.695493	0.568485	0.787479	0.756761	0.648507	1.98481	1.75443	1.42754
111097881	XR_002631080	LOC111097881	uncharacterized LOC111097881	lncRNA	.	2.28463	108.46	0.188922	6.30925	2.80386e-10	9.17065e-10	6.04397	7.23783	6.38408	6.51519	6.39646	6.95723	6.95065	6.9082	61	82	60	154	158	135	0.517713	0.676916	0.531745	1.30998	1.32094	1.20977	1.23774	1.62373	1.26721	3.33432	3.33216	3.03788
100855879	XM_003639476,XM_005628421	PRRT4	proline rich transmembrane protein 4, transcript variant X2	protein_coding	XP_003639524.1;XP_005628478.1	2.28393	114.746	0.181271	6.57312	4.92705e-11	1.68041e-10	6.12793	7.31794	6.53788	6.45689	6.53802	7.05151	7.00449	7.01313	75	67	72	165	160	147	0.487567	0.375782	0.436058	1.03434	0.912608	0.99958	1.16567	0.901392	1.03918	2.63273	2.30212	2.51008
608997	XM_005617423,XM_022409717,XM_022409722,XM_846175	ELOVL7	ELOVL fatty acid elongase 7, transcript variant X2	protein_coding	XP_005617480.1;XP_022265425.1;XP_022265430.1;XP_851268.1	2.28008	1748.04	0.0570437	20.8452	1.68587e-96	3.80891e-95	10.0579	11.2468	10.3587	10.2898	10.3494	10.989	10.9945	11.0639	1125	1072	1068	2343	2443	2393	8.92933	8.25014	8.87768	18.5071	19.1286	19.948	21.3481	19.7897	21.1566	47.1067	48.2531	50.0921
487387	XM_014107107	RAP1GAP	RAP1 GTPase activating protein	protein_coding	XP_013962582.1	2.28006	722.53	0.0787404	15.1012	1.59113e-51	1.81733e-50	8.7824	9.97261	9.0614	9.11159	9.04144	9.7745	9.68545	9.73892	443	495	414	1047	979	944	7.88022	8.57339	7.71761	18.7388	17.2059	17.858	18.8399	20.5651	18.392	47.6965	43.4031	44.8437
487557	XM_005638423,XM_005638424,XM_005638425,XM_005638426,XM_022412857,XR_296151	FAM214A	family with sequence similarity 214 member A, transcript variant X1	protein_coding	XP_005638480.1;XP_005638481.1;XP_005638482.1;XP_005638483.1;XP_022268565.1	2.28005	469.175	0.0994778	11.9531	6.25763e-33	4.82078e-32	8.16034	9.3493	8.53474	8.44504	8.3976	9.06463	9.17021	9.06993	324	298	256	620	727	586	2.09143	1.82455	1.69579	4.02914	4.41588	3.89651	5.00016	4.37656	4.04127	10.2555	11.1394	9.78465
485925	XM_022409524,XM_022409525,XM_022409526,XM_022409527,XM_022409528,XM_022409529,XM_022409530,XM_022409531,XM_022409532,XM_022409533	RIPOR3	RIPOR family member 3, transcript variant X10	protein_coding	XP_022265232.1;XP_022265233.1;XP_022265234.1;XP_022265235.1;XP_022265236.1;XP_022265237.1;XP_022265238.1;XP_022265239.1;XP_022265240.1;XP_022265241.1	2.27844	591.819	0.0893758	13.2927	2.55174e-40	2.32866e-39	8.49474	9.6846	8.74442	8.85163	8.76671	9.44517	9.37975	9.49841	346	419	343	821	788	820	2.01699	2.44014	2.00692	4.87815	4.39479	5.03116	4.8222	5.85319	4.78275	12.4165	11.0862	12.6339
478668	XM_005639812,XM_005639813,XM_022414319	ST6GAL1	ST6 beta-galactoside alpha-2,6-sialyltransferase 1, transcript variant X1	protein_coding	XP_005639869.1;XP_005639870.1;XP_022270027.1	2.27514	2441.75	0.0560818	21.1469	2.94758e-99	6.81958e-98	10.5418	11.7283	10.7874	10.8304	10.8216	11.5317	11.4193	11.5438	1471	1623	1478	3496	3193	3327	8.66798	9.27146	9.03843	20.5246	18.505	20.6412	20.7233	22.2395	21.5397	52.2419	46.68	51.8328
483160	XM_005630723,XM_022404933,XM_854217	PIAS3	protein inhibitor of activated STAT 3, transcript variant X2	protein_coding	XP_005630780.1;XP_022260641.1;XP_859310.2	2.27271	1528.94	0.057292	20.6733	6.03099e-95	1.3293e-93	9.8675	11.0524	10.1789	10.1312	10.1189	10.8283	10.7885	10.848	999	979	887	2127	2107	2042	9.23003	8.72877	8.10471	19.3318	18.9259	19.9838	22.067	20.9378	19.3145	49.206	47.7419	50.1818
481496	XM_003431626,XM_005626503,XM_022425257,XM_022425258,XM_022425259,XM_538617	FNIP1	folliculin interacting protein 1, transcript variant X2	protein_coding	XP_003431674.1;XP_005626560.1;XP_022280965.1;XP_022280966.1;XP_022280967.1;XP_538617.2	2.27048	1035.88	0.0669485	17.6703	7.10741e-70	1.12758e-68	9.30792	10.4898	9.57903	9.54179	9.64129	10.2456	10.264	10.26	639	634	667	1412	1494	1348	2.774	2.62105	2.96894	6.05555	6.16013	5.9734	6.63204	6.28713	7.07536	15.4134	15.5393	15
403797	NM_001003170	PTGER2	prostaglandin E receptor 2	protein_coding	NP_001003170.1	2.27036	4644.88	0.0402776	29.3692	1.35886e-189	7.72358e-188	11.472	12.6549	11.7427	11.7327	11.7434	12.3885	12.4538	12.445	2911	2998	2800	6126	6826	6126	30.3152	30.37	30.511	64.1054	70.1742	67.7844	72.4773	72.8488	72.7116	163.17	177.019	170.216
100686975	XM_005617949	ATP13A2	ATPase 13A2	protein_coding	XP_005618006.1	2.26792	967.394	0.0708368	16.6774	1.91479e-62	2.71283e-61	9.20924	10.3911	9.51944	9.52033	9.42918	10.1686	10.1855	10.1157	628	656	534	1353	1429	1196	4.24513	4.31372	3.77793	9.18557	9.53267	8.58938	10.1492	10.3474	9.00327	23.3803	24.0468	21.5691
442987	NM_001194969	HMOX1	heme oxygenase 1	protein_coding	NP_001181898.1	2.26546	812.339	0.0763052	15.4617	6.2926e-54	7.55165e-53	8.95877	10.1384	9.31547	9.21027	9.19808	9.91065	9.91895	9.87795	560	507	459	1131	1183	1023	16.9122	14.9108	14.4959	34.3347	35.2868	32.8382	40.4335	35.7665	34.5455	87.3933	89.0133	82.4609
475424	XM_014119555,XM_014119556	EEA1	early endosome antigen 1, transcript variant X1	protein_coding	XP_013975030.1;XP_013975031.1	2.26262	3118.71	0.0439931	26.7768	6.02525e-158	2.77027e-156	10.9004	12.0788	11.1767	11.1744	11.1552	11.8319	11.8387	11.8878	1971	2050	1842	4201	4386	4198	6.74352	6.81804	6.59044	14.4228	14.8024	15.2573	16.1223	16.3545	15.7058	36.7109	37.3401	38.313
481746	XM_005627218,XM_005627221,XM_014118370,XM_014118371	ITPR3	inositol 1,4,5-trisphosphate receptor type 3, transcript variant X1	protein_coding	XP_005627275.1;XP_005627278.1;XP_013973845.1;XP_013973846.1	2.26248	8690.82	0.0367014	32.0942	5.3043e-226	4.23084e-224	12.3792	13.5573	12.6468	12.6567	12.6275	13.3729	13.3016	13.3255	5459	5767	5118	12516	11984	11152	14.293	14.6923	14.0248	32.9428	30.9918	31.0312	34.1715	35.2425	33.4228	83.8504	78.1789	77.9233
475694	XM_005630236,XM_532901,XM_854896	MAPRE3	microtubule associated protein RP/EB family member 3, transcript variant X2	protein_coding	XP_005630293.1;XP_532901.1;XP_859989.2	2.26029	206.653	0.142884	8.23402	1.81037e-16	8.08174e-16	6.98519	8.16296	7.28459	7.36466	7.30933	7.98778	7.80577	7.88432	122	145	122	320	263	264	1.67188	1.94141	1.74538	4.41157	3.55614	3.86021	3.99712	4.65687	4.15947	11.2289	8.97062	9.69349
102155709	XM_005638457,XM_022412856,XR_002621425	MYZAP	myocardial zonula adherens protein, transcript variant X1	protein_coding	XP_005638514.1;XP_022268564.1	2.26024	360.169	0.115094	10.2218	1.58337e-24	9.52066e-24	7.78834	8.96368	8.18398	7.97214	8.11316	8.67647	8.70122	8.75971	257	196	223	475	507	493	2.99268	2.21865	2.6961	5.54853	5.83448	6.09447	7.15486	5.3219	6.42513	14.1229	14.7179	15.304
480488	NM_001110801,XM_005624178,XM_005624179,XM_005624180,XM_005624181,XM_005624182,XM_005624183,XM_014116339,XM_014116340,XM_014116341,XM_014116342,XM_014116343,XM_014116344,XM_014116345,XM_014116346,XM_014116347,XM_014116348,XM_014116349,XM_014116350,XM_014116351,XM_022422569,XM_022422571,XM_022422572,XM_022422574	MAPT	microtubule associated protein tau	protein_coding	NP_001104271.1;XP_005624235.1;XP_005624236.1;XP_005624237.1;XP_005624238.1;XP_005624239.1;XP_005624240.1;XP_013971814.1;XP_013971815.1;XP_013971816.1;XP_013971817.1;XP_013971818.1;XP_013971819.1;XP_013971820.1;XP_013971821.1;XP_013971822.1;XP_013971823.1;XP_013971824.1;XP_013971825.1;XP_013971826.1;XP_022278277.1;XP_022278279.1;XP_022278280.1;XP_022278282.1	2.2596	186.761	0.158138	7.43697	1.03018e-13	4.03493e-13	6.84249	8.01547	7.08134	7.10061	7.33536	7.77207	7.70907	7.74712	99	107	144	267	255	243	1.53176	1.54184	2.23296	3.76921	3.76912	3.51513	3.66211	3.69843	5.32141	9.59389	9.50785	8.82696
609003	XM_005625386,XM_014117073,XM_022423853,XM_846279	NEK6	NIMA related kinase 6, transcript variant X1	protein_coding	XP_005625443.1;XP_013972548.1;XP_022279561.1;XP_851372.1	2.25451	2163.93	0.0481085	24.3784	2.89545e-131	9.67631e-130	10.3768	11.5499	10.6447	10.6525	10.6423	11.3429	11.3	11.3277	1354	1427	1297	3046	3008	2812	13.2557	13.7229	13.4928	30.3374	29.2935	29.0746	31.6916	32.9171	32.155	77.2189	73.8949	73.0102
487628	XM_014109562,XM_022412902	LOC487628	thrombospondin type-1 domain-containing protein 4, transcript variant X1	protein_coding	XP_013965037.1;XP_022268610.1	2.25129	714.891	0.0759438	15.416	1.27689e-53	1.51599e-52	8.78036	9.95141	9.07692	9.05381	9.06499	9.70411	9.69631	9.74693	456	461	431	971	997	958	1.50624	1.48012	1.48918	3.22864	3.25206	3.3619	3.6011	3.55037	3.5489	8.21797	8.20354	8.44216
100688093	XM_003432679,XM_005616676,XM_022404349	THAP8	THAP domain containing 8, transcript variant X2	protein_coding	XP_003432727.1;XP_005616733.1;XP_022260057.1	2.24975	11.1066	0.596483	1.96111	0.0498664	0.0763032	2.77734	3.94086	3.32941	3.37726	3.38954	3.45627	3.62643	3.43363	5	8	8	12	24	10	0.04186	0.064556	0.071105	0.10848	0.213379	0.093359	0.100079	0.15485	0.169452	0.276118	0.538263	0.234436
483329	XM_022422702	SPHK1	sphingosine kinase 1	protein_coding	XP_022278410.1	2.24796	41.3941	0.321154	3.6388	0.00027391	0.000568493	4.67202	5.84034	5.18814	5.08634	5.13994	5.63303	5.31843	5.46532	30	23	25	75	42	52	0.426441	0.314316	0.36826	1.09605	0.596475	0.809462	1.01953	0.753952	0.877609	2.78982	1.50465	2.03267
607873	XM_022405161,XM_022405162,XM_022405163	COBL	cordon-bleu WH2 repeat protein, transcript variant X3	protein_coding	XP_022260869.1;XP_022260870.1;XP_022260871.1	2.24694	1618.63	0.0540656	21.6026	1.69665e-103	4.06887e-102	9.9616	11.1294	10.2108	10.247	10.2396	10.913	10.9158	10.8781	989	1082	987	2254	2343	2035	4.80837	5.14887	5.00894	10.9979	11.2021	10.4908	11.4958	12.3506	11.9369	27.9932	28.258	26.3437
102153649	XM_022414993	TMBIM1	transmembrane BAX inhibitor motif containing 1	protein_coding	XP_022270701.1	2.24674	11147.6	0.0314523	37.1304	9.09132e-302	1.22665e-299	12.7455	13.9133	13.0267	12.9903	13.0043	13.7061	13.6816	13.688	7185	7156	6711	15583	15715	14341	90.2191	87.3818	88.1709	196.566	194.764	191.311	215.695	209.603	210.122	500.327	491.304	480.407
480150	XM_022421717	PSTPIP2	proline-serine-threonine phosphatase interacting protein 2	protein_coding	XP_022277425.1	2.24504	257.811	0.127036	9.18432	4.14154e-20	2.12629e-19	7.31145	8.47889	7.66942	7.65634	7.5638	8.16349	8.29058	8.20611	172	176	140	330	400	327	2.07852	2.07426	1.77218	4.02224	4.78399	4.21524	4.96929	4.97555	4.22333	10.2379	12.0679	10.585
482594	XM_847148	DUSP6	dual specificity phosphatase 6	protein_coding	XP_852241.1	2.24189	3830.1	0.0478886	24.3214	1.16431e-130	3.83772e-129	11.2067	12.3709	11.4472	11.4283	11.5318	12.1407	12.1304	12.1725	2342	2384	2508	5224	5351	5082	19.7894	19.5952	22.1756	44.3565	44.6338	45.6309	47.3123	47.0031	52.8473	112.902	112.592	114.585
479195	XM_005618799,XM_022417392,XM_022417393,XM_022417394	LYST	lysosomal trafficking regulator, transcript variant X3	protein_coding	XP_005618856.1;XP_022273100.1;XP_022273101.1;XP_022273102.1	2.24064	2313.9	0.0533424	21.8196	1.51204e-105	3.71247e-104	10.4796	11.6439	10.8009	10.7377	10.6968	11.3861	11.4289	11.4417	1564	1504	1313	3066	3333	3064	3.0407	2.844	2.67084	5.9899	6.39811	6.33142	7.26968	6.82193	6.36494	15.2463	16.1397	15.899
485337	NM_001013847	TPP1	tripeptidyl peptidase 1	protein_coding	NP_001013869.1	2.23984	1178.73	0.0658041	17.6797	6.01125e-70	9.54724e-69	9.50703	10.6705	9.7245	9.81588	9.79862	10.485	10.4214	10.4171	689	812	731	1702	1641	1480	10.6728	12.2305	11.8412	26.4829	25.0933	24.3511	25.5165	29.3374	28.219	67.4079	63.2995	61.1487
403692	XM_005624612,XM_005624613,XM_014116620,XM_022423058,XM_846772	NFE2L1	nuclear factor, erythroid 2 like 1, transcript variant X3	protein_coding	XP_005624669.1;XP_005624670.1;XP_013972095.1;XP_022278766.1;XP_851865.1	2.23945	4342.68	0.0388148	29.9666	2.67581e-197	1.65089e-195	11.3887	12.5517	11.6796	11.6324	11.6425	12.3351	12.3245	12.3296	2836	2785	2599	6006	6150	5605	18.7276	17.7042	17.8362	39.0013	38.8516	37.8596	44.7737	42.4673	42.506	99.2713	98.0058	95.0704
488745	XM_005618371,XM_022416944,XM_022416945,XM_022416946,XM_022416947	MAN2A2	mannosidase alpha class 2A member 2, transcript variant X2	protein_coding	XP_005618428.1;XP_022272652.1;XP_022272653.1;XP_022272654.1;XP_022272655.1	2.23856	231.06	0.135699	8.56731	1.05935e-17	4.96391e-17	7.15873	8.31846	7.5032	7.40636	7.52928	8.11373	8.09005	7.96571	151	135	151	340	342	265	0.80474	0.586191	0.736211	1.72286	1.6598	1.46456	1.92396	1.4061	1.75448	4.38526	4.18696	3.67771
490820	XM_005623720	FLRT2	fibronectin leucine rich transmembrane protein 2	protein_coding	XP_005623777.1	2.23635	3561.49	0.0442611	26.234	1.088e-151	4.70285e-150	11.1036	12.2652	11.3411	11.3977	11.3615	12.011	12.0428	12.0735	2172	2437	2143	4724	5072	4756	6.11471	6.67118	6.31111	13.3587	14.0925	14.2243	14.619	16.0022	15.0402	34.0023	35.5492	35.7192
479219	XM_005618922,XM_022417463,XM_022417464,XM_022417465,XM_022417466,XM_022417467,XM_536361	EGR2	early growth response 2, transcript variant X7	protein_coding	XP_005618979.1;XP_022273171.1;XP_022273172.1;XP_022273173.1;XP_022273174.1;XP_022273175.1;XP_536361.3	2.2355	34.7021	0.335681	3.45745	0.000545323	0.00109649	4.42053	5.58464	4.99181	4.92708	4.81077	5.26379	5.19839	5.20143	28	24	14	52	47	43	0.203589	0.199951	0.107786	0.38504	0.345116	0.33839	0.486739	0.479623	0.256868	0.980054	0.87058	0.849741
111090452	XM_022404389,XR_002614898	LOC111090452	uncharacterized LOC111090452, transcript variant X2	protein_coding	XP_022260097.1	2.23452	23.7411	0.401938	2.88593	0.00390264	0.00709155	3.87567	5.03576	4.47787	4.3644	4.36697	4.58051	4.68772	4.67928	20	13	12	27	37	33	0.338084	0.22157	0.215956	0.47085	0.627894	0.602051	0.808287	0.531482	0.514651	1.19847	1.5839	1.51183
481333	XM_014117460	RNF149	ring finger protein 149	protein_coding	XP_013972935.2	2.22982	3239.2	0.0434808	26.6077	5.52655e-156	2.49334e-154	10.9699	12.1269	11.2251	11.2401	11.2331	11.8683	11.9199	11.9261	2027	2156	1968	4268	4685	4275	23.6181	24.4304	23.9889	49.9548	53.8782	52.9153	56.4658	58.6015	57.1685	127.152	135.911	132.877
475800	XM_005630581	PAIP2B	poly(A) binding protein interacting protein 2B	protein_coding	XP_005630638.1	2.22884	386.044	0.105912	10.9176	9.50173e-28	6.35076e-27	7.90155	9.05793	8.13258	8.25575	8.20734	8.86447	8.81807	8.75515	221	276	237	563	552	464	1.44834	1.75829	1.62477	3.71378	3.57889	3.23954	3.46268	4.21762	3.87202	9.45279	9.028	8.13491
607300	XM_022414350,XM_022414351,XM_843925	DAP	death associated protein, transcript variant X3	protein_coding	XP_022270058.1;XP_022270059.1;XP_849018.1	2.22882	1245.85	0.061641	18.7583	1.656e-78	2.98101e-77	9.59196	10.7482	9.81313	9.89207	9.88184	10.5289	10.5312	10.5035	737	854	776	1725	1792	1574	9.09376	10.3276	9.95989	21.5128	21.8678	20.6161	21.7413	24.7729	23.7357	54.7571	55.1631	51.7696
403464	NM_001002978	SOX9	SRY-box 9	protein_coding	NP_001002978.1	2.22724	197.206	0.144966	7.96915	1.59775e-15	6.79233e-15	6.9314	8.08935	7.25503	7.3085	7.22328	7.84473	7.72633	7.89392	123	140	112	278	247	278	2.11364	2.34586	2.01316	4.81235	4.19757	5.09535	5.05326	5.62704	4.79762	12.249	10.5887	12.7951
480409	XM_022422296,XM_537530	SEL1L	SEL1L ERAD E3 ligase adaptor subunit, transcript variant X2	protein_coding	XP_022278004.1;XP_537530.2	2.22506	4905.42	0.03858	29.9078	1.55752e-196	9.48772e-195	11.5705	12.7248	11.8288	11.8588	11.8043	12.5118	12.4887	12.5132	3096	3356	2883	6785	6852	6381	12.7504	13.4609	12.4351	28.0862	27.8587	27.9211	30.4834	32.2888	29.6345	71.4887	70.2756	70.1134
474850	XM_005627163,XM_532082	LOC474850	heat shock 70 kDa protein 1-like, transcript variant X2	protein_coding	XP_005627220.1;XP_532082.1	2.22489	86.3415	0.243207	4.74384	2.09706e-06	5.25886e-06	5.7446	6.89562	6.01918	6.01915	6.31169	6.54749	6.47135	6.71668	43	45	75	112	103	135	0.461316	0.473426	0.848498	1.22437	1.09934	1.57274	1.10291	1.13561	2.02208	3.11643	2.77316	3.94936
486724	XM_005637238,XM_005637239,XM_005637241,XM_014108485	LPAR5	lysophosphatidic acid receptor 5, transcript variant X3	protein_coding	XP_005637295.1;XP_005637296.1;XP_005637298.1;XP_013963960.1	2.22434	224.928	0.129898	8.87914	6.73817e-19	3.30207e-18	7.12391	8.27788	7.43261	7.47013	7.43978	8.05341	7.99263	8.01141	139	154	135	322	309	287	0.969959	1.0364	0.947147	2.26238	2.13639	2.10033	2.31897	2.48603	2.25717	5.75851	5.3892	5.2742
100688064	gene-LOC100688064	LOC100688064	.	pseudogene	.	2.22433	21.6171	0.44041	2.61886	0.00882248	0.015232	3.7513	4.89568	4.32024	4.18585	4.29991	4.45386	4.64034	4.38969	17	9	15	26	43	20	0.255952	0.126951	0.227865	0.391957	0.648448	0.319326	0.611928	0.304519	0.543032	0.99766	1.63576	0.80187
488238	XM_014110634,XM_545360	MBOAT1	membrane bound O-acyltransferase domain containing 1, transcript variant X2	protein_coding	XP_013966109.1;XP_545360.3	2.22387	3571	0.0481906	23.9273	1.5919e-126	4.9853e-125	11.1132	12.2664	11.4164	11.3375	11.3676	12.0378	12.0061	12.0903	2386	2249	2154	4858	4858	4836	23.0395	21.1669	21.8004	47.1606	46.2686	49.668	55.0826	50.7733	51.9531	120.039	116.716	124.723
403598	NM_001197190	KCNIP2	potassium voltage-gated channel interacting protein 2	protein_coding	NP_001184119.1	2.22195	46.3776	0.296014	3.89112	9.9781e-05	0.000216883	4.84926	5.99842	5.40929	5.18119	5.29846	5.70116	5.61546	5.64863	39	21	28	69	61	59	0.459277	0.238494	0.336259	0.817682	0.707348	0.732384	1.09803	0.572077	0.801348	2.08127	1.78433	1.83911
480173	XM_003435003,XM_537297	LAMA3	laminin subunit alpha 3, transcript variant X2	protein_coding	XP_003435051.1;XP_537297.2	2.22138	12496.5	0.0393419	29.2679	2.65926e-188	1.50556e-186	12.9214	14.0731	13.1967	13.1902	13.1487	13.8876	13.8008	13.8729	8101	8381	7323	17778	16728	16424	24.6278	27.5199	24.4239	67.095	56.2778	63.8511	58.8798	66.0121	58.2052	170.779	141.965	160.338
100686469	XM_014110908	LOC100686469	cytochrome P450 20A1	protein_coding	XP_013966383.1	2.21999	568.261	0.0889886	12.9293	3.07784e-38	2.69629e-37	8.46225	9.6144	8.75701	8.80167	8.6788	9.32965	9.39903	9.40509	365	405	314	736	827	755	4.08185	4.40304	3.67633	8.27539	9.12792	8.97679	9.75884	10.5616	8.76116	21.0636	23.0258	22.5419
479548	XM_022419431	DOCK7	dedicator of cytokinesis 7	protein_coding	XP_022275139.1	2.21998	3517.93	0.0447819	25.6922	1.42738e-145	5.6769e-144	11.093	12.2442	11.3723	11.3822	11.3054	12.0103	12.0179	12.0422	2283	2412	2012	4753	4967	4625	8.60086	8.83832	7.93132	17.9899	18.4706	18.5137	20.5628	21.2006	18.9013	45.7904	46.5933	46.4903
102152806	XR_296015	LOC102152806	uncharacterized LOC102152806	lncRNA	.	2.21976	34.1626	0.353512	3.25421	0.00113706	0.00220702	4.41026	5.55651	5.01873	4.78245	4.84866	5.23329	5.24478	5.08956	32	15	18	51	54	35	0.378783	0.17546	0.225237	0.611633	0.632799	0.438212	0.905589	0.420877	0.536767	1.55681	1.59628	1.10041
612458	XM_005629340,XM_005629341,XM_005629342,XM_005629343,XM_022403518,XM_022403519	TMEM154	transmembrane protein 154, transcript variant X4	protein_coding	XP_005629397.1;XP_005629398.1;XP_005629399.1;XP_005629400.1;XP_022259226.1;XP_022259227.1	2.21963	75.7669	0.223788	5.14021	2.74436e-07	7.32626e-07	5.55664	6.7069	5.96224	5.92403	5.99986	6.37333	6.34516	6.46898	48	46	50	100	99	109	0.225723	0.209901	0.249343	0.502988	0.519013	0.634209	0.539655	0.503492	0.594216	1.28027	1.30924	1.59258
100856563	XM_003640176,XM_005640324	ITGA6	integrin subunit alpha 6, transcript variant X1	protein_coding	XP_003640224.1;XP_005640381.1	2.21928	5306.9	0.0374337	30.7235	2.7644e-207	1.79773e-205	11.6867	12.8371	11.9326	11.9657	11.939	12.6261	12.5929	12.6338	3308	3600	3205	7344	7333	6955	12.2358	13.5079	12.3616	26.982	26.6009	27.6739	29.2533	32.4014	29.4592	68.6781	67.1026	69.4928
486751	XM_005637333,XM_005637334,XM_014108644,XM_543878	B4GALNT3	beta-1,4-N-acetyl-galactosaminyltransferase 3, transcript variant X2	protein_coding	XP_005637390.1;XP_005637391.1;XP_013964119.1;XP_543878.2	2.21814	764.651	0.0796188	14.4357	3.08579e-47	3.25417e-46	8.89144	10.0422	9.19014	9.22695	9.08366	9.83828	9.79935	9.79427	499	547	414	1082	1072	966	2.53558	2.75472	2.18644	5.54522	5.41206	5.1842	6.06202	6.60776	5.21057	14.1144	13.6523	13.0182
102152829	XR_001316568,XR_001316570,XR_002628301,XR_002628302,XR_002628303,XR_002628304,XR_002628305,XR_002628306,XR_002628307,XR_002628308,XR_002628309,XR_002628310,XR_002628311,XR_002628312,XR_002628313	LOC102152829	uncharacterized LOC102152829, transcript variant X13	lncRNA	.	2.21487	178.9	0.149024	7.69824	1.37948e-14	5.62112e-14	6.79774	7.9457	7.16585	7.16934	7.05845	7.68208	7.72997	7.6233	120	126	96	246	271	214	1.4916	1.72643	1.22637	3.02857	3.13957	3.17638	3.56609	4.1412	2.9226	7.70872	7.91979	7.97631
486405	XM_003433437,XM_014108216	SLC2A11	solute carrier family 2 member 11, transcript variant X1	protein_coding	XP_003433485.2;XP_013963691.1	2.21336	114.383	0.188526	6.07999	1.2019e-09	3.77912e-09	6.15202	7.30062	6.5573	6.58078	6.41023	7.07995	6.99833	6.95692	78	85	56	172	159	136	0.795683	0.841312	0.593193	1.76013	1.60682	1.47645	1.90231	2.01806	1.41365	4.48011	4.05331	3.70755
609262	XM_005629545	KIAA1147	KIAA1147 ortholog	protein_coding	XP_005629602.1	2.21268	1347.7	0.0649877	17.631	1.42548e-69	2.25406e-68	9.71184	10.8586	9.99312	9.99917	9.94391	10.6758	10.56	10.6615	872	917	785	1936	1759	1789	3.36757	3.4425	3.17112	7.51551	6.7052	7.34126	8.05114	8.25754	7.55717	19.1295	16.9143	18.4349
482090	XM_014118656	MROH1	maestro heat like repeat family member 1	protein_coding	XP_013974131.1	2.21118	1314.37	0.0601384	19.0364	8.51435e-81	1.58609e-79	9.67755	10.8216	9.92293	9.94299	9.96795	10.6073	10.6256	10.558	812	870	828	1820	1925	1616	4.28928	4.46924	4.58005	9.66662	10.0434	9.07345	10.2547	10.7204	10.9148	24.6048	25.335	22.7846
478820	XM_022414800	TTN	titin	protein_coding	XP_022270508.1	2.21103	17.7826	0.49554	2.31005	0.0208854	0.0341862	3.46564	4.61576	4.07377	3.98624	3.93238	4.03281	4.22477	4.32338	16	11	7	13	27	32	0.003771	0.002515	0.001664	0.00323	0.006616	0.008271	0.009016	0.006033	0.003965	0.008221	0.016689	0.020769
612832	XM_005624561,XM_005624562,XM_005624563,XM_005624564,XM_022423024	FBXL20	F-box and leucine rich repeat protein 20, transcript variant X1	protein_coding	XP_005624618.1;XP_005624619.1;XP_005624620.1;XP_005624621.1;XP_022278732.1	2.20774	420.129	0.0993665	11.4986	1.34128e-30	9.70144e-30	8.03397	9.17532	8.35728	8.2866	8.33081	8.97918	8.94785	8.87843	280	264	259	605	604	504	2.69117	2.40975	2.61389	5.81526	5.74487	5.07621	6.43401	5.78028	6.22922	14.8018	14.4918	12.747
490571	XM_005623132,XM_005623133,XM_005623134,XM_014115610,XM_014115611,XM_547693	CTIF	cap binding complex dependent translation initiation factor, transcript variant X1	protein_coding	XP_005623189.1;XP_005623190.1;XP_005623191.1;XP_013971085.1;XP_013971086.1;XP_547693.2	2.20744	206.232	0.140463	8.13294	4.19018e-16	1.83259e-15	7.00745	8.14874	7.42385	7.25001	7.31056	7.87991	7.90667	7.87949	152	120	122	279	299	262	1.82057	1.38938	1.56628	3.39099	3.6538	3.44525	4.35259	3.33271	3.73264	8.63119	9.21696	8.65148
476223	XM_022417566,XM_022417569,XM_022417573,XM_022417577,XM_022417578,XM_533428	HECA	hdc homolog, cell cycle regulator, transcript variant X3	protein_coding	XP_022273274.1;XP_022273277.1;XP_022273281.1;XP_022273285.1;XP_022273286.1;XP_533428.2	2.20263	1195.55	0.0658056	17.312	3.82047e-67	5.76345e-66	9.54474	10.6832	9.8259	9.8016	9.80687	10.4622	10.5156	10.3955	777	785	728	1641	1806	1428	4.19251	4.1151	4.11313	8.90858	9.61206	8.25014	10.0234	9.87091	9.80209	22.6753	24.2471	20.7172
477542	XM_005636462,XM_022410182,XM_022410183,XM_022410184,XM_022410185,XM_022410186,XM_022410187,XM_022410188,XM_022410189	SMTN	smoothelin, transcript variant X4	protein_coding	XP_005636519.1;XP_022265890.1;XP_022265891.1;XP_022265892.1;XP_022265893.1;XP_022265894.1;XP_022265895.1;XP_022265896.1;XP_022265897.1	2.20142	2227.18	0.0518571	21.9533	8.05158e-107	2.0251e-105	10.4418	11.5809	10.6879	10.7342	10.6847	11.3954	11.3147	11.3702	1393	1543	1333	3167	2997	2891	11.4564	12.3194	11.472	26.0696	24.2465	25.1111	27.3899	29.5506	27.3391	66.3559	61.1635	63.0572
482408	XM_539525	IFRD1	interferon related developmental regulator 1	protein_coding	XP_539525.2	2.19792	5019.04	0.0430401	26.3972	1.47465e-153	6.53052e-152	11.6157	12.7524	11.8763	11.8997	11.8373	12.5384	12.494	12.5715	3223	3464	2946	6886	6790	6708	23.8152	24.8924	22.775	51.1191	49.5222	52.6551	56.9371	59.7097	54.2757	130.115	124.923	132.224
403860	XM_005622935,XM_005622936,XM_005622937,XM_861837	DSC2	desmocollin 2, transcript variant X2	protein_coding	XP_005622992.1;XP_005622993.1;XP_005622994.1;XP_866930.1	2.19565	5579.4	0.0411917	27.5455	5.0055e-167	2.46636e-165	11.7695	12.9045	12.0373	12.0435	11.9922	12.6464	12.6987	12.7172	3622	3808	3285	7279	7996	7396	20.3516	20.7956	19.2955	41.0717	44.3385	44.1377	48.6564	49.8826	45.9835	104.541	111.847	110.835
475998	XM_005631355,XM_846131	CARS	cysteinyl-tRNA synthetase, transcript variant X2	protein_coding	XP_005631412.1;XP_851224.1	2.19528	1367.59	0.0572612	19.811	2.39141e-87	4.82189e-86	9.74159	10.8758	9.97883	10.0179	10.0207	10.6516	10.6646	10.6449	843	926	856	1864	1960	1737	8.37216	8.89539	8.96879	18.5961	19.1028	18.2476	20.0161	21.3374	21.3738	47.3332	48.1882	45.8221
480364	NM_001145120,XM_005623198,XM_022421752,XM_022421753,XM_022421754	ARG2	arginase 2	protein_coding	NP_001138592.1;XP_005623255.1;XP_022277460.1;XP_022277461.1;XP_022277462.1	2.19497	1917.4	0.0517878	21.9009	2.54826e-106	6.35392e-105	10.2292	11.3633	10.4792	10.4971	10.4937	11.1107	11.1783	11.1397	1208	1290	1183	2525	2823	2450	21.5873	22.419	22.1229	45.4	49.8269	46.5779	51.6106	53.7767	52.7216	115.558	125.692	116.963
479240	XM_005618989,XM_005618990,XM_005618991,XM_005618992,XM_005618993,XM_856497	PSAP	prosaposin, transcript variant X1	protein_coding	XP_005619046.1;XP_005619047.1;XP_005619048.1;XP_005619049.1;XP_005619050.1;XP_861590.1	2.19321	29879.3	0.0297189	38.1253	0	0	14.1919	15.3249	14.4638	14.4208	14.4478	15.1254	15.0932	15.1116	19580	19340	18439	41507	41501	38382	183.592	176.341	180.901	391.004	384.086	382.373	438.929	422.99	431.109	995.234	968.882	960.189
100855648	XM_014122667,XM_014122668,XM_014122669,XM_014122670,XM_014122671,XM_014122672,XM_014122673,XM_014122674,XM_014122675,XM_022407948,XM_022407949,XM_022407950,XM_022407951,XM_022407952,XM_022407953,XM_022407954,XR_002617427,XR_002617428,XR_002617429,XR_002617430	STX3	syntaxin 3, transcript variant X1	protein_coding	XP_013978142.1;XP_013978143.1;XP_013978144.1;XP_013978145.1;XP_013978146.1;XP_013978147.1;XP_013978148.1;XP_013978149.1;XP_013978150.1;XP_022263656.1;XP_022263657.1;XP_022263658.1;XP_022263659.1;XP_022263660.1;XP_022263661.1;XP_022263662.1	2.19296	656.285	0.0799012	14.1785	1.24516e-45	1.27674e-44	8.68347	9.81608	8.91975	8.96334	8.99501	9.61272	9.56232	9.58356	397	440	423	924	903	839	4.55312	4.77905	4.82717	9.74859	8.95496	9.99644	10.8855	11.4635	11.5038	24.8134	22.5895	25.1024
481124	XM_022424083,XM_538245	LRP1	LDL receptor related protein 1, transcript variant X1	protein_coding	XP_022279791.1;XP_538245.4	2.19134	2888.49	0.0544239	20.7962	4.68304e-96	1.04658e-94	10.8218	11.9538	11.1287	11.0828	11.0213	11.7874	11.7291	11.6877	1970	1938	1648	4179	4058	3510	3.68144	3.50855	3.17761	7.84055	7.49331	6.90714	8.80154	8.41598	7.57264	19.9568	18.9024	17.3447
491024	XM_005624553,XM_005624556,XM_005624557,XM_005624558,XM_022423019,XM_846381	STARD3	StAR related lipid transfer domain containing 3, transcript variant X5	protein_coding	XP_005624610.1;XP_005624613.1;XP_005624614.1;XP_005624615.1;XP_022278727.1;XP_851474.1	2.18811	936.708	0.0690149	16.3687	3.20007e-60	4.34614e-59	9.19888	10.3284	9.51479	9.42725	9.45773	10.0903	10.1006	10.1198	639	593	569	1259	1320	1223	6.96131	6.31596	6.48917	13.8471	14.2896	14.1331	16.643	15.1501	15.4645	35.2456	36.0465	35.49
483734	XM_005631476,XM_005631477,XM_005631478,XM_005631479,XM_022405654,XM_022405655	EHBP1L1	EH domain binding protein 1 like 1, transcript variant X3	protein_coding	XP_005631533.1;XP_005631534.1;XP_005631535.1;XP_005631536.1;XP_022261362.1;XP_022261363.1	2.18795	3226.5	0.0432771	26.1012	3.53753e-150	1.49331e-148	10.9829	12.1128	11.2563	11.2394	11.2213	11.9186	11.8669	11.9011	2112	2156	1940	4518	4418	4160	11.1178	11.1891	10.8165	23.9529	22.8246	23.2965	26.5803	26.8394	25.777	60.9681	57.5765	58.5007
487120	XM_005617199	NMT2	N-myristoyltransferase 2	protein_coding	XP_005617256.1	2.18793	145.892	0.173432	6.513	7.36635e-11	2.48826e-10	6.51503	7.64621	6.70139	6.95842	6.889	7.34163	7.36799	7.40709	70	116	95	191	205	196	0.667867	1.08236	0.951052	1.8508	1.94662	2.0076	1.59673	2.59627	2.26648	4.71089	4.91047	5.04135
490130	XM_005621845,XM_005621846,XM_022420396	FAM102B	family with sequence similarity 102 member B, transcript variant X3	protein_coding	XP_005621902.2;XP_005621903.2;XP_022276104.1	2.18757	1107.9	0.0671862	16.809	2.09735e-63	3.00689e-62	9.44168	10.5702	9.7282	9.69208	9.70037	10.3737	10.3844	10.2803	730	726	676	1558	1634	1315	14.2089	13.8008	13.8318	31.4667	31.3613	27.8858	33.9705	33.104	32.9629	80.0932	79.1111	70.0248
403741	NM_001006948	HTR1B	5-hydroxytryptamine receptor 1B	protein_coding	NP_001006949.1	2.18544	307.342	0.121321	9.29702	1.44441e-20	7.56089e-20	7.59186	8.72029	7.8807	7.95204	7.8359	8.41172	8.57472	8.43043	194	225	174	388	490	373	11.0373	12.4846	10.3976	22.2258	27.5899	22.5936	26.3878	29.9468	24.7787	56.5721	69.5975	56.7356
479590	XM_005620459,XM_005620463,XM_022418986,XM_022418987	PLEKHG5	pleckstrin homology and RhoGEF domain containing G5, transcript variant X3	protein_coding	XP_005620516.1;XP_005620520.1;XP_022274694.1;XP_022274695.1	2.18134	311.68	0.116766	9.63648	5.60779e-22	3.09361e-21	7.61517	8.73909	7.91553	7.86023	7.95945	8.57372	8.44163	8.46608	201	193	206	467	412	385	1.41926	1.32447	1.51519	3.3097	2.89614	2.88707	3.39314	3.17702	3.61088	8.42429	7.30571	7.2498
481030	XM_014111674	SLC25A43	solute carrier family 25 member 43	protein_coding	XP_013967149.1	2.18123	587.834	0.0832022	13.523	1.14471e-41	1.07803e-40	8.5297	9.65481	8.81597	8.79647	8.80809	9.46226	9.39308	9.41838	382	388	363	837	800	747	3.47408	3.42971	3.44885	7.63994	7.17607	7.21114	8.30579	8.22689	8.21905	19.4462	18.1021	18.1081
102156352	XR_001316731,XR_292989	LOC102156352	uncharacterized LOC102156352, transcript variant X1	lncRNA	.	2.18097	17.2607	0.517375	2.17439	0.029676	0.0473511	3.44545	4.56239	3.90007	3.8931	4.05627	4.32968	4.02856	4.05326	8	8	17	38	16	16	0.098031	0.107801	0.244637	0.518681	0.207564	0.232583	0.234372	0.258584	0.582999	1.32022	0.523594	0.584046
611584	XM_005626014,XM_005626015,XM_014117468,XM_014117469,XM_022424585,XM_022424586	AFF3	AF4/FMR2 family member 3, transcript variant X1	protein_coding	XP_005626071.1;XP_005626072.1;XP_013972943.1;XP_013972944.1;XP_022280293.1;XP_022280294.1	2.17935	39.0327	0.338674	3.31853	0.000904912	0.00177431	4.61337	5.74384	4.98897	5.23746	4.95726	5.34909	5.45982	5.35856	19	41	16	49	63	47	0.103429	0.220897	0.093377	0.273809	0.346386	0.278022	0.247276	0.529868	0.222528	0.696934	0.873783	0.69815
483667	XM_005631347,XM_005631349,XM_022405526,XM_022405527,XM_022405528,XM_540788	TSPAN32	tetraspanin 32, transcript variant X6	protein_coding	XP_005631404.1;XP_005631406.1;XP_022261234.1;XP_022261235.1;XP_022261236.1;XP_540788.3	2.17805	68.4256	0.232379	4.8328	1.34626e-06	3.42424e-06	5.42766	6.55167	5.7945	5.8533	5.85262	6.25471	6.20018	6.27307	40	48	44	95	90	92	0.471403	0.564881	0.569963	1.219	1.08929	1.19119	1.12702	1.35499	1.35829	3.10275	2.74781	2.99123
100688487	XM_005628420	HILPDA	hypoxia inducible lipid droplet associated	protein_coding	XP_005628477.1	2.17766	1178.9	0.0621208	18.0741	5.09361e-73	8.48171e-72	9.53546	10.6579	9.76672	9.7945	9.83345	10.4549	10.415	10.4398	726	786	762	1640	1624	1514	15.4064	16.2236	16.9274	34.9658	34.0156	34.1265	36.8335	38.9157	40.34	88.9995	85.8066	85.696
489932	XM_005621229,XM_005621231,XM_014114355,XM_022419832	TGFB1I1	transforming growth factor beta 1 induced transcript 1, transcript variant X1	protein_coding	XP_005621286.1;XP_005621288.1;XP_013969830.2;XP_022275540.1	2.17758	345.576	0.108917	10.3081	6.47924e-25	3.93676e-24	7.76483	8.8877	8.00449	8.08498	8.08248	8.58773	8.6793	8.6725	205	241	221	438	507	456	2.87837	3.28605	3.26994	6.17934	7.0512	6.7914	6.88157	7.88228	7.79269	15.7285	17.7871	17.0541
612164	XM_003432040,XM_005629278,XM_005629279,XM_014119626,XM_014119627,XM_022403407,XM_022403408	ANO4	anoctamin 4, transcript variant X4	protein_coding	XP_003432088.1;XP_005629335.1;XP_005629336.1;XP_013975101.1;XP_013975102.1;XP_022259115.1;XP_022259116.1	2.17707	1280.59	0.0626198	17.9238	7.68516e-72	1.24944e-70	9.65474	10.7774	9.85705	9.95782	9.93226	10.5351	10.5739	10.5604	760	906	807	1703	1844	1646	4.67007	5.5545	5.38544	10.8626	11.4131	11.0627	11.1651	13.3236	12.8342	27.6488	28.7903	27.7799
486108	XM_005635683,XM_005635685,XM_005635686,XM_014107600,XM_014107601,XM_014107602	PNMA2	paraneoplastic Ma antigen 2, transcript variant X1	protein_coding	XP_005635740.1;XP_005635742.1;XP_005635743.1;XP_013963075.1;XP_013963076.1;XP_013963077.1	2.17535	505.181	0.0897468	12.4935	8.10471e-36	6.76345e-35	8.31463	9.43458	8.57896	8.56636	8.63635	9.22622	9.21275	9.16934	318	326	331	707	721	621	1.92468	1.82627	2.00416	4.09577	4.35628	3.94525	4.60151	4.38069	4.77617	10.4251	10.989	9.90704
487488	XM_544612	GPR176	G protein-coupled receptor 176	protein_coding	XP_544612.2	2.17252	118.079	0.189412	5.9097	3.42731e-09	1.04675e-08	6.21621	7.33817	6.45068	6.70104	6.54122	7.0708	7.06299	7.03697	60	100	69	164	168	147	0.36012	0.587138	0.43719	0.999731	1.00725	0.948814	0.86097	1.40837	1.04188	2.54465	2.54086	2.3826
403474	NM_001002984	CAT	catalase	protein_coding	NP_001002984.1	2.17248	6366.14	0.0360111	31.0834	4.04288e-212	2.76621e-210	11.9706	13.0899	12.1995	12.2236	12.242	12.8559	12.8791	12.8934	3981	4283	4039	8475	9012	8297	46.9903	49.166	49.8825	100.504	104.994	104.049	112.344	117.935	118.876	255.816	264.855	261.28
480622	NM_001286945,XM_022422577,XM_022422578	ALDOC	aldolase, fructose-bisphosphate C	protein_coding	NP_001273874.1;XP_022278285.1;XP_022278286.1	2.17211	1296.44	0.0625803	17.8825	1.61309e-71	2.61079e-70	9.67484	10.794	9.98163	9.90879	9.91501	10.612	10.5361	10.5724	886	840	780	1843	1752	1655	14.0066	12.9786	12.9347	29.4244	27.4905	26.8041	33.4869	31.1319	30.8251	74.8948	69.3467	67.3085
487303	XM_022411896,XM_022411900,XM_022411902,XM_022411907,XM_022411908	SYNC	syncoilin, intermediate filament protein, transcript variant X1	protein_coding	XP_022267604.1;XP_022267608.1;XP_022267610.1;XP_022267615.1;XP_022267616.1	2.17117	179.802	0.146124	7.65428	1.944e-14	7.87253e-14	6.82581	7.94347	7.16749	7.15142	7.13371	7.68159	7.74139	7.62569	119	121	108	244	273	213	1.13006	1.12054	1.06293	2.35302	2.6086	2.13265	2.70173	2.68786	2.53309	5.98921	6.58038	5.35536
489540	XM_005620156,XM_005620157,XM_005620158,XM_022418653,XM_022418655,XM_022418656,XM_546659	TOM1L2	target of myb1 like 2 membrane trafficking protein, transcript variant X6	protein_coding	XP_005620213.1;XP_005620214.1;XP_005620215.1;XP_022274361.1;XP_022274363.1;XP_022274364.1;XP_546659.2	2.17109	612.197	0.0814772	13.7267	7.02139e-43	6.80321e-42	8.59268	9.71138	8.87981	8.86501	8.85642	9.51527	9.45144	9.48243	401	410	373	865	832	782	3.46001	2.42687	3.1507	6.48583	6.39251	6.9454	8.27214	5.82137	7.50851	16.5086	16.1256	17.4408
100855761	XM_003639529,XM_005629122,XM_005629123	ELOVL1	ELOVL fatty acid elongase 1, transcript variant X1	protein_coding	XP_003639577.1;XP_005629179.1;XP_005629180.1	2.16894	2372.49	0.0471806	23.6748	6.55974e-124	1.98123e-122	10.5479	11.6653	10.8074	10.8096	10.7916	11.4645	11.4182	11.4646	1537	1608	1447	3285	3231	3085	27.0893	27.5278	26.6551	58.9341	56.2741	58.029	64.7648	66.031	63.5223	150.007	141.955	145.718
479252	XM_536395	VCL	vinculin	protein_coding	XP_536395.3	2.16602	6549.88	0.0440238	25.3282	1.56164e-141	5.8712e-140	12.0143	13.1297	12.2856	12.2911	12.2134	12.9546	12.8748	12.919	4340	4559	3803	9296	8813	8390	31.4051	32.0853	28.7978	67.5818	62.9447	64.5039	75.083	76.9632	68.6287	172.018	158.782	161.978
610890	XM_005621685,XM_022420238,XM_022420239	CCNF	cyclin F, transcript variant X3	protein_coding	XP_005621742.1;XP_022275946.1;XP_022275947.1	2.16493	3892.38	0.0393654	28.307	2.83076e-176	1.48071e-174	11.2645	12.3785	11.515	11.4947	11.5377	12.1651	12.1647	12.1648	2508	2549	2481	5296	5485	4971	17.3642	17.098	17.9967	36.7176	37.4664	36.5236	41.514	41.0131	42.8884	93.4584	94.5116	91.7156
607602	XM_844349	LOC607602	monocarboxylate transporter 13	protein_coding	XP_849442.1	2.16217	49.6805	0.28227	3.94118	8.10802e-05	0.000177796	4.97676	6.08475	5.34274	5.35129	5.50727	5.83249	5.72624	5.70859	27	29	40	77	66	58	0.28562	0.300565	0.444191	0.827339	0.693093	0.660197	0.682856	0.720968	1.05856	2.10585	1.74837	1.65784
482451	XM_022427743	KCNQ4	potassium voltage-gated channel subfamily Q member 4	protein_coding	XP_022283451.1	2.16212	25.8234	0.3902	2.85096	0.00435869	0.00786383	4.03367	5.14033	4.54119	4.47148	4.55225	4.68495	4.89488	4.72037	18	14	18	28	48	29	0.114368	0.084996	0.118236	0.177867	0.30311	0.196134	0.273428	0.20388	0.28177	0.452729	0.764616	0.492518
100856633	XM_014118141,XR_002632074	PM20D2	peptidase M20 domain containing 2, transcript variant X2	protein_coding	XP_013973616.1	2.16205	1108.72	0.0702757	15.8291	1.96148e-56	2.48403e-55	9.45293	10.5666	9.70757	9.75449	9.67938	10.2879	10.3298	10.4159	709	787	656	1411	1534	1533	9.99953	10.2203	9.50661	19.1793	20.435	22.2808	23.9068	24.5155	22.6554	48.8178	51.5487	55.95
486597	XM_005636953,XM_014108569,XM_014108570	ANO6	anoctamin 6, transcript variant X1	protein_coding	XP_005637010.1;XP_013964044.1;XP_013964045.1	2.16013	12730.2	0.0301576	36.8437	3.6941e-297	4.84834e-295	12.9759	14.0871	13.2121	13.2422	13.217	13.8874	13.8691	13.8707	8101	8780	7834	17531	17800	16157	39.4425	40.9529	38.7276	86.4949	83.6808	84.0804	94.2987	98.234	92.2927	220.158	211.09	211.137
485962	XM_014107271,XM_022409146,XM_022409147,XM_022409148,XR_002618601	SLCO4A1	solute carrier organic anion transporter family member 4A1, transcript variant X3	protein_coding	XP_013962746.1;XP_022264854.1;XP_022264855.1;XP_022264856.1	2.16012	3836.13	0.0403064	27.5667	2.79417e-167	1.38624e-165	11.2454	12.3566	11.4919	11.5006	11.4966	12.1706	12.1205	12.1383	2464	2599	2382	5376	5267	4869	14.1146	14.1649	14.1849	30.8558	29.6866	29.6776	33.745	33.9775	33.8044	78.5382	74.8864	74.5242
476439	XM_005616467,XR_291425,XR_291426	PVR	poliovirus receptor, transcript variant X1	protein_coding	XP_005616524.1	2.15861	3050.32	0.0421867	26.314	1.32505e-152	5.83222e-151	10.9154	12.0256	11.1628	11.1772	11.1618	11.8296	11.8071	11.7985	1960	2083	1881	4229	4273	3835	16.8063	17.1237	16.7455	36.2003	36.3061	35.137	40.1804	41.0747	39.9067	92.1418	91.5846	88.2336
484006	XM_014112321,XM_541123	TNFAIP3	TNF alpha induced protein 3, transcript variant X2	protein_coding	XP_013967796.1;XP_541123.3	2.15783	804.667	0.0771872	14.3752	7.40715e-47	7.74344e-46	8.99326	10.1029	9.27705	9.22038	9.27836	9.83058	9.8581	9.94688	533	515	513	1033	1105	1109	3.44951	3.0328	3.56319	6.2992	6.66563	7.10459	8.24705	7.27479	8.49153	16.0336	16.8145	17.8405
490345	XM_022421066,XM_022421067,XM_022421068,XM_022421069,XM_022421070,XM_547466	FMO4	flavin containing monooxygenase 4, transcript variant X5	protein_coding	XP_022276774.1;XP_022276775.1;XP_022276776.1;XP_022276777.1;XP_022276778.1;XP_547466.3	2.15755	86.3931	0.219342	5.05782	4.24081e-07	1.11867e-06	5.77417	6.88337	6.01204	6.22504	6.19555	6.53994	6.65931	6.56196	41	68	59	109	135	106	0.312695	0.504528	0.469539	0.843147	1.02977	0.866656	0.747587	1.21022	1.11897	2.14609	2.59768	2.17629
486324	XM_005636357,XM_022410221,XM_022410222,XM_543450	SGSM1	small G protein signaling modulator 1, transcript variant X4	protein_coding	XP_005636414.1;XP_022265929.1;XP_022265930.1;XP_543450.4	2.15731	16.444	0.508694	2.18056	0.0292162	0.0466793	3.38319	4.48891	3.87033	3.91179	3.91189	4.24623	4.05395	3.92187	9	12	11	35	21	11	0.041087	0.055263	0.056179	0.176493	0.102129	0.055333	0.098231	0.132561	0.133882	0.449233	0.257628	0.138948
490447	XM_005622786,XM_005622787,XM_005622788,XM_014115388,XM_014115389	ATP8B2	ATPase phospholipid transporting 8B2, transcript variant X5	protein_coding	XP_005622843.1;XP_005622844.1;XP_005622845.1;XP_013970863.1;XP_013970864.1	2.15697	1867	0.050719	21.8656	5.51796e-106	1.36409e-104	10.2082	11.3168	10.479	10.4427	10.4667	11.1157	11.1043	11.0837	1233	1227	1166	2578	2637	2335	6.19796	6.01317	6.13388	13.1821	13.1874	12.3884	14.818	14.4238	14.6178	33.5528	33.2662	31.1088
483218	XM_540336	RHOC	ras homolog family member C	protein_coding	XP_540336.2	2.15532	3228.22	0.0416233	26.6174	4.27499e-156	1.93473e-154	10.9987	12.1067	11.2284	11.2583	11.262	11.8981	11.882	11.9002	2032	2203	2039	4408	4486	4149	47.7828	50.3802	50.152	104.118	104.111	103.636	114.238	120.847	119.519	265.014	262.627	260.243
403641	XM_005624421,XM_005624423,XM_022422947,XM_022422948,XM_852232	ETV4	ETS variant 4, transcript variant X2	protein_coding	XP_005624478.1;XP_005624480.1;XP_022278655.1;XP_022278656.1;XP_857325.4	2.15166	1251.09	0.0674957	16.3781	2.74308e-60	3.7325e-59	9.63254	10.7385	9.86816	9.94489	9.85495	10.5793	10.5136	10.4646	787	908	743	1816	1747	1497	8.95067	10.0305	8.92736	20.913	19.7464	18.0046	21.3992	24.0602	21.275	53.2307	49.8116	45.212
111096002	XR_002626932	LOC111096002	uncharacterized LOC111096002	lncRNA	.	2.15123	38.0026	0.316967	3.48668	0.000489064	0.00098819	4.58977	5.69836	5.113	5.03679	4.98294	5.31026	5.32321	5.42817	30	25	19	47	50	56	0.178793	0.143879	0.116134	0.284876	0.294894	0.356884	0.427455	0.345124	0.276762	0.725104	0.743891	0.896183
489473	XM_022418516,XM_546591	CHRNB1	cholinergic receptor nicotinic beta 1 subunit, transcript variant X2	protein_coding	XP_022274224.1;XP_546591.2	2.15049	357.621	0.106579	10.3647	3.58835e-25	2.20072e-24	7.82749	8.93102	8.05958	8.1195	8.15974	8.7234	8.71364	8.64715	214	244	238	502	514	430	2.57576	2.85117	2.99602	6.06513	6.10918	5.49528	6.1581	6.83913	7.1399	15.4378	15.4108	13.7994
490941	XM_005624409,XM_005624410,XM_014116521,XM_014116523,XM_022422911,XM_022422912,XM_022422913	HDAC5	histone deacetylase 5, transcript variant X2	protein_coding	XP_005624466.1;XP_005624467.1;XP_013971996.1;XP_013971998.1;XP_022278619.1;XP_022278620.1;XP_022278621.1	2.15026	611.983	0.0823318	13.4154	4.91525e-41	4.56931e-40	8.60242	9.70614	8.82825	8.87444	8.91342	9.48125	9.50103	9.45964	373	415	403	831	881	761	2.55956	2.78121	2.92018	5.75882	6.03632	5.55164	6.11936	6.67131	6.95915	14.6581	15.227	13.9409
100687127	gene-LOC100687127	LOC100687127	.	pseudogene	.	2.14929	101.848	0.198125	5.57155	2.52477e-08	7.26244e-08	6.01504	7.1192	6.40529	6.32963	6.38813	6.90637	6.71695	6.87198	70	63	65	153	120	137	3.91857	3.40136	3.79329	8.60294	6.64539	8.14618	9.36847	8.15888	9.03988	21.8973	16.7634	20.4561
607393	XM_005625650	NXPH4	neurexophilin 4	protein_coding	XP_005625707.2	2.14859	106.187	0.193097	5.71419	1.10229e-08	3.26263e-08	6.07659	7.17877	6.51304	6.39636	6.38413	6.88301	6.9735	6.83215	80	67	60	141	166	123	1.12565	0.91797	0.878419	1.99989	2.3083	1.84944	2.69118	2.20194	2.09338	5.09038	5.82286	4.64419
102155521	XR_293959	LOC102155521	uncharacterized LOC102155521	lncRNA	.	2.14568	76.7477	0.238415	4.61983	3.84047e-06	9.42299e-06	5.61054	6.70924	5.90367	5.93307	6.1148	6.27573	6.4499	6.48401	41	46	62	84	115	110	0.203639	0.221225	0.319369	0.418358	0.56605	0.582836	0.486857	0.530654	0.761097	1.06486	1.4279	1.46358
478146	XM_022414838	RNF19B	ring finger protein 19B	protein_coding	XP_022270546.1	2.14504	1550.9	0.0566846	19.4234	4.89816e-84	9.53029e-83	9.94576	11.0468	10.2081	10.1766	10.2158	10.8193	10.8015	10.872	1017	1018	987	2075	2107	2068	10.3292	10.0532	10.4924	21.1795	21.1338	22.3214	24.695	24.1146	25.0046	53.9089	53.3115	56.0521
100271858	NR_027327	H19	H19, imprinted maternally expressed transcript (non-protein coding)	lncRNA	.	2.14434	101.87	0.237264	4.63842	3.51085e-06	8.65098e-06	6.01676	7.11887	6.21085	6.37706	6.48068	6.798	6.60245	7.02677	48	71	79	133	102	172	0.526588	0.752855	0.905479	1.46857	1.09947	2.00499	1.25896	1.80588	2.15787	3.738	2.77348	5.03479
490730	XM_005623494,XM_005623496,XM_022422104,XM_547852	ZBTB25	zinc finger and BTB domain containing 25, transcript variant X3	protein_coding	XP_005623551.1;XP_005623553.1;XP_022277812.1;XP_547852.1	2.14415	188.174	0.157574	6.98345	2.88021e-12	1.04845e-11	6.90142	8.00451	7.32417	7.24652	7.05679	7.68002	7.76572	7.79118	145	134	89	234	271	254	0.978177	0.886574	0.607274	1.56458	1.79888	1.81557	2.33861	2.12663	1.44721	3.98238	4.53779	4.55915
100688321	XM_022405532	LOC100688321	tumor necrosis factor receptor superfamily member 10A-like	protein_coding	XP_022261240.1	2.14298	3500.15	0.0435386	25.2562	9.67724e-141	3.61009e-139	11.1212	12.2206	11.3468	11.3587	11.4023	12.0187	11.9799	12.0281	2208	2339	2278	4797	4759	4552	29.8683	30.7677	32.2416	65.1829	63.5439	65.4215	71.4088	73.8028	76.8358	165.912	160.294	164.282
100856104	XM_003638924,XM_005617799,XM_022413283	NIPAL3	NIPA like domain containing 3, transcript variant X1	protein_coding	XP_003638972.2;XP_005617856.1;XP_022268991.1	2.14283	619.192	0.0814279	13.5029	1.50245e-41	1.41216e-40	8.62194	9.72181	8.92098	8.89679	8.85392	9.52404	9.49058	9.47703	419	423	367	866	863	770	1.95837	1.9226	1.80878	4.07869	4.04513	3.88641	4.68204	4.61176	4.31054	10.3816	10.2041	9.75929
488048	XM_545171	CTNND2	catenin delta 2	protein_coding	XP_545171.5	2.14213	104.113	0.192916	5.69701	1.21928e-08	3.59459e-08	6.04984	7.14951	6.44733	6.37272	6.40022	6.78596	6.86768	6.94527	73	66	64	125	146	148	0.407955	0.358504	0.370118	0.700188	0.805522	0.875641	0.975334	0.859948	0.882037	1.78221	2.03199	2.19885
611784	XM_005630438,XM_005630439,XM_005630440,XM_022404712,XM_022404713,XM_022404714,XM_022404715,XM_022404716	TMEM87B	transmembrane protein 87B, transcript variant X5	protein_coding	XP_005630495.1;XP_005630496.1;XP_005630497.1;XP_022260420.1;XP_022260421.1;XP_022260422.1;XP_022260423.1;XP_022260424.1	2.14097	3611.53	0.0413445	26.5638	1.78127e-155	8.01129e-154	11.1672	12.2654	11.4391	11.4044	11.4018	12.036	12.0751	12.0514	2420	2415	2217	4796	5192	4582	12.7811	11.9614	11.9996	24.7508	26.4886	25.5122	30.557	28.6919	28.5967	62.9991	66.8193	64.0645
403498	NM_001002995,NM_001006123	ARHGEF2	Rho/Rac guanine nucleotide exchange factor 2	protein_coding	NP_001002995.1;NP_001006123.1	2.14033	2505.87	0.0444466	24.7	1.07013e-134	3.74081e-133	10.6401	11.7381	10.8859	10.8955	10.889	11.529	11.5173	11.531	1620	1711	1563	3409	3486	3208	14.8678	15.2051	15.0204	31.3189	31.5643	31.164	35.5457	36.4726	35.7954	79.7171	79.623	78.2568
610349	XM_005632792,XM_005632793,XM_005632794,XM_005632795,XM_022406972	ADGRL1	adhesion G protein-coupled receptor L1, transcript variant X2	protein_coding	XP_005632849.1;XP_005632850.1;XP_005632851.1;XP_005632852.1;XP_022262680.1	2.13894	68.0158	0.233744	4.69273	2.69584e-06	6.70916e-06	5.43634	6.53497	5.81054	5.86749	5.81806	6.28283	6.17569	6.23412	42	50	41	100	87	87	0.138855	0.161937	0.139463	0.332009	0.281344	0.302962	0.331972	0.388441	0.332358	0.845073	0.709708	0.760778
612820	XM_005634036,XM_005634037,XM_005634038,XM_005634040,XM_005634043,XM_014106306,XM_014106316,XM_022408105,XM_022408106,XM_022408107,XM_022408108,XM_022408109,XM_022408110,XM_022408111,XM_022408112,XM_022408113,XM_022408114,XM_022408115,XM_022408116,XM_022408117,XM_022408118	DOCK9	dedicator of cytokinesis 9, transcript variant X21	protein_coding	XP_005634093.1;XP_005634094.1;XP_005634095.1;XP_005634097.1;XP_005634100.1;XP_013961781.1;XP_013961791.1;XP_022263813.1;XP_022263814.1;XP_022263815.1;XP_022263816.1;XP_022263817.1;XP_022263818.1;XP_022263819.1;XP_022263820.1;XP_022263821.1;XP_022263822.1;XP_022263823.1;XP_022263824.1;XP_022263825.1;XP_022263826.1	2.13842	5044.75	0.0368075	29.7913	5.06573e-195	3.02207e-193	11.6504	12.7471	11.9126	11.9037	11.8737	12.5479	12.5311	12.5322	3348	3453	3061	6919	7036	6384	11.7427	11.7957	11.2311	24.3672	24.3424	23.8417	28.0743	28.2944	26.7651	62.0227	61.4054	59.8695
478460	XM_535637	GPAT3	glycerol-3-phosphate acyltransferase 3	protein_coding	XP_535637.3	2.13755	1454.65	0.0577217	18.987	2.18489e-80	4.03883e-79	9.85687	10.9528	10.0793	10.1212	10.1312	10.7718	10.7138	10.727	908	1001	934	2048	1987	1828	12.7278	13.6453	13.6922	28.8395	27.4972	27.2198	30.4295	32.7311	32.6303	73.4061	69.3635	68.3524
482361	XM_014119214,XM_022427486,XM_022427487,XM_539478	FAM221A	family with sequence similarity 221 member A, transcript variant X1	protein_coding	XP_013974689.1;XP_022283194.1;XP_022283195.1;XP_539478.2	2.13734	96.7552	0.213751	5.12662	2.94997e-07	7.8548e-07	5.94969	7.04115	6.31282	6.1396	6.44028	6.73913	6.73116	6.792	64	46	78	128	131	130	1.20211	0.826886	1.53925	2.40308	2.50083	2.60346	2.87399	1.98346	3.66822	6.11663	6.30851	6.53763
486822	XM_845855	ANKRD2	ankyrin repeat domain 2	protein_coding	XP_850948.2	2.13716	24.1483	0.414335	2.64447	0.00818191	0.0141991	3.95094	5.03701	4.43726	4.35363	4.50537	4.73561	4.72154	4.51978	16	11	20	39	39	20	0.321743	0.205274	0.427567	0.789404	0.776603	0.417334	0.769218	0.492392	1.01895	2.0093	1.95903	1.04798
475380	XM_532604	PLK3	polo like kinase 3	protein_coding	XP_532604.2	2.13641	555.74	0.0950159	11.5264	9.71438e-31	7.06176e-30	8.46875	9.56453	8.68593	8.77697	8.74982	9.42723	9.25262	9.3271	336	398	353	835	705	698	3.73006	4.30154	4.10417	9.33188	7.74322	8.2549	8.91777	10.3181	9.78075	23.7527	19.5328	20.7291
100684215	XM_003435606	RAB39B	RAB39B, member RAS oncogene family	protein_coding	XP_003435654.2	2.13598	363.752	0.109803	9.97149	2.03148e-23	1.17643e-22	7.85855	8.95249	8.22719	8.07077	8.11773	8.7652	8.71299	8.67502	268	223	220	521	507	439	2.22131	1.79737	1.90391	4.33973	4.14808	3.86567	5.31068	4.31137	4.53725	11.046	10.4638	9.70721
111093624	XR_002621999	LOC111093624	uncharacterized LOC111093624	lncRNA	.	2.1349	15.3485	0.530073	2.06418	0.0390005	0.0608769	3.2861	4.38834	3.85281	3.79581	3.75747	4.00881	3.80177	4.09748	13	10	7	23	10	28	0.298256	0.23009	0.154937	0.55654	0.231914	0.720499	0.713066	0.55192	0.369234	1.41658	0.585019	1.80927
484573	XM_014116730	ARHGAP33	Rho GTPase activating protein 33	protein_coding	XP_013972205.1	2.1347	153.766	0.165035	6.62908	3.37778e-11	1.15859e-10	6.61473	7.71102	6.83635	7.01872	6.95844	7.45399	7.37314	7.51178	83	119	99	210	195	213	0.505353	0.707009	0.634284	1.29187	1.17547	1.38293	1.20819	1.69591	1.51158	3.28825	2.9652	3.47272
610178	XM_022424304	BAIAP2L2	BAI1 associated protein 2 like 2	protein_coding	XP_022280012.1	2.1343	17.8036	0.508604	2.15053	0.0315137	0.0500785	3.50434	4.60048	4.15216	3.97562	3.88199	4.29271	4.17703	4.13297	21	10	4	31	23	18	0.216283	0.101883	0.033423	0.321618	0.235821	0.201358	0.517086	0.244387	0.079651	0.818624	0.594875	0.505635
100855467	XM_005621916,XM_005621917,XM_022420462	FAM69A	family with sequence similarity 69 member A, transcript variant X2	protein_coding	XP_005621973.1;XP_005621974.1;XP_022276170.1	2.13361	24.4978	0.386001	2.83236	0.00462053	0.0083051	3.96757	5.05967	4.46374	4.46735	4.45879	4.65876	4.75837	4.66877	16	17	15	30	40	29	0.160081	0.163111	0.155106	0.305913	0.402899	0.301708	0.382721	0.391255	0.369636	0.77865	1.01634	0.75763
479598	XM_022419028,XM_022419029	SPSB1	splA/ryanodine receptor domain and SOCS box containing 1, transcript variant X2	protein_coding	XP_022274736.1;XP_022274737.1	2.1334	294.533	0.116054	9.41935	4.53879e-21	2.41884e-20	7.5536	8.64816	7.83577	7.88731	7.81176	8.35501	8.42447	8.44611	189	213	175	373	421	392	1.57632	1.73588	1.52781	3.14797	3.49201	3.4994	3.76865	4.16388	3.64095	8.01262	8.80883	8.78745
111095293	XM_022417240	LOC111095293	WD repeat-containing protein 19-like	protein_coding	XP_022272948.1	2.13204	39.3399	0.305798	3.57176	0.000354588	0.000727158	4.64954	5.74365	5.07657	5.11186	5.10306	5.43403	5.34139	5.44658	24	28	25	56	48	54	1.14813	1.29067	1.25193	2.70291	2.26769	2.73147	2.74493	3.09593	2.9835	6.87979	5.72041	6.85909
106559500	XR_001317334,XR_002631680	LOC106559500	uncharacterized LOC106559500, transcript variant X1	lncRNA	.	2.1297	22.9518	0.40579	2.68773	0.00719402	0.0125825	3.87161	4.96652	4.30746	4.41736	4.38003	4.59618	4.53377	4.65673	11	19	15	31	27	34	0.120752	0.199047	0.163568	0.33781	0.31098	0.444251	0.288693	0.477457	0.389804	0.859839	0.784469	1.11557
476255	XM_005615542,XM_533461	SERAC1	serine active site containing 1, transcript variant X1	protein_coding	XP_005615599.1;XP_533461.2	2.12909	809.468	0.0708798	15.3815	2.17757e-53	2.56633e-52	9.01488	10.1054	9.27605	9.28821	9.26387	9.90256	9.87644	9.87986	528	560	499	1116	1122	1021	4.98471	4.57563	4.48736	9.32508	9.76991	10.0654	11.9174	10.9756	10.6939	23.7354	24.6453	25.2754
403535	NM_001003014	RABAC1	Rab acceptor 1	protein_coding	NP_001003014.1	2.12901	3090.11	0.0434006	25.1191	3.07501e-139	1.12962e-137	10.9477	12.0379	11.22	11.1893	11.1737	11.8124	11.848	11.8224	2083	2089	1886	4110	4432	3903	73.403	71.5691	69.5117	145.49	154.153	146.094	175.491	171.673	165.655	370.32	388.863	366.861
100684686	XM_022410775	BICDL1	BICD family like cargo adaptor 1	protein_coding	XP_022266483.1	2.12895	354.486	0.112413	9.69772	3.08304e-22	1.71588e-21	7.82379	8.9141	8.12861	8.0672	8.12083	8.74892	8.57494	8.70791	239	228	227	521	437	466	2.02447	1.87748	2.01311	4.43941	3.66123	4.20171	4.84007	4.50353	4.7975	11.2998	9.23571	10.551
612558	XM_014120576	SIRT2	sirtuin 2	protein_coding	XP_013976051.1	2.12805	1033.44	0.0700927	15.5442	1.74232e-54	2.11911e-53	9.36835	10.4573	9.60806	9.59535	9.66851	10.2972	10.1883	10.2334	660	677	687	1491	1364	1302	11.1404	11.1044	12.1271	25.2797	22.7192	23.3459	26.6344	26.6363	28.9004	64.3451	57.3107	58.6245
608738	XM_005638437,XM_005638441,XM_022412612,XM_022412613,XM_022412614	NEDD4	neural precursor cell expressed, developmentally down-regulated 4, E3 ubiquitin protein ligase, transcript variant X1	protein_coding	XP_005638494.1;XP_005638498.1;XP_022268320.1;XP_022268321.1;XP_022268322.1	2.12712	1365.1	0.0585634	18.5936	3.62286e-77	6.40186e-76	9.77021	10.8587	10.0064	10.0239	10.0385	10.615	10.6795	10.6387	872	931	874	1785	1990	1722	3.79188	3.57819	3.96089	8.62721	8.20475	8.38516	9.06557	8.58303	9.43929	21.9591	20.697	21.0562
483066	XM_540181	SLC20A1	solute carrier family 20 member 1	protein_coding	XP_540181.2	2.12698	33292.4	0.0410859	26.5007	9.51966e-155	4.26818e-153	14.3781	15.467	14.6044	14.6205	14.633	15.2777	15.1864	15.3108	21326	22704	21250	45950	43001	44748	176.503	182.737	184.023	382.03	351.261	393.434	421.98	438.333	438.551	972.394	886.08	987.965
481250	XM_014117354,XM_538371	SUN2	Sad1 and UNC84 domain containing 2, transcript variant X2	protein_coding	XP_013972829.1;XP_538371.3	2.12492	3706.79	0.041575	26.1554	8.56245e-151	3.65728e-149	11.2122	12.2995	11.4726	11.457	11.4425	12.0888	12.1185	12.0629	2469	2525	2283	5004	5360	4564	16.2498	16.1745	15.7223	33.1182	34.8262	31.9333	38.8497	38.7979	37.4683	84.2968	87.8516	80.1886
475579	NM_001195402,XM_014119990	ADAM9	ADAM metallopeptidase domain 9	protein_coding	NP_001182331.1;XP_013975465.1	2.12455	5663.64	0.0364517	29.8246	1.87543e-195	1.12347e-193	11.8237	12.9111	12.0566	12.0815	12.0642	12.6769	12.7118	12.7195	3649	3929	3541	7439	8015	7326	23.6323	24.7463	23.9969	48.3992	51.2386	50.4089	56.4998	59.3592	57.1875	123.192	129.253	126.583
490395	XM_022421207	DEGS1	delta 4-desaturase, sphingolipid 1	protein_coding	XP_022276915.1	2.12137	1777.1	0.0556894	19.483	1.5316e-84	3.01249e-83	10.1537	11.2379	10.4079	10.3509	10.446	10.9999	11.036	11.0422	1171	1134	1182	2331	2516	2296	20.8528	19.6325	22.0223	41.6965	44.227	43.4403	49.8546	47.0928	52.4818	106.131	111.566	109.084
609934	XM_005626079,XM_022424679,XM_846768	PRKCE	protein kinase C epsilon, transcript variant X1	protein_coding	XP_005626136.1;XP_022280387.1;XP_851861.1	2.1204	501.096	0.0918333	11.8077	3.56267e-32	2.6943e-31	8.3262	9.41202	8.63999	8.62358	8.52187	9.18981	9.16726	9.20212	348	355	283	680	686	648	1.60416	1.59141	1.36801	3.15709	3.12635	3.17851	3.83521	3.81734	3.26015	8.03583	7.88642	7.98166
479379	XR_292182	LOC479379	glucose-6-phosphate isomerase pseudogene	transcribed_pseudogene	.	2.12023	51.8774	0.265286	4.08699	4.37004e-05	9.85785e-05	5.05633	6.13915	5.4501	5.47758	5.48875	5.84765	5.85091	5.77318	32	36	34	73	76	60	0.380818	0.411869	0.423201	0.866203	0.89356	0.748699	0.910455	0.987953	1.00854	2.20477	2.25407	1.88008
491159	XM_014116767,XM_014116768,XM_022423323	RAB11FIP4	RAB11 family interacting protein 4, transcript variant X3	protein_coding	XP_013972242.1;XP_013972243.1;XP_022279031.1	2.11901	359.365	0.108713	9.96561	2.15553e-23	1.24677e-22	7.84857	8.93144	8.20356	8.09832	8.07861	8.69183	8.74946	8.65494	262	235	210	481	534	432	0.917277	0.813781	0.780915	1.71409	1.87519	1.63614	2.19301	1.95202	1.86102	4.36292	4.7303	4.10856
483632	XM_005631277,XM_005631280,XM_014121116,XM_014121117,XM_014121118,XM_014121119,XM_014121121,XM_014121122,XM_014121123,XM_022405478,XM_022405479,XM_022405480,XM_022405481,XM_022405482,XM_022405483,XM_540752	ATG13	autophagy related 13, transcript variant X2	protein_coding	XP_005631334.1;XP_005631337.1;XP_013976591.1;XP_013976592.1;XP_013976593.1;XP_013976594.1;XP_013976596.1;XP_013976597.1;XP_013976598.1;XP_022261186.1;XP_022261187.1;XP_022261188.1;XP_022261189.1;XP_022261190.1;XP_022261191.1;XP_540752.3	2.11891	2583	0.046173	23.4622	9.92076e-122	2.92298e-120	10.6939	11.7771	10.9614	10.9281	10.93	11.5962	11.5559	11.5497	1738	1737	1604	3604	3569	3212	10.7157	10.3888	10.382	22.2532	21.7515	21.077	25.6189	24.9196	24.7415	56.6418	54.8696	52.9271
486858	XM_005637669,XM_005637671,XM_022412064	NFKB2	nuclear factor kappa B subunit 2, transcript variant X1	protein_coding	XP_005637726.1;XP_005637728.1;XP_022267772.1	2.11769	768.163	0.0744484	14.5402	6.74367e-48	7.20639e-47	8.94421	10.0276	9.20021	9.21608	9.19655	9.80501	9.77027	9.85023	500	533	478	1033	1028	1022	3.76816	3.91417	3.79451	7.85587	7.66613	8.19237	9.00887	9.38894	9.0428	19.9958	19.3383	20.5721
609835	XM_846983	PTP4A2	protein tyrosine phosphatase type IVA, member 2	protein_coding	XP_852076.1	2.11682	14836.3	0.0377982	28.623	3.47369e-180	1.87126e-178	13.2167	14.2987	13.4443	13.4653	13.4617	14.0541	14.0733	14.1474	9560	10241	9392	19201	20328	19998	65.9646	68.7165	67.807	133.089	138.435	146.582	157.707	164.831	161.593	338.755	349.211	368.086
610807	XM_848358	RHOF	ras homolog family member F, filopodia associated	protein_coding	XP_853451.1	2.11677	639.715	0.0822545	13.1526	1.64325e-39	1.47535e-38	8.68044	9.76347	8.98692	8.96379	8.87766	9.55801	9.51974	9.54914	444	449	367	880	872	818	3.42604	3.37043	2.96072	6.82295	6.63976	6.70684	8.19093	8.08467	7.05576	17.3667	16.7493	16.8418
486680	XM_014108738	GPRC5A	G protein-coupled receptor class C group 5 member A	protein_coding	XP_013964213.1	2.11631	9682.9	0.0337592	32.0371	3.31777e-225	2.61742e-223	12.6014	13.6829	12.8435	12.8369	12.8471	13.5028	13.4441	13.4818	6351	6570	6131	13465	13069	12351	34.0644	34.269	34.4104	72.5538	69.1877	70.3788	81.4407	82.2012	82.0042	184.673	174.531	176.73
606942	XM_843423	ADAP1	ArfGAP with dual PH domains 1	protein_coding	XP_848516.1	2.11444	1696.71	0.0533732	20.24	4.35243e-91	9.11989e-90	10.0893	11.1699	10.3517	10.3524	10.3092	10.9832	10.9469	10.9458	1132	1182	1029	2355	2342	2120	8.11581	8.23927	7.71497	16.9598	16.571	16.1473	19.4032	19.7636	18.3857	43.1683	41.8014	40.5479
612212	XM_005633240	MKNK2	MAP kinase interacting serine/threonine kinase 2	protein_coding	XP_005633297.1	2.11444	2585.91	0.0485114	22.2684	7.47423e-110	1.95481e-108	10.6976	11.7777	10.8963	10.9552	10.9752	11.5487	11.5891	11.5674	1596	1797	1698	3414	3702	3274	12.7232	13.9308	14.1614	27.334	29.1254	27.7265	30.4185	33.4159	33.7483	69.574	73.4709	69.625
479679	NM_001010952,XM_005620608,XM_005620609,XM_005620610,XM_005620613,XM_005620614,XM_022418021,XM_022418022,XM_022418023,XM_022418024	SLC12A4	solute carrier family 12 member 4	protein_coding	NP_001010952.1;XP_005620665.1;XP_005620666.1;XP_005620667.1;XP_005620670.1;XP_005620671.1;XP_022273729.1;XP_022273730.1;XP_022273731.1;XP_022273732.1	2.11262	1692.88	0.0532848	20.2503	3.53298e-91	7.43523e-90	10.0869	11.1663	10.3584	10.3325	10.3144	10.9752	10.9316	10.9587	1144	1154	1038	2337	2305	2154	8.2754	8.24394	7.80274	16.6056	16.9576	16.2982	19.7847	19.7748	18.5949	42.2667	42.7768	40.9269
489734	XM_005620764,XM_005620767,XM_005620768,XM_022419272,XM_022419273	NFAT5	nuclear factor of activated T-cells 5, transcript variant X5	protein_coding	XP_005620821.1;XP_005620824.1;XP_005620825.1;XP_022274980.1;XP_022274981.1	2.1088	2363.57	0.0550603	19.5499	4.13515e-85	8.20043e-84	10.5699	11.647	10.7962	10.8756	10.7689	11.3945	11.4679	11.4495	1515	1750	1405	3037	3418	3034	3.18211	3.57747	3.08497	6.41034	7.12425	6.77454	7.60774	8.58129	7.35187	16.3164	17.9714	17.0118
489296	XM_014113305,XM_022418110,XM_546414,XR_002626362,XR_002626363	CDON	cell adhesion associated, oncogene regulated, transcript variant X2	protein_coding	XP_013968780.1;XP_022273818.1;XP_546414.2	2.10823	406.181	0.0991929	10.8479	2.04073e-27	1.35458e-26	8.02965	9.10603	8.27834	8.3378	8.29536	8.92337	8.86271	8.8478	257	292	253	578	557	496	0.950667	1.0367	0.974678	2.26232	1.89909	1.94948	2.27284	2.48675	2.32278	5.75836	4.7906	4.8954
484297	XM_014118381,XM_541413	BRSK1	BR serine/threonine kinase 1, transcript variant X1	protein_coding	XP_013973856.1;XP_541413.4	2.10766	33.456	0.34072	3.15696	0.00159426	0.00304207	4.42764	5.50435	4.82356	4.90429	4.90512	5.03827	5.20199	5.22879	18	25	23	34	51	49	0.159321	0.210024	0.209066	0.305299	0.449734	0.455593	0.380902	0.503787	0.498231	0.777087	1.13448	1.14405
479924	XM_537050	SLC30A7	solute carrier family 30 member 7	protein_coding	XP_537050.3	2.10541	1948.11	0.0600941	17.8737	1.8919e-71	3.05177e-70	10.2932	11.3671	10.5373	10.5498	10.5278	11.0831	11.2329	11.1508	1279	1356	1214	2414	2962	2448	4.5663	4.70878	4.53333	8.65821	10.4385	9.28789	10.917	11.295	10.8035	22.038	26.3318	23.3231
100688655	gene-LOC100688655	LOC100688655	.	pseudogene	.	2.10442	16.6334	0.468483	2.29127	0.0219475	0.0358157	3.42047	4.49569	3.92353	3.97848	3.91373	4.14	4.14228	4.07173	10	14	9	24	25	18	0.135663	0.186789	0.123849	0.328842	0.349533	0.270157	0.324342	0.448053	0.295147	0.837013	0.881722	0.678399
485030	XM_022407385	PTPRS	protein tyrosine phosphatase, receptor type S	protein_coding	XP_022263093.1	2.10426	453.633	0.0932809	11.5063	1.22656e-30	8.88502e-30	8.19087	9.26457	8.47709	8.48093	8.42483	9.02801	9.06792	9.02302	305	320	272	603	655	563	1.3795	1.40833	1.28837	2.74188	2.92957	2.70977	3.29809	3.37818	3.07035	6.97899	7.39004	6.8046
476655	XM_005632643,XM_005632644,XM_022406805,XM_022406806,XM_022406807	ZDHHC3	zinc finger DHHC-type containing 3, transcript variant X2	protein_coding	XP_005632700.1;XP_005632701.1;XP_022262513.1;XP_022262514.1;XP_022262515.1	2.10328	5590.9	0.035712	30.036	3.32963e-198	2.07197e-196	11.8149	12.8878	12.0638	12.057	12.0447	12.6882	12.661	12.697	3718	3845	3487	7587	7626	7194	33.8517	34.0229	33.2795	69.4151	68.5137	69.6475	80.9322	81.611	79.3092	176.685	172.83	174.894
485920	XM_014107199	B4GALT5	beta-1,4-galactosyltransferase 5	protein_coding	XP_013962674.2	2.10299	8073.26	0.0380585	28.1788	1.06267e-174	5.44033e-173	12.3453	13.4177	12.5781	12.5585	12.6158	13.2147	13.18	13.242	5269	5361	5311	10907	10872	10557	33.6248	33.2758	35.465	69.9276	68.4821	71.5782	80.3898	79.819	84.5176	177.989	172.751	179.742
607383	XM_005637497,XM_844022	RASSF4	Ras association domain family member 4, transcript variant X1	protein_coding	XP_005637554.1;XP_849115.2	2.10257	756.834	0.0744902	14.3933	5.70422e-47	5.98053e-46	8.93074	10.0023	9.19531	9.177	9.19182	9.82179	9.78695	9.74748	503	512	481	1063	1058	916	5.07226	5.00892	5.06199	10.7381	10.4925	9.77739	12.1267	12.0149	12.0633	27.332	26.4681	24.5523
487444	XM_005618001	FBXO6	F-box protein 6	protein_coding	XP_005618058.1	2.10199	585.694	0.0946642	11.3216	1.02559e-29	7.21207e-29	8.55913	9.63336	8.81916	8.91795	8.71595	9.38457	9.38929	9.45934	384	458	319	765	797	784	7.8674	9.1169	6.83195	15.7376	16.1167	17.0591	18.8093	21.8688	16.2814	40.0574	40.6554	42.8377
488486	XM_014110909	RAPH1	Ras association (RalGDS/AF-6) and pleckstrin homology domains 1	protein_coding	XP_013966384.1	2.10181	3854.52	0.040493	26.4646	2.47816e-154	1.10423e-152	11.2789	12.351	11.5174	11.5466	11.4961	12.1342	12.1404	12.1593	2527	2736	2363	5134	5357	4958	7.27414	7.65985	7.11615	14.8453	15.2183	15.1615	17.3909	18.3737	16.9587	37.7861	38.3892	38.0725
606983	XM_022414111	DNAH5	dynein axonemal heavy chain 5	protein_coding	XP_022269819.1	2.10082	268.34	0.129898	8.24457	1.65756e-16	7.41564e-16	7.43704	8.50538	7.73858	7.6506	7.77656	8.35658	8.27772	8.15913	181	165	184	403	379	296	0.301248	0.266637	0.320395	0.674097	0.623445	0.524444	0.720221	0.639583	0.76354	1.7158	1.57268	1.31695
404021	NM_001197043,XM_005623184	LGALS3	galectin 3	protein_coding	NP_001183972.1;XP_005623241.1	2.09915	93834.1	0.0303793	35.2151	1.17515e-271	1.22939e-269	15.8859	16.9558	16.1163	16.1552	16.0957	16.7484	16.7632	16.7452	61313	67159	57402	125850	132565	117747	1519.13	1616.6	1456.34	3121.08	3207.92	3069.3	3631.92	3877.76	3470.63	7944.18	8092.2	7707.42
481050	XM_005641807,XM_005641808,XM_005641810,XM_005641811,XM_022415621,XM_022415622,XM_022415623,XM_022415624,XM_022415625,XM_022415626,XM_022415627,XM_022415628,XM_022415629,XR_002624167,XR_002624168,XR_002624170	ENOX2	ecto-NOX disulfide-thiol exchanger 2, transcript variant X2	protein_coding	XP_005641864.1;XP_005641865.1;XP_005641867.1;XP_005641868.1;XP_022271329.1;XP_022271330.1;XP_022271331.1;XP_022271332.1;XP_022271333.1;XP_022271334.1;XP_022271335.1;XP_022271336.1;XP_022271337.1	2.09695	89.9186	0.218653	4.88579	1.03015e-06	2.64113e-06	5.85826	6.92868	6.16056	6.34132	6.12528	6.64862	6.72838	6.54654	53	79	47	122	142	98	0.329991	0.637766	0.336777	0.959045	1.09554	0.687957	0.788938	1.52981	0.802582	2.44109	2.76357	1.72755
608875	XM_005633442,XM_846010	KCTD21	potassium channel tetramerization domain containing 21, transcript variant X2	protein_coding	XP_005633499.1;XP_851103.1	2.09692	166.442	0.151591	7.04706	1.82737e-12	6.71975e-12	6.74726	7.81669	7.02442	7.11452	7.04258	7.613	7.53374	7.54371	103	125	102	239	223	205	0.839363	0.995667	0.87662	1.95965	1.80933	1.78014	2.00674	2.38832	2.0891	4.98795	4.56415	4.47017
475321	XM_005628918,XM_005628920,XM_014119307,XM_014119311,XM_014119314,XM_014119325,XM_022427790,XM_022427791,XM_022427792,XM_022427793,XM_022427794,XM_022427795,XM_022427796,XM_022427797,XM_022427798,XM_022427799,XM_022427800,XM_022427801,XM_022427802,XM_022427803,XM_022427804,XM_022427805,XM_844059	MACF1	microtubule-actin crosslinking factor 1, transcript variant X22	protein_coding	XP_005628975.2;XP_005628977.2;XP_013974782.1;XP_013974786.1;XP_013974789.1;XP_013974800.1;XP_022283498.1;XP_022283499.1;XP_022283500.1;XP_022283501.1;XP_022283502.1;XP_022283503.1;XP_022283504.1;XP_022283505.1;XP_022283506.1;XP_022283507.1;XP_022283508.1;XP_022283509.1;XP_022283510.1;XP_022283511.1;XP_022283512.1;XP_022283513.1;XP_849152.3	2.09679	9581.17	0.0418294	25.5366	7.74268e-144	3.02111e-142	12.595	13.6635	12.8396	12.8656	12.7914	13.5013	13.4145	13.4597	6371	6867	5758	13522	12718	12122	10.2655	10.3057	9.26835	19.7414	16.8897	18.0979	24.5427	24.7203	22.0876	50.2483	42.6053	45.4463
611926	XM_005627662	TSTD3	thiosulfate sulfurtransferase (rhodanese)-like domain containing 3	protein_coding	XP_005627719.1	2.09639	96.2392	0.197428	5.4091	6.33427e-08	1.77121e-07	5.95692	7.02637	6.3231	6.35351	6.25264	6.70845	6.79248	6.74439	65	72	54	122	143	121	1.4097	1.5211	1.23327	2.67882	3.08354	2.80552	3.3703	3.64867	2.93904	6.81848	7.77845	7.04503
rna-NC_002008.4_70-1023	rna-NC_002008.4_70-1023	.	s-rRNA	.	.	2.09606	74939.6	0.0671413	15.902	6.13536e-57	7.85947e-56	15.563	16.6307	15.7971	15.8017	15.7975	16.4163	16.3572	16.5028	49309	51733	47411	99681	96691	102997	1355.25	1382.74	1363.44	2752.09	2622.84	3007.23	3240.1	3316.79	3249.24	7004.99	6616.29	7551.56
491093	XM_005624696,XM_005624697,XM_022423156,XM_847759	TOM1L1	target of myb1 like 1 membrane trafficking protein, transcript variant X3	protein_coding	XP_005624753.1;XP_005624754.1;XP_022278864.1;XP_852852.1	2.09484	762.779	0.0779738	13.682	1.30035e-42	1.24905e-41	8.94507	10.0122	9.2755	9.1748	9.14639	9.78029	9.80607	9.80223	556	507	449	1008	1076	971	6.47381	5.69793	5.42425	11.7161	12.3505	11.9587	15.4775	13.6677	12.9267	29.8214	31.155	30.0299
610433	XM_846618	NUDT8	nudix hydrolase 8	protein_coding	XP_851711.1	2.09411	212.575	0.13856	7.69585	1.40555e-14	5.7225e-14	7.10042	8.16954	7.39454	7.46523	7.33424	7.86815	7.91047	7.99287	139	162	121	266	291	293	4.41143	4.9795	3.99577	8.46823	9.0996	9.88949	10.5468	11.9444	9.52242	21.5545	22.9544	24.8338
479139	XM_014111995	APC	APC, WNT signaling pathway regulator	protein_coding	XP_013967470.1	2.09351	4664.82	0.0444522	23.9791	4.59254e-127	1.4572e-125	11.5584	12.6243	11.8481	11.7659	11.7757	12.449	12.3941	12.414	3283	3085	2878	6490	6324	5860	8.70856	7.9568	7.98744	17.2936	16.5573	16.5133	20.8203	19.0861	19.0351	44.0181	41.7669	41.4671
609704	XM_005622327	G0S2	G0/G1 switch 2	protein_coding	XP_005622384.1	2.09269	1651.42	0.0674461	15.7957	3.33099e-56	4.19264e-55	10.06	11.1263	10.2952	10.3886	10.2215	10.873	10.9592	10.9162	1077	1267	939	2115	2416	2086	35.5505	40.6707	32.4437	70.1279	78.7372	73.1585	84.9937	97.5571	77.3175	178.499	198.62	183.711
608620	XM_005633189,XM_014122054	HYAL3	hyaluronoglucosaminidase 3, transcript variant X1	protein_coding	XP_005633246.2;XP_013977529.1	2.09016	563.766	0.0854742	12.4437	1.51359e-35	1.25082e-34	8.51095	9.57504	8.76219	8.78644	8.76918	9.39936	9.31063	9.35547	367	396	356	798	745	712	6.92885	7.24185	7.13286	15.1088	13.8143	14.2218	16.5654	17.3711	16.9985	38.457	34.8475	35.7129
612489	XM_850219	ITPKC	inositol-trisphosphate 3-kinase C	protein_coding	XP_855312.2	2.0889	681.804	0.0856815	12.4034	2.5043e-35	2.05657e-34	8.78671	9.84858	8.99603	8.99865	9.12686	9.58106	9.62924	9.68254	423	443	485	864	947	913	3.27954	3.33552	3.93501	6.73287	7.25132	7.52267	7.84067	8.00094	9.37761	17.1374	18.292	18.8904
484823	XM_005632693,XM_022406861,XM_022406862,XM_022406863	PGPEP1	pyroglutamyl-peptidase I, transcript variant X2	protein_coding	XP_005632750.3;XP_022262569.1;XP_022262570.1;XP_022262571.1	2.08721	1037.85	0.0648813	16.3619	3.58031e-60	4.84432e-59	9.39302	10.4547	9.63231	9.66546	9.62945	10.2254	10.2756	10.2283	677	738	648	1367	1500	1288	4.78128	5.19019	4.78956	9.787	10.4901	9.69017	11.431	12.4498	11.4141	24.9112	26.462	24.3333
111095873	XR_002626587	LOC111095873	uncharacterized LOC111095873	lncRNA	.	2.08701	18.7044	0.447024	2.37445	0.0175749	0.0290773	3.60409	4.65813	4.1077	4.03494	4.14827	4.27528	4.34076	4.25234	13	9	15	24	30	21	0.143353	0.096548	0.171743	0.262388	0.321883	0.241074	0.342727	0.23159	0.409284	0.667865	0.811971	0.605368
475567	XM_005629786,XM_022403968,XM_532787	HOOK3	hook microtubule tethering protein 3, transcript variant X1	protein_coding	XP_005629843.1;XP_022259676.1;XP_532787.2	2.08657	1531.18	0.0627827	16.9017	4.37338e-64	6.32017e-63	9.95369	11.0159	10.1986	10.262	10.1289	10.7717	10.8294	10.8191	1013	1147	888	1978	2188	1960	5.00109	5.50832	4.58377	9.80992	10.6578	10.2808	11.9565	13.2128	10.9237	24.9695	26.8851	25.8164
475984	XM_005631264,XM_014120960,XM_014120961,XM_014120962,XM_014120963,XM_022405459,XM_022405460	PACSIN3	protein kinase C and casein kinase substrate in neurons 3, transcript variant X6	protein_coding	XP_005631321.2;XP_013976435.1;XP_013976436.1;XP_013976437.1;XP_013976438.1;XP_022261167.1;XP_022261168.1	2.08644	593.138	0.0873801	12.1429	6.2599e-34	4.97381e-33	8.58629	9.64732	8.8866	8.85714	8.7902	9.46443	9.45745	9.36205	415	416	349	831	854	692	5.70239	5.55033	4.98638	11.4815	11.6518	10.1048	13.6332	13.3136	11.8832	29.2243	29.3924	25.3745
111097636	XR_002630545	LOC111097636	uncharacterized LOC111097636	lncRNA	.	2.08597	45.423	0.295409	3.59068	0.00032981	0.000678369	4.88283	5.93881	5.30463	5.21719	5.3551	5.51755	5.72107	5.60549	31	25	34	50	76	56	0.249747	0.195062	0.284877	0.406809	0.607898	0.479358	0.597092	0.467898	0.678898	1.03546	1.53347	1.20373
488919	XM_005618144,XM_005618145	EDIL3	EGF like repeats and discoidin domains 3, transcript variant X1	protein_coding	XP_005618201.1;XP_005618202.1	2.0857	599.852	0.0892928	11.877	1.55884e-32	1.19011e-31	8.60151	9.66405	8.892	8.90896	8.77483	9.40577	9.42602	9.50186	414	442	338	770	817	809	2.38881	2.4731	2.03514	4.45895	4.65679	4.96114	5.71114	5.93225	4.85001	11.3495	11.7471	12.4581
445454	NM_001003968,XM_022424909	CCL27	C-C motif chemokine ligand 27	protein_coding	NP_001003968.1;XP_022280617.1	2.08282	87.6375	0.207503	5.10133	3.37281e-07	8.94112e-07	5.83037	6.88721	6.12524	6.16455	6.26375	6.58073	6.61353	6.62724	51	58	65	113	123	114	2.34039	2.30633	2.79542	5.17706	5.53382	5.18341	5.59538	5.53222	6.66183	13.1773	13.9594	13.0162
610462	XM_005631398,XM_014121245,XM_846736	PITPNM1	phosphatidylinositol transfer protein membrane associated 1, transcript variant X3	protein_coding	XP_005631455.1;XP_013976720.1;XP_851829.1	2.082	1062.27	0.0660981	16.006	1.15977e-57	1.50572e-56	9.42913	10.487	9.68505	9.67499	9.67149	10.3301	10.2498	10.2473	711	732	671	1517	1434	1296	4.43507	4.44468	4.37953	9.52759	8.85064	8.60075	10.6033	10.6615	10.437	24.2509	22.3263	21.5976
474748	XM_005626729,XM_005626730,XM_531979,XM_860705	FAM219A	family with sequence similarity 219 member A, transcript variant X2	protein_coding	XP_005626786.1;XP_005626787.1;XP_531979.2;XP_865798.1	2.08168	515.914	0.0950076	11.1333	8.63467e-29	5.95599e-28	8.38772	9.4448	8.66384	8.61464	8.66753	9.3161	9.16782	9.18386	349	340	337	771	671	620	2.49348	2.36128	2.51248	5.5582	4.73889	4.72307	5.96138	5.66401	5.98755	14.1475	11.9542	11.8603
106559435	XR_001317179,XR_002630906	LOC106559435	uncharacterized LOC106559435, transcript variant X2	lncRNA	.	2.0809	13.4882	0.528957	1.99867	0.0456444	0.0702974	3.12672	4.18919	3.61804	3.70857	3.62369	3.8697	3.76106	3.76856	7	13	7	23	16	15	0.04663	0.086084	0.049617	0.157042	0.115547	0.108131	0.111481	0.206491	0.118243	0.399725	0.291475	0.271532
484067	NM_001122602	IGF2R	insulin like growth factor 2 receptor	protein_coding	NP_001116074.1	2.07906	6465.18	0.0366707	28.7951	2.47293e-182	1.35234e-180	12.0359	13.092	12.2909	12.2702	12.2535	12.9185	12.8682	12.8811	4392	4463	4025	8967	8784	8076	12.7502	12.5989	12.2245	26.1483	25.1662	24.9038	30.4829	30.2211	29.1325	66.5561	63.4834	62.5367
490435	XM_022421318,XM_547557	DCST1	DC-STAMP domain containing 1, transcript variant X1	protein_coding	XP_022277026.1;XP_547557.2	2.07878	26.5183	0.373472	2.82681	0.00470136	0.00843674	4.10401	5.16352	4.53488	4.63516	4.54493	4.77151	4.83772	4.83197	15	23	15	32	39	35	0.15871	0.232918	0.161462	0.328374	0.397327	0.389582	0.379442	0.558703	0.384784	0.83582	1.00228	0.978292
606951	XM_022421724	C7H18orf8	chromosome 7 C18orf8 homolog	protein_coding	XP_022277432.1	2.07785	672.005	0.0797313	13.2331	5.65376e-40	5.11425e-39	8.77023	9.82558	8.96312	9.05653	9.05388	9.61113	9.59672	9.62316	409	485	445	903	920	860	5.49187	6.3376	6.26158	12.2093	12.2114	12.2928	13.1299	15.202	14.9221	31.0766	30.8041	30.8689
609751	XM_014122327,XM_014122328,XM_014122329,XM_014122330,XM_014122333,XM_022406831,XM_847081	SLC25A42	solute carrier family 25 member 42, transcript variant X5	protein_coding	XP_013977802.1;XP_013977803.1;XP_013977804.1;XP_013977805.1;XP_013977808.1;XP_022262539.1;XP_852174.2	2.07777	345.649	0.106814	9.87729	5.22236e-23	2.97652e-22	7.81188	8.86602	8.07252	8.09027	8.09397	8.66391	8.67193	8.57936	225	241	223	478	500	405	1.88524	1.97175	1.96443	4.04797	4.15999	3.63564	4.50721	4.72966	4.6815	10.3034	10.4939	9.12956
612555	XM_014111385	MAGIX	MAGI family member, X-linked	protein_coding	XP_013966860.1	2.0754	105.914	0.194306	5.42126	5.918e-08	1.65867e-07	6.10562	7.15953	6.46369	6.419	6.44792	6.76359	6.91565	6.97488	73	70	68	118	153	151	1.94865	1.79454	1.8961	3.14058	4.02917	4.25586	4.6588	4.30457	4.51864	7.99381	10.1639	10.687
609822	XM_847752	GCLC	glutamate-cysteine ligase catalytic subunit	protein_coding	XP_852845.1	2.07476	5009.88	0.0373601	28.1836	9.28893e-175	4.78944e-173	11.6702	12.723	11.902	11.8984	11.9172	12.4948	12.5398	12.527	3310	3437	3243	6530	7116	6357	26.7827	27.0433	27.4537	53.0807	56.8314	54.6471	64.0318	64.8689	65.4255	135.108	143.361	137.226
480636	XM_537756	CPD	carboxypeptidase D	protein_coding	XP_537756.2	2.07416	12112.8	0.0327909	32.0981	4.68332e-226	3.75628e-224	12.944	13.9966	13.2065	13.1737	13.1526	13.7882	13.8087	13.7895	8339	8347	7486	16121	17090	15159	26.9748	26.2596	25.3368	52.387	54.566	52.0957	64.4909	62.989	60.3808	133.342	137.646	130.819
102155009	XM_014111510	RTL5	retrotransposon Gag like 5	protein_coding	XP_013966985.1	2.07189	1021.85	0.0664909	15.8059	2.83481e-56	3.57434e-55	9.37785	10.4288	9.66275	9.61881	9.59125	10.2452	10.224	10.1875	714	703	624	1412	1428	1241	4.47737	4.28804	4.0952	8.89887	8.83708	8.27123	10.7044	10.2858	9.75937	22.6506	22.2921	20.7701
475575	XM_532794	LOC475575	disintegrin and metalloproteinase domain-containing protein 18-like	protein_coding	XP_532794.4	2.07021	34.2627	0.34771	3.01911	0.00253518	0.0047208	4.47545	5.53231	4.84793	5.05806	4.81481	5.20325	5.19694	5.17918	18	36	15	47	48	42	0.182122	0.354092	0.152175	0.480084	0.484402	0.457774	0.435414	0.849362	0.362652	1.22197	1.22194	1.14953
481105	XM_538226	ERBB3	erb-b2 receptor tyrosine kinase 3	protein_coding	XP_538226.5	2.06821	2833.97	0.0507542	20.6561	8.59503e-95	1.88581e-93	10.8513	11.8996	11.073	11.111	11.0792	11.7523	11.6926	11.6409	1850	2026	1792	4045	3920	3351	9.1644	9.75666	9.28733	20.1255	19.1644	17.6327	21.9101	23.4034	22.1329	51.2262	48.3435	44.2781
102156678	XR_002630710,XR_002630711	LOC102156678	uncharacterized LOC102156678, transcript variant X1	lncRNA	.	2.0681	14.4762	0.500572	2.09422	0.0362401	0.0569065	3.239	4.28621	3.77542	3.75169	3.73186	3.88938	3.96266	3.87472	11	10	8	18	24	16	0.214906	0.173938	0.150035	0.341228	0.444327	0.329668	0.513795	0.417226	0.357552	0.868539	1.12085	0.82784
483244	XM_014120825,XM_022405177,XM_022405178,XM_540363	GLI3	GLI family zinc finger 3, transcript variant X3	protein_coding	XP_013976300.1;XP_022260885.1;XP_022260886.1;XP_540363.2	2.0676	27.9442	0.36708	2.85484	0.00430584	0.00777821	4.18817	5.23493	4.6055	4.67746	4.64578	4.83886	4.98629	4.83845	16	22	18	33	48	31	0.050525	0.065717	0.054234	0.102452	0.148488	0.101307	0.120793	0.157635	0.129246	0.260776	0.374573	0.254396
478885	XM_022415274,XM_022415275,XM_022415276,XM_022415277,XM_854989,XR_002623749	KLF7	Kruppel like factor 7, transcript variant X1	protein_coding	XP_022270982.1;XP_022270983.1;XP_022270984.1;XP_022270985.1;XP_860082.1	2.06586	3606.18	0.0440362	23.77	6.81804e-125	2.08985e-123	11.1997	12.2468	11.4263	11.4581	11.4204	12.0765	12.0037	12.0525	2374	2579	2264	5008	4782	4578	8.22362	8.67069	8.20035	17.3919	16.3309	16.8226	19.6609	20.7985	19.5424	44.2681	41.1957	42.2438
488528	XM_545648	WNT10A	Wnt family member 10A	protein_coding	XP_545648.2	2.06407	301.774	0.113489	9.21226	3.19338e-20	1.64771e-19	7.62152	8.66754	7.90812	7.89879	7.88746	8.38258	8.45479	8.47729	204	210	190	377	427	398	2.42811	2.43864	2.36256	4.51227	5.02483	5.04957	5.80509	5.84959	5.63028	11.4852	12.6755	12.6801
609713	XM_022424369,XM_022424370,XM_847031,XR_002630555	DESI1	desumoylating isopeptidase 1, transcript variant X1	protein_coding	XP_022280077.1;XP_022280078.1;XP_852124.1	2.06387	6792.59	0.0334142	31.2846	7.57066e-215	5.30571e-213	12.1144	13.1597	12.3528	12.3345	12.3553	12.9697	12.946	12.9622	4556	4644	4392	9205	9289	8571	37.5029	37.2716	38.055	76.3856	75.513	75.9374	89.6615	89.4038	90.6898	194.427	190.487	190.689
475851	XM_003432257	S100A10	S100 calcium binding protein A10	protein_coding	XP_003432305.1	2.0633	16729.4	0.032673	31.982	1.93837e-224	1.50453e-222	13.415	14.46	13.644	13.6285	13.6669	14.2656	14.2302	14.2848	11113	11367	10991	22538	22449	21618	400.777	398.678	414.77	816.519	799.095	828.237	958.172	956.311	988.449	2078.31	2015.77	2079.81
610157	XM_005618427,XM_005618428,XM_022417012,XR_002625199	MTHFS	methenyltetrahydrofolate synthetase, transcript variant X3	protein_coding	XP_005618484.1;XP_005618485.1;XP_022272720.1	2.06324	621.821	0.0861602	12.1275	7.54948e-34	5.98199e-33	8.66526	9.71023	8.96654	8.89779	8.89088	9.56616	9.44796	9.46876	442	420	383	904	816	758	4.71999	4.53564	4.22937	9.42901	8.30726	8.21315	11.2845	10.8797	10.0791	24	20.9556	20.6243
475532	XM_005629654,XM_022403838	RARRES2	retinoic acid receptor responder 2, transcript variant X2	protein_coding	XP_005629711.1;XP_022259546.1	2.06191	14.5514	0.501901	2.08005	0.0375205	0.0587637	3.25322	4.29042	3.76359	3.70598	3.80446	3.9246	3.92892	3.89629	10	7	12	20	21	17	0.263848	0.189908	0.35449	0.584415	0.592068	0.507537	0.630805	0.455533	0.844793	1.48753	1.49353	1.27449
487307	XM_022412021,XM_859504	BSDC1	BSD domain containing 1, transcript variant X1	protein_coding	XP_022267729.1;XP_864597.2	2.06136	1800.8	0.0548808	19.0157	1.26522e-80	2.35084e-79	10.2002	11.2439	10.4537	10.4279	10.435	11.0888	10.9982	11.0296	1224	1235	1148	2549	2384	2239	9.70827	9.51622	9.5189	20.1933	18.5559	18.8097	23.2104	22.8266	22.6847	51.3988	46.8085	47.2336
491837	XM_022416401	LOC491837	uncharacterized LOC491837	protein_coding	XP_022272109.1	2.06104	17.5565	0.463673	2.25023	0.0244342	0.0395645	3.52444	4.56108	4.00034	3.95968	4.07307	4.13006	4.25373	4.1918	11	9	15	19	29	22	0.256956	0.201595	0.361673	0.467012	0.70406	0.565371	0.614327	0.483567	0.861911	1.1887	1.77604	1.41972
481947	XM_005627672,XM_005627673,XM_005627674,XM_014118179	PRDM1	PR/SET domain 1, transcript variant X3	protein_coding	XP_005627729.1;XP_005627730.1;XP_005627731.1;XP_013973654.1	2.06011	32.6339	0.351508	2.96643	0.00301281	0.00555433	4.41561	5.45701	4.85409	4.77565	4.91871	5.14928	4.98574	5.19721	22	17	26	47	33	49	0.108765	0.080134	0.134061	0.240251	0.165116	0.263789	0.260033	0.192218	0.319483	0.611518	0.416518	0.662409
488575	XM_005640792,XM_005640794,XM_005640795,XM_022415302,XM_022415303,XR_002623788	SLC45A3	solute carrier family 45 member 3, transcript variant X2	protein_coding	XP_005640849.1;XP_005640851.1;XP_005640852.1;XP_022271010.1;XP_022271011.1	2.05886	531.473	0.0937175	11.1169	1.0382e-28	7.14075e-28	8.44051	9.48287	8.60824	8.77555	8.6996	9.24748	9.30443	9.24532	313	412	342	696	771	652	1.74865	2.39888	1.89162	3.70652	4.0668	3.73172	4.18065	5.7542	4.50796	9.43432	10.2588	9.37084
489418	XM_005619815,XM_005619817,XM_005619818,XM_014113440,XM_014113442,XM_014113445,XM_022418347	EXPH5	exophilin 5, transcript variant X1	protein_coding	XP_005619872.1;XP_005619874.1;XP_005619875.1;XP_013968915.1;XP_013968917.1;XP_013968920.1;XP_022274055.1	2.05829	106.709	0.201251	5.17486	2.28082e-07	6.12731e-07	6.12381	7.16674	6.55882	6.41644	6.38117	6.99461	6.77237	6.91079	86	69	59	164	123	137	0.234144	0.173738	0.167483	0.444518	0.328917	0.3771	0.559788	0.416746	0.399132	1.13144	0.829717	0.946948
487411	XM_005617939,XM_005617940,XM_005617941,XM_005617942,XM_005617944,XM_005617947,XM_022414152,XM_022414154,XM_022414161,XM_022414164,XM_022414167,XM_022414171	ARHGEF10L	Rho guanine nucleotide exchange factor 10 like, transcript variant X12	protein_coding	XP_005617996.1;XP_005617997.1;XP_005617998.1;XP_005617999.1;XP_005618001.1;XP_005618004.1;XP_022269860.1;XP_022269862.1;XP_022269869.1;XP_022269872.1;XP_022269875.1;XP_022269879.1	2.05656	107.017	0.19393	5.36398	8.14058e-08	2.25837e-07	6.13231	7.1688	6.41336	6.38377	6.57992	6.94461	6.89205	6.86836	65	64	85	152	146	128	0.334776	0.303567	0.465608	0.812637	0.760028	0.714395	0.800377	0.728167	1.1096	2.06843	1.91722	1.79394
489154	XM_005619242,XM_546272	RNF145	ring finger protein 145, transcript variant X1	protein_coding	XP_005619299.1;XP_546272.2	2.05631	5547.46	0.045757	22.73	2.26352e-114	6.15414e-113	11.8261	12.8657	12.0636	12.0344	12.0754	12.6553	12.7274	12.6109	3733	3752	3641	7336	8238	6553	31.2065	30.5105	31.8433	61.619	67.9872	58.2025	74.6081	73.1859	75.8864	156.841	171.502	146.154
489303	XM_005619600,XM_005619601,XM_022418136,XM_022418137,XM_022418138,XM_022418139	SLC37A2	solute carrier family 37 member 2, transcript variant X5	protein_coding	XP_005619657.1;XP_005619658.1;XP_022273844.1;XP_022273845.1;XP_022273846.1;XP_022273847.1	2.05572	24.3687	0.384515	2.70378	0.00685554	0.0120274	3.99376	5.03591	4.48816	4.47674	4.42244	4.69298	4.6796	4.69221	18	18	13	33	33	31	0.124975	0.122369	0.094845	0.234436	0.232724	0.23173	0.29879	0.293528	0.226028	0.596715	0.587063	0.581904
476727	XM_005632967,XM_014122103,XM_533931	GPR108	G protein-coupled receptor 108, transcript variant X1	protein_coding	XP_005633024.2;XP_013977578.1;XP_533931.6	2.05543	927.009	0.0670069	15.5124	2.85988e-54	3.44641e-53	9.24499	10.2845	9.46932	9.50651	9.49552	10.0949	10.0661	10.0676	602	660	599	1267	1270	1153	7.9308	8.49315	8.27466	16.7954	16.5639	16.2046	18.9609	20.3726	19.7196	42.7499	41.7836	40.692
485493	XM_005633968,XM_005633969,XM_014106334,XM_014106335,XM_014106337,XM_022408022,XM_022408023	KLF12	Kruppel like factor 12, transcript variant X5	protein_coding	XP_005634025.1;XP_005634026.1;XP_013961809.1;XP_013961810.1;XP_013961812.1;XP_022263730.1;XP_022263731.1	2.05401	641.925	0.0882039	11.7732	5.36504e-32	4.02992e-31	8.71438	9.75457	9.01274	9.02392	8.85071	9.54	9.53715	9.54552	457	484	351	858	886	811	1.06803	1.10338	0.854769	2.00903	2.0487	2.01964	2.55344	2.64669	2.03702	5.11364	5.16798	5.07159
478852	XM_014111060,XM_014111063,XM_014111065,XM_022415266,XM_022415267,XM_022415268,XM_022415269,XM_022415270,XM_022415271,XM_022415272,XM_022415273,XR_001315429,XR_002623744,XR_002623745,XR_002623746,XR_002623747	ANKRD44	ankyrin repeat domain 44, transcript variant X13	protein_coding	XP_013966535.1;XP_013966538.1;XP_013966540.1;XP_022270974.1;XP_022270975.1;XP_022270976.1;XP_022270977.1;XP_022270978.1;XP_022270979.1;XP_022270980.1;XP_022270981.1	2.05318	520.546	0.0915279	11.3392	8.38695e-30	5.91801e-29	8.4139	9.45127	8.65928	8.65339	8.6966	9.15835	9.28239	9.26138	343	355	347	635	762	674	1.46534	1.4303	1.56796	3.16541	3.18519	3.41762	3.50333	3.43086	3.73664	8.05703	8.03487	8.58209
477219	XM_005635010,XM_014106901,XM_022409142,XM_022409143,XM_022409144,XM_860469,XR_002618599	DLGAP4	DLG associated protein 4, transcript variant X2	protein_coding	XP_005635067.1;XP_013962376.1;XP_022264850.1;XP_022264851.1;XP_022264852.1;XP_865562.1	2.05167	1097.28	0.0654056	15.8518	1.36598e-56	1.73445e-55	9.49054	10.5267	9.73027	9.72359	9.74381	10.3682	10.3194	10.2714	732	757	716	1549	1518	1302	5.17844	5.14627	5.20196	10.8108	10.294	9.7467	12.3806	12.3444	12.3969	27.517	25.9674	24.4752
486628	XM_005637042,XM_022411179,XM_022411180,XM_022411181,XM_847306	ITPR2	inositol 1,4,5-trisphosphate receptor type 2, transcript variant X5	protein_coding	XP_005637099.1;XP_022266887.1;XP_022266888.1;XP_022266889.1;XP_852399.1	2.05082	2502.48	0.0455221	22.7625	1.07849e-114	2.94889e-113	10.6796	11.7163	10.9153	10.9341	10.8936	11.5248	11.5001	11.5198	1676	1791	1566	3383	3409	3159	3.60818	3.74859	3.58028	7.39116	7.47579	7.36669	8.6264	8.99178	8.53227	18.813	18.8582	18.4987
489919	XM_547039	STX4	syntaxin 4	protein_coding	XP_547039.2	2.05051	986.849	0.0719963	14.3894	6.03245e-47	6.32006e-46	9.33688	10.374	9.6183	9.59043	9.53007	10.1952	10.0997	10.2007	694	698	593	1364	1266	1289	11.9288	11.6706	10.6675	23.5557	21.4832	23.5431	28.5192	27.9944	25.422	59.9571	54.1929	59.1199
612666	XM_005616721,XM_022404384	FXYD5	FXYD domain containing ion transport regulator 5, transcript variant X2	protein_coding	XP_005616778.1;XP_022260092.1	2.05022	1563.35	0.0593282	17.4585	2.96693e-68	4.56162e-67	10.0016	11.0372	10.1691	10.2667	10.2788	10.8449	10.8301	10.8252	954	1131	1058	2117	2157	1944	25.4272	29.3297	29.4789	56.7075	56.753	55.0304	60.791	70.3534	70.2519	144.34	143.163	138.189
102151946	XR_296788	LOC102151946	uncharacterized LOC102151946	lncRNA	.	2.04969	88.8504	0.205918	5.02823	4.9502e-07	1.29797e-06	5.86261	6.90104	6.248	6.24924	6.13044	6.61052	6.60434	6.66293	64	67	48	116	119	118	0.58438	0.592439	0.46251	1.06796	1.08082	1.15244	1.39713	1.42109	1.10222	2.71831	2.72645	2.89393
100856030	XM_014118054	CARD19	caspase recruitment domain family member 19	protein_coding	XP_013973529.1	2.04908	145.147	0.1705	6.07024	1.27716e-09	4.00835e-09	6.57114	7.60888	6.9098	6.96654	6.75451	7.29253	7.41272	7.35808	102	117	74	178	217	183	3.24895	3.62759	2.48159	5.70758	6.8386	6.21652	7.76755	8.70154	5.91395	14.5277	17.2508	15.6105
479050	XM_536199	IQGAP1	IQ motif containing GTPase activating protein 1	protein_coding	XP_536199.2	2.04868	13704.3	0.0336406	30.7574	9.73138e-208	6.3571e-206	13.134	14.1689	13.3747	13.3879	13.3264	13.9819	13.9617	13.9693	9308	9872	8414	18539	18782	17164	41.661	42.9687	39.4031	83.3563	82.9696	81.61	99.6025	103.069	93.9026	212.17	209.297	204.933
477201	XM_005634951,XM_858761	MAP1LC3A	microtubule associated protein 1 light chain 3 alpha, transcript variant X2	protein_coding	XP_005635008.1;XP_863854.1	2.04834	292.583	0.114863	9.00596	2.13779e-19	1.06904e-18	7.58544	8.61876	7.82103	7.83756	7.91723	8.38181	8.4001	8.39377	185	198	205	386	409	368	5.13882	5.51439	5.91605	10.7841	11.2402	10.9368	12.2858	13.2274	14.0987	27.4491	28.3542	27.4638
609430	XM_005641319,XM_845931	EBP	emopamil binding protein (sterol isomerase), transcript variant X1	protein_coding	XP_005641376.1;XP_851024.1	2.04832	1519	0.058675	17.63	1.45009e-69	2.29048e-68	9.96058	10.9955	10.2378	10.1854	10.1713	10.8153	10.7458	10.8126	1070	1043	943	2085	1996	1952	24.7432	23.4474	22.8103	48.38	45.5576	47.9275	59.1556	56.2434	54.3597	123.143	114.922	120.352
478402	XM_005638833,XM_005638834,XM_014109795,XM_014109796,XM_022413117,XM_022413118,XM_022413119,XM_535579	EVA1C	eva-1 homolog C, transcript variant X7	protein_coding	XP_005638890.1;XP_005638891.1;XP_013965270.1;XP_013965271.1;XP_022268825.1;XP_022268826.1;XP_022268827.1;XP_535579.2	2.04678	34.2674	0.357921	2.88711	0.00388797	0.00706757	4.49368	5.52376	5.03559	4.83047	4.85396	5.30386	5.20208	5.03334	33	18	18	58	49	30	0.353806	0.177909	0.226871	0.660739	0.521272	0.35107	0.845876	0.426754	0.540662	1.6818	1.31494	0.881581
477825	XM_022412145,XM_022412146,XM_022412147,XR_295978	CCDC186	coiled-coil domain containing 186, transcript variant X3	protein_coding	XP_022267853.1;XP_022267854.1;XP_022267855.1	2.04646	732.701	0.082445	12.5311	5.04394e-36	4.22877e-35	8.91012	9.94299	9.22975	9.13608	9.10096	9.70791	9.792	9.69526	541	498	437	951	1086	880	2.27748	2.05111	1.94607	4.21457	4.49265	3.86175	5.44496	4.92001	4.63772	10.7275	11.333	9.69736
610884	XM_022415148	SGPP2	sphingosine-1-phosphate phosphatase 2	protein_coding	XP_022270856.1	2.04474	833.266	0.0883173	11.6842	1.53466e-31	1.13795e-30	9.09573	10.1285	9.24887	9.44438	9.31442	9.99531	9.88813	9.8685	494	669	519	1215	1113	986	2.9363	3.8673	3.22343	7.25504	6.52806	6.22624	7.02007	9.27652	7.68183	18.4665	16.4675	15.6349
479246	XM_005619017,XM_022417565,XM_022417567,XM_536388	ANXA7	annexin A7, transcript variant X4	protein_coding	XP_005619074.1;XP_022273273.1;XP_022273275.1;XP_536388.1	2.04258	3688.87	0.0423587	24.3254	1.05597e-130	3.48855e-129	11.2439	12.2739	11.4803	11.446	11.4983	12.0468	12.0922	12.0853	2492	2488	2450	4771	5202	4678	35.3048	34.434	36.0764	67.8313	72.7442	70.9614	84.4062	82.5972	85.9746	172.653	183.502	178.193
491336	XM_005625372	OLFML2A	olfactomedin like 2A	protein_coding	XP_005625429.1	2.04161	211.63	0.133018	7.74112	9.85479e-15	4.04071e-14	7.1197	8.1507	7.39943	7.44104	7.38328	7.93273	7.88338	7.9283	140	156	131	289	281	270	0.624636	0.680389	0.614808	1.30239	1.24157	1.28381	1.49337	1.63206	1.46517	3.31501	3.13193	3.22382
485563	XM_005634629,XM_014106816	CST7	cystatin F, transcript variant X2	protein_coding	XP_005634686.2;XP_013962291.1	2.04141	658.525	0.0778103	13.2317	5.75662e-40	5.20403e-39	8.75824	9.78798	9.00414	9.01352	9.00461	9.54993	9.59189	9.59048	440	465	423	851	926	838	12.3087	12.6694	12.3475	23.9127	26.004	25.2743	29.4274	30.3903	29.4257	60.8658	65.597	63.4672
403848	NM_001003198,XM_005627023,XM_005627024,XM_005627025,XM_005627026,XM_022425715	PLA2G7	phospholipase A2 group VII	protein_coding	NP_001003198.1;XP_005627080.1;XP_005627081.1;XP_005627082.1;XP_005627083.1;XP_022281423.1	2.04139	6644.47	0.0376156	27.3704	6.17394e-165	3.00111e-163	12.0931	13.1228	12.3358	12.3264	12.3046	12.8861	12.9407	12.9473	4536	4676	4190	8490	9352	8538	62.0995	63.7496	59.0308	114.614	123.537	122.141	148.467	152.917	140.678	291.731	311.63	306.713
477373	XM_005635676	EPHX2	epoxide hydrolase 2	protein_coding	XP_005635733.1	2.04121	80.9754	0.231084	4.45477	8.39846e-06	2.01076e-05	5.73783	6.76269	6.17869	5.95853	6.09845	6.46994	6.59227	6.37119	66	43	54	106	132	85	0.808672	0.517527	0.690228	1.32037	1.60879	1.12008	1.93336	1.2414	1.6449	3.36077	4.05828	2.81266
[truncated: 73 more rows]
